# Supplementary material for: Short oligogalacturonides induce pathogen resistance-associated gene expression in Arabidopsis thaliana
Source: BMC Plant Biol. 2017 Jan 19;17:19. doi: 10.1186/s12870-016-0959-1 (PMC5248502; doi:10.1186/s12870-016-0959-1)
Supplement: Additional file 1: Table S2. — RNA-sequencing gene expression data of plants treated by trimers compared to plants treated by a mock. Corresponding data is presented from plants treated with microarray results from long OG treatment at 1 h (long OGs 1 h - Denoux et al. 2008), 3 h (long OGs 3 h - Denoux et al. 2008) and 2 h (long OGs 2 h, cell culture - Moscatiello et al. 2006). #N/A = not significantly affected in expression. (XLSX 242 kb) [file 12870_2016_959_MOESM1_ESM.xlsx]

## Sheet: Sheet1
RNA-sequencing gene expression data of plants treated by trimers compared to plants treated by a mock. Corresponding data is presents from plants treated with microarray results from long OG treatment at 1 hour (long OGs 1h - Denoux et al. 2008), 3 hours (long OGs 3h - Denoux et al. 2008) and 2 hours (long OGs 2h, cell culture - Moscatiello et al. 2006). #N/A = not significantly affected in expre…
id	pvalue	FDR	fold change	Description1	Description2	Description3	GO-class	Long OGs 1h	Long OGs 3h	Long OGs 2h, cell culture
AT3G41768	1.07696e-08	1.57894e-06	-6.16499	rRNA	0	18SrRNA	unknown molecular functions | protein metabolism | cytosol | other intracellular components | other cellular processes | other cytoplasmic components | ribosome | other metabolic processes	#N/A	#N/A	#N/A
AT1G08090	1.66676e-14	5.97269e-12	-4.9431	nitrate transporter 2:1	High-affinity nitrate transporter. Up-regulated by nitrate. Functions as a repressor of lateral root initiation independently of nitrate uptake.	nitrate transporter 2:1 (NRT2:1); CONTAINS InterPro DOMAIN/s: Major facilitator superfamily MFS-1 (InterPro:IPR011701), Major facilitator superfamily, general substrate transporter (InterPro:IPR016196); BEST Arabidopsis thaliana protein match is: nitrate transporter 2.2 (TAIR:AT1G08100.1); Has 5150 Blast hits to 5022 proteins in 1376 species: Archae - 45; Bacteria - 4402; Metazoa - 22; Fungi - 27…	transport | developmental processes | plasma membrane | transport | transporter activity | developmental processes | other biological processes | transport | other cellular processes | transport | other membranes | transporter activity	#N/A	#N/A	#N/A
AT2G36120	1.91513e-09	3.34966e-07	-3.43585	Glycine-rich protein family	Encodes a glycine rich protein that is involved in leaf vascular patterning. dot1 mutants have an aberrant open-class venation pattern in leaves and cotyledons, as well as several other leaf development defects.	DEFECTIVELY ORGANIZED TRIBUTARIES 1 (DOT1); INVOLVED IN: cotyledon vascular tissue pattern formation, phloem or xylem histogenesis, leaf vascular tissue pattern formation, leaf development; LOCATED IN: endomembrane system; EXPRESSED IN: 9 plant structures; EXPRESSED DURING: LP.06 six leaves visible, LP.04 four leaves visible, LP.10 ten leaves visible, petal differentiation and expansion stage; Ha…	developmental processes | developmental processes | developmental processes | other biological processes	#N/A	#N/A	#N/A
AT5G23990	3.24343e-11	8.21595e-09	-3.0337	ferric reduction oxidase 5	Encodes a ferric chelate reductase that is expressed at low levels in roots,shoots and flowers, but not cotyledons.	ferric reduction oxidase 5 (FRO5); FUNCTIONS IN: ferric-chelate reductase activity; INVOLVED IN: oxidation reduction; LOCATED IN: endomembrane system, integral to membrane, membrane; EXPRESSED IN: shoot, flower; CONTAINS InterPro DOMAIN/s: Ferredoxin reductase-type FAD-binding domain (InterPro:IPR017927), Ferric reductase, NAD binding (InterPro:IPR013121), FAD-binding 8 (InterPro:IPR013112), Ribo…	extracellular | other membranes | other membranes | other metabolic processes | other molecular functions | other enzyme activity | other binding | nucleotide binding | other enzyme activity | other binding | other enzyme activity	#N/A	#N/A	#N/A
AT2G14610	4.96776e-07	4.84986e-05	-2.71893	pathogenesis-related gene 1	PR1 gene expression is induced in response to a variety of pathogens. It is a useful molecular marker for the SAR response. Though the Genbank record for the cDNA associated to this gene is called 'PR-1-like', the sequence actually corresponds to PR1. Expression of this gene is salicylic-acid responsive.	pathogenesis-related gene 1 (PR1); FUNCTIONS IN: molecular_function unknown; INVOLVED IN: response to vitamin B1, response to jasmonic acid stimulus, systemic acquired resistance, defense response; LOCATED IN: extracellular region, cell wall; EXPRESSED IN: 17 plant structures; EXPRESSED DURING: 9 growth stages; CONTAINS InterPro DOMAIN/s: Allergen V5/Tpx-1 related, conserved site (InterPro:IPR018…	other cellular processes | extracellular | other biological processes | response to stress | other cellular processes | other biological processes | response to stress | response to abiotic or biotic stimulus | other cellular processes | response to stress | unknown molecular functions | other metabolic processes | response to stress | response to abiotic or biotic stimulus | transport | other bi…	#N/A	#N/A	#N/A
AT4G19170	1.93718e-08	2.65991e-06	-2.6839	nine-cis-epoxycarotenoid dioxygenase 4	chloroplast-targeted member of a family of enzymes similar to nine-cis-epoxycarotenoid dioxygenase	nine-cis-epoxycarotenoid dioxygenase 4 (NCED4); LOCATED IN: chloroplast, plastoglobule; EXPRESSED IN: 16 plant structures; EXPRESSED DURING: 9 growth stages; CONTAINS InterPro DOMAIN/s: Carotenoid oxygenase (InterPro:IPR004294); BEST Arabidopsis thaliana protein match is: nine-cis-epoxycarotenoid dioxygenase 5 (TAIR:AT1G30100.1); Has 2918 Blast hits to 2864 proteins in 491 species: Archae - 16; B…	other cytoplasmic components | chloroplast | plastid | other intracellular components | plastid | chloroplast | protein binding | plastid | chloroplast | other intracellular components | other intracellular components | chloroplast | chloroplast | other cytoplasmic components | other metabolic processes | chloroplast | other cytoplasmic components | other cellular processes	-8.02953	-6.76176	#N/A
AT4G20320	0.000253032	0.00848756	-2.41913	CTP synthase family protein	0	CTP synthase family protein; FUNCTIONS IN: CTP synthase activity, catalytic activity; INVOLVED IN: pyrimidine ribonucleotide metabolic process, pyrimidine nucleotide biosynthetic process; LOCATED IN: cellular_component unknown; EXPRESSED IN: 18 plant structures; EXPRESSED DURING: 8 growth stages; CONTAINS InterPro DOMAIN/s: Glutamine amidotransferase class-I, C-terminal (InterPro:IPR000991), CTP …	other enzyme activity | other enzyme activity | other cytoplasmic components | other cellular processes | other metabolic processes | other cellular processes | other metabolic processes | other metabolic processes | other cytoplasmic components | other cellular processes | other enzyme activity	#N/A	#N/A	#N/A
AT3G01600	0.00214924	0.0414392	-2.39524	NAC domain containing protein 44	0	NAC domain containing protein 44 (NAC044); FUNCTIONS IN: sequence-specific DNA binding transcription factor activity; INVOLVED IN: multicellular organismal development, regulation of transcription; CONTAINS InterPro DOMAIN/s: No apical meristem (NAM) protein (InterPro:IPR003441); BEST Arabidopsis thaliana protein match is: NAC domain containing protein 85 (TAIR:AT5G14490.1); Has 1967 Blast hits t…	other cellular processes | nucleus | DNA or RNA binding | transcription,DNA-dependent | other metabolic processes | developmental processes | transcription factor activity	#N/A	#N/A	#N/A
AT1G73602	9.344e-16	4.03771e-13	-2.36505	conserved peptide upstream open reading frame 32	Upstream open reading frames (uORFs) are small open reading frames found in the 5' UTR of a mature mRNA, and can potentially mediate translational regulation of the largest, or major, ORF (mORF). CPuORF32 represents a conserved upstream opening reading frame relative to major ORF AT1G73600.1	conserved peptide upstream open reading frame 32 (CPuORF32); Has 30201 Blast hits to 17322 proteins in 780 species: Archae - 12; Bacteria - 1396; Metazoa - 17338; Fungi - 3422; Plants - 5037; Viruses - 0; Other Eukaryotes - 2996 (source: NCBI BLink).	mitochondria	#N/A	#N/A	#N/A
AT1G73600	6.02717e-16	2.68337e-13	-2.36285	S-adenosyl-L-methionine-dependent methyltransferases superfamily protein	0	S-adenosyl-L-methionine-dependent methyltransferases superfamily protein; FUNCTIONS IN: methyltransferase activity, phosphoethanolamine N-methyltransferase activity; INVOLVED IN: metabolic process; EXPRESSED IN: guard cell; CONTAINS InterPro DOMAIN/s: Methyltransferase type 11 (InterPro:IPR013216); BEST Arabidopsis thaliana protein match is: S-adenosyl-L-methionine-dependent methyltransferases su…	other metabolic processes | transferase activity | other metabolic processes | other cytoplasmic components | transferase activity | other cellular processes | other metabolic processes | other cellular processes | transferase activity | other cytoplasmic components | other metabolic processes	#N/A	-1.82644	#N/A
AT5G57530	0.000126561	0.00476776	-2.03369	xyloglucan endotransglucosylase/hydrolase 12	0	xyloglucan endotransglucosylase/hydrolase 12 (XTH12); CONTAINS InterPro DOMAIN/s: Xyloglucan endotransglucosylase/hydrolase (InterPro:IPR016455), Xyloglucan endo-transglycosylase, C-terminal (InterPro:IPR010713), Concanavalin A-like lectin/glucanase, subgroup (InterPro:IPR013320), Concanavalin A-like lectin/glucanase (InterPro:IPR008985), Glycoside hydrolase, family 16 (InterPro:IPR000757), Glyco…	developmental processes | extracellular | other metabolic processes | transferase activity | other cellular processes | cell wall | transferase activity | other cellular processes | hydrolase activity | other metabolic processes | other cytoplasmic components | other cellular processes | extracellular | cell wall | other metabolic processes | hydrolase activity	-6.60872	#N/A	#N/A
AT4G14690	1.97359e-05	0.00109833	-2.0277	Chlorophyll A-B binding family protein	Encodes an early light-induced protein. ELIPs are thought not to be directly involved in the synthesis and assembly of specific photosynthetic complexes, but rather affect the biogenesis of all chlorophyll-binding complexes. A study (PMID 17553115) has shown that the chlorophyll synthesis pathway was downregulated as a result of constitutive ELIP2 expression, leading to decreased chlorophyll avai…	EARLY LIGHT-INDUCIBLE PROTEIN 2 (ELIP2); BEST Arabidopsis thaliana protein match is: Chlorophyll A-B binding family protein (TAIR:AT3G22840.1); Has 30201 Blast hits to 17322 proteins in 780 species: Archae - 12; Bacteria - 1396; Metazoa - 17338; Fungi - 3422; Plants - 5037; Viruses - 0; Other Eukaryotes - 2996 (source: NCBI BLink).	response to abiotic or biotic stimulus | other cellular processes | response to abiotic or biotic stimulus | response to abiotic or biotic stimulus | other metabolic processes | response to abiotic or biotic stimulus | response to stress | other cellular processes | response to abiotic or biotic stimulus | chloroplast | other cellular processes | other cytoplasmic components | other cellular proc…	#N/A	#N/A	#N/A
AT1G27410	0.00191889	0.0383798	-2.02714	DNA repair metallo-beta-lactamase family protein	0	DNA repair metallo-beta-lactamase family protein; CONTAINS InterPro DOMAIN/s: DNA repair metallo-beta-lactamase (InterPro:IPR011084); BEST Arabidopsis thaliana protein match is: sterile alpha motif (SAM) domain-containing protein (TAIR:AT2G45700.1); Has 810 Blast hits to 798 proteins in 218 species: Archae - 6; Bacteria - 54; Metazoa - 272; Fungi - 214; Plants - 166; Viruses - 0; Other Eukaryotes…	unknown biological processes | unknown molecular functions | unknown cellular components	#N/A	#N/A	#N/A
AT1G32450	0.000161426	0.00584155	-1.99887	nitrate transporter 1.5	Transmembrane nitrate transporter. Involved in xylem transport of nitrate from root to shoot. Induced in response to nitrate. Not involved in nitrate uptake. expressed in root pericycle cells.	nitrate transporter 1.5 (NRT1.5); CONTAINS InterPro DOMAIN/s: Oligopeptide transporter (InterPro:IPR000109), Major facilitator superfamily, general substrate transporter (InterPro:IPR016196); BEST Arabidopsis thaliana protein match is: NITRATE TRANSPORTER 1.8 (TAIR:AT4G21680.1); Has 7755 Blast hits to 7381 proteins in 1434 species: Archae - 0; Bacteria - 3851; Metazoa - 707; Fungi - 433; Plants -…	other membranes | transport | other biological processes | transporter activity | other cellular processes | transport | other cellular processes | transport | other cellular processes | transport | transporter activity | other metabolic processes | transport | transporter activity | transport | other cellular processes | response to stress | plasma membrane | other biological processes | other m…	#N/A	-1.95038	#N/A
AT1G12740	5.13896e-05	0.00234477	-1.98842	cytochrome P450, family 87, subfamily A, polypeptide 2	encodes a protein with cytochrome P450 domain	cytochrome P450, family 87, subfamily A, polypeptide 2 (CYP87A2); FUNCTIONS IN: electron carrier activity, monooxygenase activity, iron ion binding, oxygen binding, heme binding; INVOLVED IN: oxidation reduction; EXPRESSED IN: root; CONTAINS InterPro DOMAIN/s: Cytochrome P450 (InterPro:IPR001128), Cytochrome P450, conserved site (InterPro:IPR017972), Cytochrome P450, E-class, group I (InterPro:IP…	other binding | other molecular functions | other binding | mitochondria | mitochondria | other molecular functions | other biological processes | other metabolic processes | response to stress | other enzyme activity | other binding | other metabolic processes | transport | other cellular processes | other binding | other enzyme activity | transport | other binding	#N/A	#N/A	#N/A
AT1G49860	0.00182496	0.0369316	-1.97247	glutathione S-transferase (class phi) 14	Encodes glutathione transferase belonging to the phi class of GSTs. Naming convention according to Wagner et al. (2002).	glutathione S-transferase (class phi) 14 (GSTF14); CONTAINS InterPro DOMAIN/s: Thioredoxin fold (InterPro:IPR012335), Glutathione S-transferase, C-terminal (InterPro:IPR004046), Glutathione S-transferase, C-terminal-like (InterPro:IPR010987), Glutathione S-transferase/chloride channel, C-terminal (InterPro:IPR017933), Glutathione S-transferase, N-terminal (InterPro:IPR004045), Thioredoxin-like fo…	developmental processes | response to stress | response to abiotic or biotic stimulus | signal transduction | other biological processes | other cellular processes | other metabolic processes | other cellular processes | transferase activity | other cytoplasmic components | other cytoplasmic components | transport | other biological processes | developmental processes | other cellular processes |…	#N/A	#N/A	#N/A
AT3G62550	0.000354392	0.010626	-1.97125	Adenine nucleotide alpha hydrolases-like superfamily protein	0	Adenine nucleotide alpha hydrolases-like superfamily protein; FUNCTIONS IN: molecular_function unknown; INVOLVED IN: response to stress; LOCATED IN: vacuole; EXPRESSED IN: 21 plant structures; EXPRESSED DURING: 13 growth stages; CONTAINS InterPro DOMAIN/s: UspA (InterPro:IPR006016), Rossmann-like alpha/beta/alpha sandwich fold (InterPro:IPR014729), Universal stress protein A (InterPro:IPR006015);…	unknown molecular functions | nucleus | other cytoplasmic components | response to abiotic or biotic stimulus | other intracellular components	#N/A	#N/A	#N/A
AT4G30250	0.00110443	0.0250793	-1.97092	P-loop containing nucleoside triphosphate hydrolases superfamily protein	0	P-loop containing nucleoside triphosphate hydrolases superfamily protein; FUNCTIONS IN: nucleoside-triphosphatase activity, ATPase activity, nucleotide binding, ATP binding; INVOLVED IN: biological_process unknown; LOCATED IN: endomembrane system; CONTAINS InterPro DOMAIN/s: ATPase, AAA+ type, core (InterPro:IPR003593), ATPase, AAA-type, core (InterPro:IPR003959); BEST Arabidopsis thaliana protei…	nucleotide binding | other binding | plasma membrane | other binding | nucleotide binding | hydrolase activity | hydrolase activity | nucleotide binding	#N/A	#N/A	#N/A
AT4G32340	0.00140698	0.0302213	-1.96477	Tetratricopeptide repeat (TPR)-like superfamily protein	0	Tetratricopeptide repeat (TPR)-like superfamily protein; BEST Arabidopsis thaliana protein match is: Tetratricopeptide repeat (TPR)-like superfamily protein (TAIR:AT1G80130.1); Has 1807 Blast hits to 1807 proteins in 277 species: Archae - 0; Bacteria - 0; Metazoa - 736; Fungi - 347; Plants - 385; Viruses - 0; Other Eukaryotes - 339 (source: NCBI BLink).	developmental processes | transcription,DNA-dependent | other metabolic processes | other cellular processes | other cellular processes	#N/A	#N/A	#N/A
AT1G67110	0.000824698	0.0202956	-1.93693	cytochrome P450, family 735, subfamily A, polypeptide 2	member of CYP735A	cytochrome P450, family 735, subfamily A, polypeptide 2 (CYP735A2); FUNCTIONS IN: electron carrier activity, monooxygenase activity, iron ion binding, oxygen binding, heme binding; INVOLVED IN: oxidation reduction; LOCATED IN: endomembrane system; EXPRESSED IN: 7 plant structures; EXPRESSED DURING: petal differentiation and expansion stage; CONTAINS InterPro DOMAIN/s: Cytochrome P450 (InterPro:IP…	other metabolic processes | other molecular functions | other binding | other metabolic processes | other cellular components | other cellular processes | other binding | other enzyme activity | other binding	#N/A	#N/A	#N/A
AT1G10522	0.000694569	0.0179028	-1.91892	0	Encodes PRIN2 (plastid redox insensitive 2). PRIN2 mutants are impaired in PEP (plastid-encoded RNA polymerase) activity and high light-dependent plastid redox signalling to the nucleus.	unknown protein; FUNCTIONS IN: molecular_function unknown; INVOLVED IN: biological_process unknown; LOCATED IN: chloroplast; EXPRESSED IN: 23 plant structures; EXPRESSED DURING: 13 growth stages; Has 24 Blast hits to 24 proteins in 8 species: Archae - 0; Bacteria - 0; Metazoa - 0; Fungi - 0; Plants - 24; Viruses - 0; Other Eukaryotes - 0 (source: NCBI BLink).	unknown molecular functions | response to abiotic or biotic stimulus | plastid | other intracellular components | other metabolic processes | other cytoplasmic components	#N/A	#N/A	#N/A
AT3G01260	0.000305999	0.00958578	-1.91588	Galactose mutarotase-like superfamily protein	0	Galactose mutarotase-like superfamily protein; FUNCTIONS IN: carbohydrate binding, isomerase activity, aldose 1-epimerase activity, catalytic activity; INVOLVED IN: galactose metabolic process, hexose metabolic process, carbohydrate metabolic process; LOCATED IN: endomembrane system; EXPRESSED IN: root; CONTAINS InterPro DOMAIN/s: Aldose 1-epimerase (InterPro:IPR008183), Glycoside hydrolase-type …	other metabolic processes | transport | response to stress | other enzyme activity | other metabolic processes | other binding | other metabolic processes | other cytoplasmic components | other biological processes | other cellular processes | other enzyme activity | other enzyme activity | transport	#N/A	#N/A	#N/A
AT1G05700	0.00022682	0.00780429	-1.90275	Leucine-rich repeat transmembrane protein kinase protein	0	Leucine-rich repeat transmembrane protein kinase protein; FUNCTIONS IN: kinase activity; INVOLVED IN: protein amino acid phosphorylation; LOCATED IN: endomembrane system; EXPRESSED IN: shoot, stem, hypocotyl, root; CONTAINS InterPro DOMAIN/s: Protein kinase, ATP binding site (InterPro:IPR017441), Protein kinase, catalytic domain (InterPro:IPR000719), Leucine-rich repeat (InterPro:IPR001611), Seri…	protein metabolism | other binding | nucleotide binding | transferase activity | kinase activity | transferase activity | plasma membrane | kinase activity | other cellular processes | transferase activity | kinase activity | transport | other metabolic processes	#N/A	#N/A	#N/A
AT1G22430	0.000656626	0.0171353	-1.8906	GroES-like zinc-binding dehydrogenase family protein	0	GroES-like zinc-binding dehydrogenase family protein; FUNCTIONS IN: oxidoreductase activity, zinc ion binding; INVOLVED IN: oxidation reduction; LOCATED IN: cellular_component unknown; EXPRESSED IN: 21 plant structures; EXPRESSED DURING: 13 growth stages; CONTAINS InterPro DOMAIN/s: GroES-like (InterPro:IPR011032), Alcohol dehydrogenase GroES-like (InterPro:IPR013154), Alcohol dehydrogenase, zinc…	other metabolic processes | nucleotide binding | nucleotide binding | other metabolic processes | other cytoplasmic components | other binding | other enzyme activity | other enzyme activity | other binding | other cytoplasmic components	#N/A	-1.46099	#N/A
AT5G04960	1.94389e-05	0.00108592	-1.85251	Plant invertase/pectin methylesterase inhibitor superfamily	0	Plant invertase/pectin methylesterase inhibitor superfamily; FUNCTIONS IN: enzyme inhibitor activity, pectinesterase activity; INVOLVED IN: cell wall modification; LOCATED IN: cell wall, plant-type cell wall; EXPRESSED IN: flower, root; CONTAINS InterPro DOMAIN/s: Pectinesterase, active site (InterPro:IPR018040), Pectin lyase fold/virulence factor (InterPro:IPR011050), Pectinesterase, catalytic (…	developmental processes | cell wall | cell wall | other cellular processes | hydrolase activity | hydrolase activity | other molecular functions | other cellular processes | cell organization and biogenesis	#N/A	#N/A	#N/A
AT3G44990	2.30875e-08	3.11194e-06	-1.8321	xyloglucan endo-transglycosylase-related 8	Encodes a xyloglucan endotransglycosylase/hydrolase.	xyloglucan endo-transglycosylase-related 8 (XTR8); FUNCTIONS IN: hydrolase activity, acting on glycosyl bonds, xyloglucan:xyloglucosyl transferase activity; INVOLVED IN: cell wall biogenesis; LOCATED IN: apoplast, cell wall; EXPRESSED IN: 11 plant structures; EXPRESSED DURING: 8 growth stages; CONTAINS InterPro DOMAIN/s: Xyloglucan endotransglucosylase/hydrolase (InterPro:IPR016455), Xyloglucan e…	other cellular processes | other cellular processes | hydrolase activity | transferase activity | extracellular | cell wall | other cellular processes | other metabolic processes | extracellular | hydrolase activity	#N/A	#N/A	#N/A
AT4G26010	1.757e-05	0.000992843	-1.82606	Peroxidase superfamily protein	0	Peroxidase superfamily protein; FUNCTIONS IN: peroxidase activity, heme binding; INVOLVED IN: oxidation reduction, response to oxidative stress; LOCATED IN: endomembrane system; EXPRESSED IN: root; CONTAINS InterPro DOMAIN/s: Haem peroxidase (InterPro:IPR010255), Plant peroxidase (InterPro:IPR000823), Peroxidase, active site (InterPro:IPR019794), Haem peroxidase, plant/fungal/bacterial (InterPro:…	other enzyme activity | other cellular processes | extracellular | response to stress | response to stress | transport | other binding | transport | other cellular processes | developmental processes | other metabolic processes | other enzyme activity | other biological processes	#N/A	#N/A	#N/A
AT5G65010	2.24103e-05	0.00119728	-1.81361	asparagine synthetase 2	Encodes asparagine synthetase (ASN2).	asparagine synthetase 2 (ASN2); FUNCTIONS IN: asparagine synthase (glutamine-hydrolyzing) activity; INVOLVED IN: asparagine biosynthetic process; EXPRESSED IN: 23 plant structures; EXPRESSED DURING: 13 growth stages; CONTAINS InterPro DOMAIN/s: Rossmann-like alpha/beta/alpha sandwich fold (InterPro:IPR014729), Asparagine synthase (InterPro:IPR001962), Asparagine synthase, glutamine-hydrolyzing (I…	other cytoplasmic components | cytosol | other metabolic processes | other metabolic processes | other metabolic processes | other enzyme activity | other cellular processes | cytosol | other metabolic processes | other enzyme activity | response to stress | other cellular processes | other metabolic processes | other cellular components | other cellular processes | other enzyme activity | other …	-1.45709	#N/A	#N/A
AT3G24300	0.00148184	0.0314945	-1.79672	ammonium transporter 1;3	Encodes a plasma membrane localized ammonium transporter.	ammonium transporter 1;3 (AMT1;3); CONTAINS InterPro DOMAIN/s: Ammonium transporter (InterPro:IPR001905), Ammonium transporter, conserved site (InterPro:IPR018047); BEST Arabidopsis thaliana protein match is: ammonium transporter 1;5 (TAIR:AT3G24290.1); Has 11505 Blast hits to 11486 proteins in 2067 species: Archae - 224; Bacteria - 4696; Metazoa - 434; Fungi - 433; Plants - 469; Viruses - 0; Oth…	transport | transport | transporter activity | plasma membrane | transport | transport | other membranes | developmental processes | developmental processes | plasma membrane | other membranes | transporter activity | transporter activity	#N/A	#N/A	#N/A
AT5G16140	0.000648085	0.0169727	-1.79564	Peptidyl-tRNA hydrolase family protein	0	Peptidyl-tRNA hydrolase family protein; FUNCTIONS IN: aminoacyl-tRNA hydrolase activity; INVOLVED IN: translation; EXPRESSED IN: 22 plant structures; EXPRESSED DURING: 13 growth stages; CONTAINS InterPro DOMAIN/s: Peptidyl-tRNA hydrolase, conserved site (InterPro:IPR018171), Peptidyl-tRNA hydrolase (InterPro:IPR001328); BEST Arabidopsis thaliana protein match is: Peptidyl-tRNA hydrolase family pr…	hydrolase activity | other cellular processes | chloroplast | other metabolic processes | hydrolase activity | hydrolase activity | chloroplast | other cellular processes | other metabolic processes | protein metabolism	#N/A	-1.39361	#N/A
AT1G78120	0.000137128	0.00506204	-1.78542	Tetratricopeptide repeat (TPR)-like superfamily protein	Encodes one of the 36 carboxylate clamp (CC)-tetratricopeptide repeat (TPR) proteins (Prasad 2010, Pubmed ID: 20856808) with potential to interact with Hsp90/Hsp70 as co-chaperones.	Tetratricopeptide repeat (TPR)-like superfamily protein; FUNCTIONS IN: binding; LOCATED IN: mitochondrion; EXPRESSED IN: 9 plant structures; EXPRESSED DURING: 4 anthesis, petal differentiation and expansion stage; CONTAINS InterPro DOMAIN/s: Molecular chaperone, heat shock protein, Hsp40, DnaJ (InterPro:IPR015609), Tetratricopeptide TPR-1 (InterPro:IPR001440), Tetratricopeptide-like helical (Inte…	other metabolic processes | other biological processes | other cellular processes | mitochondria	#N/A	#N/A	#N/A
AT1G60110	0.000776993	0.0193157	-1.7834	Mannose-binding lectin superfamily protein	0	Mannose-binding lectin superfamily protein; EXPRESSED IN: cultured cell; CONTAINS InterPro DOMAIN/s: Mannose-binding lectin (InterPro:IPR001229); BEST Arabidopsis thaliana protein match is: Mannose-binding lectin superfamily protein (TAIR:AT1G60130.1); Has 2034 Blast hits to 667 proteins in 34 species: Archae - 0; Bacteria - 0; Metazoa - 0; Fungi - 0; Plants - 2032; Viruses - 0; Other Eukaryotes …	nucleus	#N/A	#N/A	#N/A
AT4G12830	0.00227589	0.0433688	-1.78017	alpha/beta-Hydrolases superfamily protein	0	alpha/beta-Hydrolases superfamily protein; FUNCTIONS IN: hydrolase activity, catalytic activity; LOCATED IN: chloroplast; EXPRESSED IN: 15 plant structures; EXPRESSED DURING: 9 growth stages; CONTAINS InterPro DOMAIN/s: Epoxide hydrolase-like (InterPro:IPR000639), Alpha/beta hydrolase fold-1 (InterPro:IPR000073); BEST Arabidopsis thaliana protein match is: alpha/beta-Hydrolases superfamily protei…	chloroplast | chloroplast | other cellular processes | other enzyme activity | other metabolic processes | hydrolase activity	#N/A	#N/A	#N/A
AT5G43780	4.10015e-06	0.000312121	-1.77977	Pseudouridine synthase/archaeosine transglycosylase-like family protein	sulfate adenylyltransferase, ATP sulfurylase	APS4; FUNCTIONS IN: sulfate adenylyltransferase (ATP) activity; INVOLVED IN: sulfate assimilation; LOCATED IN: mitochondrion, chloroplast; EXPRESSED IN: 22 plant structures; EXPRESSED DURING: 13 growth stages; CONTAINS InterPro DOMAIN/s: Rossmann-like alpha/beta/alpha sandwich fold (InterPro:IPR014729), Pseudouridine synthase/archaeosine transglycosylase-like (InterPro:IPR015947), Sulphate adenyl…	other intracellular components | other metabolic processes | other cytoplasmic components | other cellular processes | other metabolic processes | other metabolic processes | transferase activity | plastid | transferase activity | chloroplast | mitochondria | other cellular processes | chloroplast | other cellular processes | other cellular processes | chloroplast | response to stress | transfera…	#N/A	#N/A	#N/A
AT3G59890	0.00010466	0.00416709	-1.77678	Dihydrodipicolinate reductase, bacterial/plant	0	Dihydrodipicolinate reductase, bacterial/plant; FUNCTIONS IN: dihydrodipicolinate reductase activity; INVOLVED IN: oxidation reduction, lysine biosynthetic process via diaminopimelate, diaminopimelate biosynthetic process, metabolic process; LOCATED IN: chloroplast, cytoplasm; CONTAINS InterPro DOMAIN/s: Dihydrodipicolinate reductase, C-terminal (InterPro:IPR022663), NAD(P)-binding domain (InterP…	chloroplast | other cellular processes | other metabolic processes | other binding | chloroplast | nucleotide binding | nucleotide binding | other enzyme activity | other enzyme activity | nucleotide binding | chloroplast | other enzyme activity | nucleotide binding | other cellular processes | other metabolic processes | chloroplast | other metabolic processes | other enzyme activity | other met…	#N/A	#N/A	#N/A
AT1G64400	0.00102607	0.0236285	-1.77627	AMP-dependent synthetase and ligase family protein	0	long-chain acyl-CoA synthetase 3 (LACS3); FUNCTIONS IN: catalytic activity; INVOLVED IN: fatty acid biosynthetic process; EXPRESSED IN: 22 plant structures; EXPRESSED DURING: 13 growth stages; CONTAINS InterPro DOMAIN/s: AMP-binding, conserved site (InterPro:IPR020845), AMP-dependent synthetase/ligase (InterPro:IPR000873); BEST Arabidopsis thaliana protein match is: AMP-dependent synthetase and l…	nucleus | other cellular processes | other metabolic processes | response to stress | other cellular processes | other enzyme activity | other metabolic processes | other metabolic processes | other cellular processes | other metabolic processes | response to abiotic or biotic stimulus | other cellular processes | other metabolic processes | other cellular processes | ER | other enzyme activity	2.97005	#N/A	#N/A
AT2G28000	0.000515368	0.0142595	-1.77472	chaperonin-60alpha	Encodes chaperonin-60 alpha, a molecular chaperone involved in Rubisco folding. Mutants display aberrant chloroplast and embryo development.	chaperonin-60alpha (CPN60A); FUNCTIONS IN: ATP binding; INVOLVED IN: protein folding, chloroplast organization, embryo development; LOCATED IN: in 8 components; EXPRESSED IN: 26 plant structures; EXPRESSED DURING: 15 growth stages; CONTAINS InterPro DOMAIN/s: Chaperonin Cpn60/TCP-1 (InterPro:IPR002423), Chaperonin Cpn60, conserved site (InterPro:IPR018370), Chaperonin Cpn60 (InterPro:IPR001844); …	other cytoplasmic components | other intracellular components | other metabolic processes | other intracellular components | plastid | other intracellular components | protein metabolism | plastid | other cytoplasmic components | other intracellular components | cytosol | protein metabolism | other intracellular components | other intracellular components | other metabolic processes | other metab…	#N/A	#N/A	#N/A
AT3G56010	0.000512912	0.0142183	-1.77364	0	0	unknown protein; FUNCTIONS IN: molecular_function unknown; INVOLVED IN: biological_process unknown; LOCATED IN: chloroplast thylakoid membrane; EXPRESSED IN: 22 plant structures; EXPRESSED DURING: 13 growth stages; Has 25 Blast hits to 25 proteins in 12 species: Archae - 0; Bacteria - 0; Metazoa - 0; Fungi - 0; Plants - 25; Viruses - 0; Other Eukaryotes - 0 (source: NCBI BLink).	other cellular processes | plastid | other intracellular components | other membranes | other metabolic processes | chloroplast | other cytoplasmic components | other cellular processes | other intracellular components | other cellular processes | plastid | other cellular processes | unknown molecular functions | other cytoplasmic components | other membranes | other metabolic processes | other m…	-1.9593	-1.58808	#N/A
AT5G47110	1.54757e-05	0.000895152	-1.7694	Chlorophyll A-B binding family protein	0	Chlorophyll A-B binding family protein; FUNCTIONS IN: molecular_function unknown; INVOLVED IN: photosynthesis, light harvesting; LOCATED IN: chloroplast thylakoid membrane, chloroplast; EXPRESSED IN: 22 plant structures; EXPRESSED DURING: 13 growth stages; BEST Arabidopsis thaliana protein match is: Chlorophyll A-B binding family protein (TAIR:AT4G17600.1); Has 86 Blast hits to 86 proteins in 29 …	other cytoplasmic components | chloroplast | chloroplast | other cellular processes | electron transport or energy pathways | other cytoplasmic components | other membranes | plastid | unknown molecular functions | other intracellular components | other cellular processes | other metabolic processes | other metabolic processes | plastid | other membranes | other intracellular components | chlorop…	-1.21658	-1.47021	#N/A
AT3G53740	1.83596e-05	0.00102954	-1.76302	Ribosomal protein L36e family protein	0	Ribosomal protein L36e family protein; FUNCTIONS IN: structural constituent of ribosome; INVOLVED IN: translation; LOCATED IN: cytosolic ribosome, ribosome, cytosolic large ribosomal subunit, plasma membrane, membrane; EXPRESSED IN: 23 plant structures; EXPRESSED DURING: 13 growth stages; CONTAINS InterPro DOMAIN/s: Ribosomal protein L36e (InterPro:IPR000509); BEST Arabidopsis thaliana protein ma…	cytosol | other cytoplasmic components | ribosome | other cytoplasmic components | cytosol | structural molecule activity | protein metabolism | other cytoplasmic components | other cellular processes | other cytoplasmic components | other metabolic processes | other membranes | structural molecule activity | other metabolic processes | other cytoplasmic components | ribosome | cytosol | other in…	#N/A	#N/A	#N/A
AT4G24670	0.00088364	0.0212794	-1.74728	tryptophan aminotransferase related 2	Encodes a protein with similarity to the TAA1 trytophan aminotransferase involved in IAA biosynthesis. Double mutant analyses suggest that this protein is involved in regulating many aspects of plant growth and development from embryogenesis to flower formation and plays a role in ethylene-mediated signaling.	tryptophan aminotransferase related 2 (TAR2); FUNCTIONS IN: L-tryptophan:2-oxoglutarate aminotransferase activity, carbon-sulfur lyase activity, L-tryptophan:pyruvate aminotransferase activity; INVOLVED IN: in 12 processes; LOCATED IN: endomembrane system; EXPRESSED IN: 21 plant structures; EXPRESSED DURING: 13 growth stages; CONTAINS InterPro DOMAIN/s: Pyridoxal phosphate-dependent transferase, …	developmental processes | response to abiotic or biotic stimulus | other enzyme activity | developmental processes | developmental processes | other biological processes | transferase activity | developmental processes | other cellular processes | other enzyme activity | response to stress | other enzyme activity | response to abiotic or biotic stimulus | transferase activity | other biological p…	-2.18159	#N/A	#N/A
AT3G63110	0.000850444	0.0207554	-1.74345	isopentenyltransferase 3	Encodes cytokinin synthase involved in cytokinin biosynthesis. IPT3 subcellular localization is modulated by farnesylation- when farnesylated it is localized to the nucleus, otherwise to the chloroplast.	isopentenyltransferase 3 (IPT3); CONTAINS InterPro DOMAIN/s: tRNA isopentenyltransferase (InterPro:IPR002627); BEST Arabidopsis thaliana protein match is: isopentenyltransferase 5 (TAIR:AT5G19040.1); Has 30201 Blast hits to 17322 proteins in 780 species: Archae - 12; Bacteria - 1396; Metazoa - 17338; Fungi - 3422; Plants - 5037; Viruses - 0; Other Eukaryotes - 2996 (source: NCBI BLink).	transferase activity | plastid | other metabolic processes | other cellular processes | other cellular processes | transferase activity | other metabolic processes | other cellular processes | transferase activity | other cellular processes | DNA or RNA metabolism | nucleotide binding | plastid | chloroplast | other cellular processes | transferase activity | nucleus | other metabolic processes |…	#N/A	#N/A	#N/A
AT1G30870	0.000543313	0.0149482	-1.73329	Peroxidase superfamily protein	0	Peroxidase superfamily protein; FUNCTIONS IN: peroxidase activity, heme binding; INVOLVED IN: oxidation reduction, response to oxidative stress; LOCATED IN: endomembrane system; EXPRESSED IN: root; CONTAINS InterPro DOMAIN/s: Haem peroxidase (InterPro:IPR010255), Plant peroxidase (InterPro:IPR000823), Peroxidases heam-ligand binding site (InterPro:IPR019793), Haem peroxidase, plant/fungal/bacteri…	other enzyme activity | other enzyme activity | response to stress | other cellular processes | developmental processes | extracellular | other binding | other metabolic processes	#N/A	#N/A	#N/A
AT1G64355	0.000736333	0.0186276	-1.73267	0	0	unknown protein; FUNCTIONS IN: molecular_function unknown; INVOLVED IN: biological_process unknown; LOCATED IN: chloroplast; EXPRESSED IN: 23 plant structures; EXPRESSED DURING: 13 growth stages; CONTAINS InterPro DOMAIN/s: Protein of unknown function DUF3593 (InterPro:IPR021995); Has 301 Blast hits to 301 proteins in 96 species: Archae - 0; Bacteria - 143; Metazoa - 0; Fungi - 0; Plants - 44; Vi…	chloroplast | other metabolic processes | cell organization and biogenesis | unknown biological processes | unknown molecular functions | other cellular processes | electron transport or energy pathways	-1.5457	-1.45843	#N/A
AT3G52150	8.31124e-08	9.64056e-06	-1.72515	RNA-binding (RRM/RBD/RNP motifs) family protein	0	RNA-binding (RRM/RBD/RNP motifs) family protein; FUNCTIONS IN: RNA binding, nucleotide binding, nucleic acid binding; LOCATED IN: thylakoid, chloroplast thylakoid membrane, chloroplast stroma, chloroplast, chloroplast envelope; EXPRESSED IN: 24 plant structures; EXPRESSED DURING: 14 growth stages; CONTAINS InterPro DOMAIN/s: RNA recognition motif, RNP-1 (InterPro:IPR000504), Nucleotide-binding, a…	other cellular processes | other intracellular components | chloroplast | other intracellular components | chloroplast | other intracellular components | plastid | other intracellular components | other cytoplasmic components | chloroplast | other metabolic processes | other cytoplasmic components | chloroplast | other intracellular components | other cytoplasmic components | nucleic acid binding…	#N/A	-1.31315	#N/A
AT2G38170	6.77258e-06	0.000473822	-1.72144	cation exchanger 1	Encodes a high affinity vacuolar calcium antiporter. The residue His 338 is critical to Ca2+ transport activity. Disruption of CAX1 reduces manganese and zinc of shoot tissue and results in a decrease in the activity of vacuolar V-type proton ATPase.	cation exchanger 1 (CAX1); FUNCTIONS IN: calcium:cation antiporter activity, calcium ion transmembrane transporter activity, calcium:hydrogen antiporter activity; INVOLVED IN: cold acclimation, response to salt stress, cellular zinc ion homeostasis, cellular manganese ion homeostasis, calcium ion transport; LOCATED IN: plant-type vacuole membrane, vacuolar membrane, vacuole, membrane; EXPRESSED I…	other membranes | other cytoplasmic components | response to abiotic or biotic stimulus | transport | other intracellular components | other cytoplasmic components | transport | other intracellular components | cell organization and biogenesis | other cellular processes | transporter activity | other cellular processes | other membranes | other intracellular components | response to abiotic or bi…	-2.1339	#N/A	#N/A
AT1G55370	0.000104316	0.0041647	-1.71544	NDH-dependent cyclic electron flow 5	0	NDH-dependent cyclic electron flow 5 (NDF5); FUNCTIONS IN: carbohydrate binding, catalytic activity; EXPRESSED IN: 20 plant structures; EXPRESSED DURING: 13 growth stages; CONTAINS InterPro DOMAIN/s: Glycoside hydrolase-type carbohydrate-binding (InterPro:IPR011013); BEST Arabidopsis thaliana protein match is: NDH-dependent cyclic electron flow 1 (TAIR:AT1G64770.2); Has 58 Blast hits to 57 protei…	other metabolic processes | other metabolic processes | transcription,DNA-dependent | other metabolic processes | other enzyme activity | other membranes | other cellular processes | other metabolic processes | chloroplast | other metabolic processes | other binding | other enzyme activity | electron transport or energy pathways | developmental processes | other cellular processes | other binding…	-1.79347	#N/A	#N/A
AT3G02060	0.000559216	0.0151587	-1.71052	DEAD/DEAH box helicase, putative	0	DEAD/DEAH box helicase, putative; FUNCTIONS IN: in 6 functions; INVOLVED IN: DNA repair, regulation of transcription, DNA-dependent; LOCATED IN: chloroplast; EXPRESSED IN: 16 plant structures; EXPRESSED DURING: 12 growth stages; CONTAINS InterPro DOMAIN/s: Transcription-repair-coupling factor (InterPro:IPR005118), DNA/RNA helicase, DEAD/DEAH box type, N-terminal (InterPro:IPR011545), Transcriptio…	response to stress | nucleic acid binding | hydrolase activity | response to stress | nucleus | nucleotide binding | hydrolase activity | other cellular processes | nucleotide binding | hydrolase activity | nucleic acid binding | other metabolic processes | other cellular processes | other binding | DNA or RNA binding | DNA or RNA binding | hydrolase activity | hydrolase activity | DNA or RNA met…	-2.92226	-2.05518	#N/A
AT5G65480	0.000791822	0.0195849	-1.69792	0	0	unknown protein; FUNCTIONS IN: molecular_function unknown; INVOLVED IN: biological_process unknown; LOCATED IN: chloroplast; EXPRESSED IN: 24 plant structures; EXPRESSED DURING: 15 growth stages; BEST Arabidopsis thaliana protein match is: unknown protein (TAIR:AT4G38060.2); Has 1807 Blast hits to 1807 proteins in 277 species: Archae - 0; Bacteria - 0; Metazoa - 736; Fungi - 347; Plants - 385; Vi…	other cellular processes | unknown biological processes | unknown molecular functions | nucleus | other metabolic processes	-1.63682	#N/A	#N/A
AT5G28500	9.53412e-05	0.00389098	-1.69324	0	0	unknown protein; FUNCTIONS IN: molecular_function unknown; INVOLVED IN: biological_process unknown; LOCATED IN: chloroplast stroma, chloroplast; EXPRESSED IN: 23 plant structures; EXPRESSED DURING: 13 growth stages; BEST Arabidopsis thaliana protein match is: unknown protein (TAIR:AT3G04550.1); Has 109 Blast hits to 109 proteins in 49 species: Archae - 0; Bacteria - 67; Metazoa - 0; Fungi - 0; Pl…	other cellular processes | chloroplast | unknown biological processes | developmental processes | chloroplast | chloroplast | chloroplast | other intracellular components | chloroplast | plastid | other metabolic processes | plastid | other intracellular components | other cellular processes | other cytoplasmic components | other metabolic processes | other metabolic processes | unknown molecular…	-1.49165	-1.51968	#N/A
AT4G27340	0.000142604	0.00523784	-1.68582	Met-10+ like family protein	0	Met-10+ like family protein; CONTAINS InterPro DOMAIN/s: Protein of unknown function Met10 (InterPro:IPR003402); BEST Arabidopsis thaliana protein match is: S-adenosyl-L-methionine-dependent methyltransferases superfamily protein (TAIR:AT3G56120.1); Has 1666 Blast hits to 1640 proteins in 617 species: Archae - 405; Bacteria - 591; Metazoa - 172; Fungi - 146; Plants - 123; Viruses - 0; Other Eukar…	transferase activity	#N/A	#N/A	#N/A
AT1G02730	9.82491e-05	0.0039875	-1.68321	cellulose synthase-like D5	Encodes a gene similar to cellulose synthase. Knock-out mutant has reduced growth, reduced xylan level and reduced xylan synthase activity in stems.	cellulose synthase-like D5 (CSLD5); CONTAINS InterPro DOMAIN/s: Cellulose synthase (InterPro:IPR005150); BEST Arabidopsis thaliana protein match is: cellulose synthase-like D3 (TAIR:AT3G03050.1); Has 3375 Blast hits to 3003 proteins in 709 species: Archae - 13; Bacteria - 1269; Metazoa - 102; Fungi - 19; Plants - 1879; Viruses - 2; Other Eukaryotes - 91 (source: NCBI BLink).	Golgi apparatus | other cellular processes | other cellular processes | other cellular processes | developmental processes | response to abiotic or biotic stimulus | transferase activity | other membranes | response to abiotic or biotic stimulus | other metabolic processes | DNA or RNA metabolism | response to stress | response to abiotic or biotic stimulus | other cellular processes | transferas…	-2.20673	-1.66409	#N/A
AT1G48650	0.00193451	0.0385333	-1.67835	DEA(D/H)-box RNA helicase family protein	0	DEA(D/H)-box RNA helicase family protein; FUNCTIONS IN: in 6 functions; LOCATED IN: intracellular; EXPRESSED IN: 23 plant structures; EXPRESSED DURING: 13 growth stages; CONTAINS InterPro DOMAIN/s: Helicase-associated domain (InterPro:IPR007502), DNA/RNA helicase, DEAD/DEAH box type, N-terminal (InterPro:IPR011545), Double-stranded RNA-binding (InterPro:IPR001159), Domain of unknown function DUF1…	other binding | other binding | DNA or RNA binding | other intracellular components | other intracellular components | hydrolase activity | DNA or RNA binding | hydrolase activity | hydrolase activity | DNA or RNA binding | hydrolase activity | nucleic acid binding | nucleotide binding | nucleotide binding | DNA or RNA binding | nucleic acid binding | nucleic acid binding | hydrolase activity | n…	#N/A	#N/A	#N/A
AT4G09760	3.3688e-05	0.00167211	-1.67519	Protein kinase superfamily protein	encodes a choline synthase whose gene expression is induced by high salt and mannitol.	Protein kinase superfamily protein; CONTAINS InterPro DOMAIN/s: Choline/ethanolamine kinase (InterPro:IPR002573), Protein kinase-like domain (InterPro:IPR011009); BEST Arabidopsis thaliana protein match is: choline kinase 1 (TAIR:AT1G71697.1); Has 1546 Blast hits to 1491 proteins in 370 species: Archae - 0; Bacteria - 353; Metazoa - 436; Fungi - 251; Plants - 163; Viruses - 0; Other Eukaryotes - …	other cytoplasmic components | transferase activity | kinase activity | transferase activity | transferase activity | transferase activity | transferase activity | transferase activity | other cytoplasmic components | transferase activity	-1.66651	#N/A	#N/A
AT4G39620	0.000240189	0.00822576	-1.67508	Tetratricopeptide repeat (TPR)-like superfamily protein	0	EMBRYO DEFECTIVE 2453 (EMB2453); INVOLVED IN: embryo development ending in seed dormancy; LOCATED IN: chloroplast; EXPRESSED IN: 22 plant structures; EXPRESSED DURING: 13 growth stages; CONTAINS InterPro DOMAIN/s: Pentatricopeptide repeat (InterPro:IPR002885); BEST Arabidopsis thaliana protein match is: plastid transcriptionally active 2 (TAIR:AT1G74850.1); Has 39741 Blast hits to 13102 proteins …	developmental processes | chloroplast | chloroplast | developmental processes	-1.60515	#N/A	#N/A
AT5G13630	0.000948515	0.0221904	-1.6743	magnesium-chelatase subunit chlH, chloroplast, putative / Mg-protoporphyrin IX chelatase, putative (CHLH)	Encodes magnesium chelatase involved in plastid-to-nucleus signal transduction.	GENOMES UNCOUPLED 5 (GUN5); FUNCTIONS IN: magnesium chelatase activity; INVOLVED IN: chlorophyll biosynthetic process, biosynthetic process; LOCATED IN: mitochondrion, magnesium chelatase complex, chloroplast, chloroplast inner membrane; EXPRESSED IN: 22 plant structures; EXPRESSED DURING: 13 growth stages; CONTAINS InterPro DOMAIN/s: CobN/magnesium chelatase (InterPro:IPR003672), Magnesium-chela…	chloroplast | other membranes | other intracellular components | plastid | other enzyme activity | chloroplast | other cellular processes | other cellular processes | other metabolic processes | chloroplast | chloroplast | other intracellular components | mitochondria | other metabolic processes | other enzyme activity | chloroplast | chloroplast | other enzyme activity | other cytoplasmic compon…	#N/A	#N/A	#N/A
AT1G74850	2.88368e-05	0.00146599	-1.67201	plastid transcriptionally active 2	Present in transcriptionally active plastid chromosomes. Involved in plastid gene expression.	plastid transcriptionally active 2 (PTAC2); INVOLVED IN: positive regulation of transcription, DNA-dependent, transcription from plastid promoter; LOCATED IN: plastid chromosome, chloroplast, nucleoid; EXPRESSED IN: 21 plant structures; EXPRESSED DURING: 13 growth stages; CONTAINS InterPro DOMAIN/s: Pentatricopeptide repeat (InterPro:IPR002885), Smr protein/MutS2 C-terminal (InterPro:IPR002625); …	other cellular processes | other cellular processes | developmental processes | other cellular processes | transcription,DNA-dependent | protein metabolism | other cellular processes | other cellular processes | cell organization and biogenesis | other metabolic processes | chloroplast | cell organization and biogenesis | other metabolic processes | other cellular processes | other cellular proce…	#N/A	#N/A	#N/A
AT5G06220	0.000745182	0.0187149	-1.6707	LETM1-like protein	0	LETM1-like protein; CONTAINS InterPro DOMAIN/s: LETM1-like (InterPro:IPR011685); BEST Arabidopsis thaliana protein match is: LETM1-like protein (TAIR:AT3G11560.4); Has 1807 Blast hits to 1807 proteins in 277 species: Archae - 0; Bacteria - 0; Metazoa - 736; Fungi - 347; Plants - 385; Viruses - 0; Other Eukaryotes - 339 (source: NCBI BLink).	unknown molecular functions | plastid | chloroplast | other cytoplasmic components | chloroplast | chloroplast | other intracellular components | unknown biological processes	#N/A	#N/A	#N/A
AT3G12080	0.000407092	0.0117968	-1.66519	GTP-binding family protein	0	embryo defective 2738 (emb2738); FUNCTIONS IN: GTP binding; INVOLVED IN: embryo development ending in seed dormancy; LOCATED IN: chloroplast; EXPRESSED IN: 21 plant structures; EXPRESSED DURING: 13 growth stages; CONTAINS InterPro DOMAIN/s: GTP-binding, EngA (InterPro:IPR016484), Small GTP-binding protein (InterPro:IPR005225), GTP1/OBG (InterPro:IPR006073), GTP-binding protein, HSR1-related (Inte…	nucleotide binding | other metabolic processes | other cellular processes | chloroplast | other metabolic processes | chloroplast | other cellular processes | other binding | developmental processes | other binding | other binding | mitochondria | other cellular processes | nucleotide binding | nucleotide binding | cell organization and biogenesis	#N/A	-1.5482	#N/A
AT4G25100	1.33172e-05	0.00080019	-1.65852	Fe superoxide dismutase 1	Fe-superoxide dismutase	Fe superoxide dismutase 1 (FSD1); FUNCTIONS IN: superoxide dismutase activity, copper ion binding; INVOLVED IN: response to oxidative stress, response to cadmium ion, removal of superoxide radicals, response to copper ion, circadian rhythm; LOCATED IN: in 6 components; EXPRESSED IN: 22 plant structures; EXPRESSED DURING: 14 growth stages; CONTAINS InterPro DOMAIN/s: Manganese/iron superoxide dism…	response to stress | plasma membrane | other intracellular components | other biological processes | chloroplast | plastid | plastid | plasma membrane | plastid | chloroplast | plasma membrane | other intracellular components | other enzyme activity | other cytoplasmic components | chloroplast | other intracellular components | other intracellular components | other cytoplasmic components | prote…	#N/A	#N/A	2.3
AT5G48310	0.00236497	0.0448337	-1.65394	0	0	unknown protein; BEST Arabidopsis thaliana protein match is: unknown protein (TAIR:AT4G24610.1); Has 1807 Blast hits to 1807 proteins in 277 species: Archae - 0; Bacteria - 0; Metazoa - 736; Fungi - 347; Plants - 385; Viruses - 0; Other Eukaryotes - 339 (source: NCBI BLink).	other cellular processes | chloroplast | other cellular processes | DNA or RNA metabolism | cell organization and biogenesis | unknown molecular functions | other metabolic processes | other cellular processes | chloroplast | transcription,DNA-dependent | other metabolic processes | protein metabolism | other metabolic processes | unknown biological processes | other cellular processes	#N/A	#N/A	#N/A
AT3G20440	0.00129703	0.0284418	-1.65363	Alpha amylase family protein	BE1 ia a putative glycoside hydrolase. It plays vital roles during embryogenesis and in carbohydrate metabolism. Mutation in BE1 has pleotrophic effect on the whole plant development.	EMBRYO DEFECTIVE 2729 (EMB2729); FUNCTIONS IN: cation binding, catalytic activity, alpha-amylase activity; INVOLVED IN: post-embryonic development, carbohydrate metabolic process, embryo development ending in seed dormancy; LOCATED IN: chloroplast, plastid; EXPRESSED IN: 10 plant structures; EXPRESSED DURING: 8 growth stages; CONTAINS InterPro DOMAIN/s: Glycosyl hydrolase, family 13, all-beta (In…	other binding | chloroplast | other metabolic processes | chloroplast | other binding | other metabolic processes | other enzyme activity | chloroplast | hydrolase activity | developmental processes | developmental processes | other metabolic processes | plastid | other metabolic processes | chloroplast | other metabolic processes | other binding | other enzyme activity | other enzyme activity	#N/A	#N/A	#N/A
AT5G17170	5.22335e-05	0.00236856	-1.65064	rubredoxin family protein	0	enhancer of sos3-1 (ENH1); FUNCTIONS IN: electron carrier activity, metal ion binding; LOCATED IN: chloroplast thylakoid membrane, chloroplast, chloroplast envelope; EXPRESSED IN: 22 plant structures; EXPRESSED DURING: 14 growth stages; CONTAINS InterPro DOMAIN/s: Rubredoxin-type Fe(Cys)4 protein (InterPro:IPR004039), PDZ/DHR/GLGF (InterPro:IPR001478); BEST Arabidopsis thaliana protein match is: …	chloroplast | other cellular processes | other metabolic processes | plastid | chloroplast | other membranes | other cellular processes | chloroplast | chloroplast | other metabolic processes | chloroplast | other membranes | other intracellular components | plastid | other membranes | chloroplast | other cytoplasmic components | response to abiotic or biotic stimulus | chloroplast | chloroplast …	#N/A	-1.46478	#N/A
AT5G36170	0.000625597	0.0165311	-1.64297	high chlorophyll fluorescent 109	Required for normal processing of polycistronic plastidial transcripts	high chlorophyll fluorescent 109 (HCF109); FUNCTIONS IN: translation release factor activity, codon specific, translation release factor activity; INVOLVED IN: translational termination, plastid organization, RNA processing; LOCATED IN: chloroplast; EXPRESSED IN: 22 plant structures; EXPRESSED DURING: 13 growth stages; CONTAINS InterPro DOMAIN/s: Class I peptide chain release factor (InterPro:IPR…	other cellular processes | other cellular processes | chloroplast | protein metabolism | other cellular processes | protein metabolism | other cytoplasmic components | cell organization and biogenesis | other metabolic processes | other cellular processes | other metabolic processes | other metabolic processes | cell organization and biogenesis | DNA or RNA binding | other metabolic processes | c…	#N/A	-1.66923	#N/A
AT5G12950	0.000423386	0.0122208	-1.64096	Putative glycosyl hydrolase of unknown function (DUF1680)	0	FUNCTIONS IN: catalytic activity; LOCATED IN: vacuole, plant-type cell wall; EXPRESSED IN: stem, male gametophyte, guard cell, pollen tube; EXPRESSED DURING: L mature pollen stage, M germinated pollen stage; CONTAINS InterPro DOMAIN/s: Protein of unknown function DUF1680 (InterPro:IPR012878), Six-hairpin glycosidase-like (InterPro:IPR008928); BEST Arabidopsis thaliana protein match is: Putative g…	other intracellular components | cell wall | other cytoplasmic components | extracellular | other enzyme activity	#N/A	-2.00061	#N/A
AT5G52960	0.000904315	0.0214987	-1.63768	0	0	unknown protein; FUNCTIONS IN: molecular_function unknown; INVOLVED IN: biological_process unknown; LOCATED IN: chloroplast; EXPRESSED IN: 23 plant structures; EXPRESSED DURING: 13 growth stages; CONTAINS InterPro DOMAIN/s: Protein of unknown function DUF3143 (InterPro:IPR021489); Has 1807 Blast hits to 1807 proteins in 277 species: Archae - 0; Bacteria - 0; Metazoa - 736; Fungi - 347; Plants - 3…	other metabolic processes | chloroplast | cell organization and biogenesis | other cellular processes | unknown biological processes | other metabolic processes | transcription,DNA-dependent | unknown molecular functions | cell organization and biogenesis | other cellular processes | other metabolic processes | other metabolic processes | electron transport or energy pathways | other cellular pro…	#N/A	-1.39334	#N/A
AT5G08610	5.23909e-06	0.000382948	-1.63695	P-loop containing nucleoside triphosphate hydrolases superfamily protein	0	P-loop containing nucleoside triphosphate hydrolases superfamily protein; FUNCTIONS IN: helicase activity, nucleic acid binding, ATP binding, ATP-dependent helicase activity; LOCATED IN: chloroplast; EXPRESSED IN: 25 plant structures; EXPRESSED DURING: 15 growth stages; CONTAINS InterPro DOMAIN/s: RNA helicase, DEAD-box type, Q motif (InterPro:IPR014014), DNA/RNA helicase, DEAD/DEAH box type, N-t…	other binding | hydrolase activity | hydrolase activity | hydrolase activity | other cellular processes | chloroplast | nucleotide binding | nucleic acid binding | other metabolic processes	#N/A	#N/A	#N/A
AT4G33350	0.00171779	0.0351991	-1.63047	Tic22-like family protein	0	Tic22-like family protein; LOCATED IN: chloroplast, chloroplast inner membrane, chloroplast envelope; EXPRESSED IN: 23 plant structures; EXPRESSED DURING: 13 growth stages; CONTAINS InterPro DOMAIN/s: Chloroplast protein import component Tic22 (InterPro:IPR005692), Tic22-like (InterPro:IPR007378); BEST Arabidopsis thaliana protein match is: Tic22-like family protein (TAIR:AT3G23710.1); Has 113 Bl…	plastid | other cytoplasmic components | chloroplast | chloroplast | other intracellular components | chloroplast | other intracellular components | other cytoplasmic components | chloroplast | plastid | other membranes | plastid | other intracellular components | chloroplast | chloroplast | other intracellular components | other cytoplasmic components | chloroplast | other cytoplasmic components…	#N/A	#N/A	#N/A
AT4G28660	0.000349148	0.0105238	-1.61207	photosystem II reaction center PSB28 protein	Similar to PsbW subunit of photosystem II.	photosystem II reaction center PSB28 protein (PSB28); FUNCTIONS IN: molecular_function unknown; INVOLVED IN: photosynthesis; LOCATED IN: thylakoid, chloroplast thylakoid membrane, photosystem II reaction center, chloroplast, chloroplast stroma; EXPRESSED IN: 22 plant structures; EXPRESSED DURING: 13 growth stages; CONTAINS InterPro DOMAIN/s: Photosystem II protein Psb28, class 1 (InterPro:IPR0056…	other intracellular components | other membranes | other intracellular components | chloroplast | other cellular processes | chloroplast | other intracellular components | plastid | other intracellular components | other intracellular components | other membranes | chloroplast | plastid | other cytoplasmic components | other cellular processes | other intracellular components | other cytoplasmic …	#N/A	-1.5299	#N/A
AT3G20230	0.000558064	0.0151554	-1.61188	Ribosomal L18p/L5e family protein	0	Ribosomal L18p/L5e family protein; FUNCTIONS IN: structural constituent of ribosome; INVOLVED IN: translation; LOCATED IN: ribosome, intracellular, chloroplast; EXPRESSED IN: 22 plant structures; EXPRESSED DURING: 13 growth stages; CONTAINS InterPro DOMAIN/s: Ribosomal protein L18/L5 (InterPro:IPR005484); BEST Arabidopsis thaliana protein match is: Ribosomal L18p/L5e family protein (TAIR:AT1G0884…	other cellular processes | transcription,DNA-dependent | other cellular processes | other metabolic processes | ribosome | other intracellular components | structural molecule activity | other metabolic processes | other metabolic processes | protein metabolism | protein metabolism | ribosome | structural molecule activity | chloroplast | other cellular processes	-1.196	-1.48801	#N/A
AT3G19850	0.00024716	0.00836698	-1.61088	Phototropic-responsive NPH3 family protein	0	Phototropic-responsive NPH3 family protein; FUNCTIONS IN: signal transducer activity; INVOLVED IN: response to light stimulus; LOCATED IN: endomembrane system; EXPRESSED IN: 19 plant structures; EXPRESSED DURING: 13 growth stages; CONTAINS InterPro DOMAIN/s: NPH3 (InterPro:IPR004249), BTB/POZ (InterPro:IPR013069), BTB/POZ fold (InterPro:IPR011333), BTB/POZ-like (InterPro:IPR000210); BEST Arabidop…	response to abiotic or biotic stimulus | other cellular processes | other molecular functions | other molecular functions | response to abiotic or biotic stimulus | response to abiotic or biotic stimulus | plasma membrane | transport | other metabolic processes | protein metabolism	-3.95161	#N/A	#N/A
AT4G31850	1.26744e-05	0.000782407	-1.60832	proton gradient regulation 3	encodes a protein containing 27 pentatrico-peptide repeat (PPR) motifs	proton gradient regulation 3 (PGR3); CONTAINS InterPro DOMAIN/s: Pentatricopeptide repeat (InterPro:IPR002885); BEST Arabidopsis thaliana protein match is: Tetratricopeptide repeat (TPR)-like superfamily protein (TAIR:AT3G06920.1); Has 108367 Blast hits to 15783 proteins in 329 species: Archae - 17; Bacteria - 129; Metazoa - 1401; Fungi - 2165; Plants - 100462; Viruses - 0; Other Eukaryotes - 419…	other cellular processes | other cellular processes | protein metabolism | other metabolic processes | other cellular processes | other cellular processes | other cellular processes | other metabolic processes | other cellular processes | other cellular processes | other metabolic processes | unknown biological processes | cell organization and biogenesis | other metabolic processes | other metab…	#N/A	-1.83934	#N/A
AT3G04550	4.11575e-05	0.0019891	-1.60051	0	0	unknown protein; INVOLVED IN: biological_process unknown; LOCATED IN: chloroplast stroma, chloroplast; EXPRESSED IN: 22 plant structures; EXPRESSED DURING: 13 growth stages; BEST Arabidopsis thaliana protein match is: unknown protein (TAIR:AT5G28500.1); Has 110 Blast hits to 110 proteins in 51 species: Archae - 0; Bacteria - 67; Metazoa - 1; Fungi - 0; Plants - 41; Viruses - 0; Other Eukaryotes -…	plastid | unknown biological processes | chloroplast | chloroplast | other cytoplasmic components | other intracellular components | chloroplast | chloroplast | plastid | other intracellular components | other cytoplasmic components	#N/A	#N/A	#N/A
AT4G19530	5.91502e-05	0.00263344	-1.5963	disease resistance protein (TIR-NBS-LRR class) family	Encodes a TIR-NB-LRR resistance protein. Transient expression in tobacco induces cell death.	disease resistance protein (TIR-NBS-LRR class) family; FUNCTIONS IN: transmembrane receptor activity, ATP binding; INVOLVED IN: defense response signaling pathway, resistance gene-dependent, defense response; LOCATED IN: intrinsic to membrane; EXPRESSED IN: 18 plant structures; EXPRESSED DURING: 9 growth stages; CONTAINS InterPro DOMAIN/s: NB-ARC (InterPro:IPR002182), Toll-Interleukin receptor (I…	response to abiotic or biotic stimulus | response to stress | signal transduction | nucleus | transport | response to stress | other cellular processes | other cellular processes | other intracellular components | signal transduction | nucleotide binding | other binding | other metabolic processes | other metabolic processes | response to stress | protein metabolism	-2.08471	-1.99779	#N/A
AT1G15730	8.49605e-05	0.00353609	-1.596	Cobalamin biosynthesis CobW-like protein	0	Cobalamin biosynthesis CobW-like protein; CONTAINS InterPro DOMAIN/s: Cobalamin (vitamin B12) biosynthesis CobW-like (InterPro:IPR003495), Cobalamin (vitamin B12) biosynthesis CobW-like, C-terminal (InterPro:IPR011629); BEST Arabidopsis thaliana protein match is: plastid transcriptionally active 17 (TAIR:AT1G80480.1); Has 16369 Blast hits to 11834 proteins in 1861 species: Archae - 128; Bacteria …	other intracellular components | chloroplast | chloroplast | plastid | other cytoplasmic components	-1.23645	-1.354	#N/A
AT2G40840	0.00127403	0.0281052	-1.59563	disproportionating enzyme 2	Encodes a cytosolic protein with transglucosidase and amylomaltase activity. It is an essential component of the pathway from starch to sucrose and cellular metabolism in leaves at night. The protein binds to heteroglycans and utilizes glucose, mannose and xylose as acceptors. Fucose and galactose can also act as acceptors but less efficiently than the previous three. It was also was also recentl…	disproportionating enzyme 2 (DPE2); FUNCTIONS IN: 4-alpha-glucanotransferase activity, heteroglycan binding; INVOLVED IN: polysaccharide metabolic process, circadian rhythm, maltose catabolic process, maltose metabolic process, starch catabolic process; LOCATED IN: cytosol; EXPRESSED IN: 23 plant structures; EXPRESSED DURING: 13 growth stages; CONTAINS InterPro DOMAIN/s: Immunoglobulin-like fold …	transferase activity | other enzyme activity | other binding | cell organization and biogenesis | other cellular processes | transferase activity | other cellular processes | other metabolic processes | other metabolic processes | other metabolic processes | other binding | other metabolic processes | other binding | other metabolic processes | transferase activity | transferase activity | other …	#N/A	#N/A	#N/A
AT4G17610	6.75656e-05	0.00292824	-1.58984	tRNA/rRNA methyltransferase (SpoU) family protein	0	tRNA/rRNA methyltransferase (SpoU) family protein; FUNCTIONS IN: RNA binding, RNA methyltransferase activity; INVOLVED IN: RNA processing; LOCATED IN: endomembrane system; EXPRESSED IN: 17 plant structures; EXPRESSED DURING: 9 growth stages; CONTAINS InterPro DOMAIN/s: tRNA/rRNA methyltransferase, SpoU (InterPro:IPR001537); Has 6630 Blast hits to 6614 proteins in 1865 species: Archae - 7; Bacteri…	other cellular processes | transferase activity | DNA or RNA binding | other metabolic processes | DNA or RNA binding | transferase activity | other cellular processes | other metabolic processes	#N/A	#N/A	#N/A
AT1G49380	4.81059e-06	0.000353386	-1.58717	cytochrome c biogenesis protein family	0	cytochrome c biogenesis protein family; FUNCTIONS IN: molecular_function unknown; INVOLVED IN: cytochrome complex assembly; LOCATED IN: chloroplast; EXPRESSED IN: 22 plant structures; EXPRESSED DURING: 13 growth stages; CONTAINS InterPro DOMAIN/s: ResB-like (InterPro:IPR007816); Has 1416 Blast hits to 1414 proteins in 516 species: Archae - 0; Bacteria - 1016; Metazoa - 2; Fungi - 0; Plants - 45; …	other cellular processes | developmental processes | other metabolic processes | other cellular processes | other cellular processes | other metabolic processes | unknown molecular functions | other cellular processes | other metabolic processes | other metabolic processes | other metabolic processes | cell organization and biogenesis | other cellular processes | other cellular processes | chloro…	-1.58626	#N/A	#N/A
AT4G31120	0.000995825	0.0231132	-1.57922	SHK1 binding protein 1	Involved in vernalization. Required for epigenetic silencing of FLC, and for vernalization-mediated histone modification.	SHK1 binding protein 1 (SKB1); FUNCTIONS IN: protein methyltransferase activity; INVOLVED IN: positive regulation of vernalization response, regulation of flower development; LOCATED IN: cytoplasm; EXPRESSED IN: 25 plant structures; EXPRESSED DURING: 13 growth stages; CONTAINS InterPro DOMAIN/s: Skb1 methyltransferase (InterPro:IPR007857); Has 957 Blast hits to 940 proteins in 238 species: Archae…	transferase activity | other cellular processes | other cytoplasmic components | transferase activity | other cellular processes | other cellular processes | other cytoplasmic components | other metabolic processes | developmental processes | response to stress | response to abiotic or biotic stimulus | other biological processes | response to stress | response to abiotic or biotic stimulus | oth…	#N/A	#N/A	#N/A
ATCG00040	7.01856e-05	0.00301511	-1.57876	maturase K	Encodes a maturase located in the trnK intron in the chloroplast genome.	maturase K (MATK); CONTAINS InterPro DOMAIN/s: Intron maturase, type II (InterPro:IPR000442), Maturase, MatK, N-terminal (InterPro:IPR002866).	chloroplast | other cellular processes | other cellular processes | other metabolic processes | other cellular processes | chloroplast | transcription,DNA-dependent | electron transport or energy pathways | other metabolic processes | other cellular processes | DNA or RNA binding | other metabolic processes | other cellular processes | other metabolic processes | transferase activity | other meta…	#N/A	#N/A	#N/A
AT4G34950	5.65851e-08	6.92791e-06	-1.57828	Major facilitator superfamily protein	0	Major facilitator superfamily protein; CONTAINS InterPro DOMAIN/s: Nodulin-like (InterPro:IPR010658), Major facilitator superfamily, general substrate transporter (InterPro:IPR016196); BEST Arabidopsis thaliana protein match is: Major facilitator superfamily protein (TAIR:AT2G16660.1); Has 3379 Blast hits to 3250 proteins in 882 species: Archae - 26; Bacteria - 1593; Metazoa - 4; Fungi - 302; Pla…	other metabolic processes | other cellular processes | other biological processes | chloroplast	-5.98349	#N/A	#N/A
AT5G22800	6.5244e-06	0.000460849	-1.57719	Alanyl-tRNA synthetase, class IIc	A locus involved in embryogenesis. Mutations in this locus result in embryo lethality.	EMBRYO DEFECTIVE 1030 (EMB1030); FUNCTIONS IN: alanine-tRNA ligase activity, ligase activity, forming aminoacyl-tRNA and related compounds, nucleotide binding, ATP binding, nucleic acid binding; INVOLVED IN: alanyl-tRNA aminoacylation, embryo development ending in seed dormancy; LOCATED IN: mitochondrion, chloroplast stroma, chloroplast, membrane; EXPRESSED IN: cultured cell, leaf; CONTAINS Inter…	other metabolic processes | plastid | other metabolic processes | other enzyme activity | chloroplast | other cytoplasmic components | chloroplast | mitochondria | developmental processes | other cytoplasmic components | protein metabolism | other cellular processes | other enzyme activity | nucleic acid binding | other intracellular components | developmental processes | other cellular processes…	#N/A	#N/A	#N/A
AT3G03630	0.000552337	0.0150277	-1.57661	cysteine synthase 26	Encodes a protein that possesses S-sulfocysteine synthase activity and lacks O-acetylserien(thiol)lyase activity.	cysteine synthase 26 (CS26); FUNCTIONS IN: cysteine synthase activity; INVOLVED IN: regulation of hydrogen peroxide metabolic process, cysteine biosynthetic process, regulation of superoxide metabolic process, photosynthesis; LOCATED IN: chloroplast; EXPRESSED IN: 19 plant structures; EXPRESSED DURING: 12 growth stages; CONTAINS InterPro DOMAIN/s: Cysteine synthase/cystathionine beta-synthase P-p…	chloroplast | response to abiotic or biotic stimulus | other metabolic processes | other metabolic processes | chloroplast | mitochondria | other enzyme activity | other metabolic processes | other cellular processes | other enzyme activity | other metabolic processes | other enzyme activity | other enzyme activity | chloroplast | other binding | other intracellular components | other cellular pr…	#N/A	-1.88974	#N/A
AT1G56220	0.00174392	0.0355857	-1.57112	Dormancy/auxin associated family protein	0	Dormancy/auxin associated family protein; CONTAINS InterPro DOMAIN/s: Dormancyauxin associated (InterPro:IPR008406); BEST Arabidopsis thaliana protein match is: Dormancy/auxin associated family protein (TAIR:AT1G54070.1); Has 196 Blast hits to 195 proteins in 36 species: Archae - 0; Bacteria - 0; Metazoa - 1; Fungi - 0; Plants - 194; Viruses - 0; Other Eukaryotes - 1 (source: NCBI BLink).	nucleus | other biological processes | other biological processes | nucleus | nucleus | nucleus | unknown molecular functions	#N/A	#N/A	#N/A
AT5G45930	1.13507e-05	0.000715728	-1.56789	magnesium chelatase i2	encodes a second Chl I gene (CHLI2), a subunit of magnesium chelatase which is required for chlorophyll biosynthesis. Has ATPase activity, regulated by TRX-f. Involved in the assembly of the Mg chelatase complex.	magnesium chelatase i2 (CHLI2); FUNCTIONS IN: magnesium chelatase activity, ATPase activity; INVOLVED IN: chlorophyll biosynthetic process; LOCATED IN: magnesium chelatase complex, chloroplast stroma, chloroplast; EXPRESSED IN: 23 plant structures; EXPRESSED DURING: 13 growth stages; CONTAINS InterPro DOMAIN/s: ATPase, AAA+ type, core (InterPro:IPR003593), Magnesium chelatase, ChlI subunit (Inter…	other cytoplasmic components | other cellular processes | other binding | other metabolic processes | chloroplast | developmental processes | plastid | plastid | chloroplast | chloroplast | other metabolic processes | other metabolic processes | other metabolic processes | nucleotide binding | other metabolic processes | chloroplast | other cellular processes | other enzyme activity | plastid | c…	#N/A	-1.77073	#N/A
AT1G44110	0.00206382	0.0404866	-1.56686	Cyclin A1;1	0	Cyclin A1;1 (CYCA1;1); CONTAINS InterPro DOMAIN/s: Cyclin, C-terminal (InterPro:IPR004367), Cyclin (InterPro:IPR006670), G2/mitotic-specific cyclin A (InterPro:IPR015453), Cyclin-like (InterPro:IPR011028), Cyclin-related (InterPro:IPR013763), Cyclin, N-terminal (InterPro:IPR006671), Cyclin, A/B/D/E (InterPro:IPR014400); BEST Arabidopsis thaliana protein match is: CYCLIN A1;2 (TAIR:AT1G77390.1); H…	other cellular processes | protein metabolism | DNA or RNA metabolism | DNA or RNA metabolism | other cellular processes | other cellular processes | protein binding | nucleus | other cellular processes | other metabolic processes | other metabolic processes | protein binding | other metabolic processes | protein metabolism | other cellular processes | other cellular processes | cell organization…	-2.10394	-1.86311	#N/A
AT2G36570	0.00147322	0.0314145	-1.5644	Leucine-rich repeat protein kinase family protein	0	Leucine-rich repeat protein kinase family protein; FUNCTIONS IN: protein serine/threonine kinase activity, kinase activity, ATP binding; INVOLVED IN: transmembrane receptor protein tyrosine kinase signaling pathway, protein amino acid phosphorylation; LOCATED IN: plasma membrane; EXPRESSED IN: 21 plant structures; EXPRESSED DURING: 13 growth stages; CONTAINS InterPro DOMAIN/s: Protein kinase, cat…	plasma membrane | other cellular processes | other metabolic processes | other binding | protein metabolism | protein metabolism | plasma membrane | transferase activity | kinase activity | plasma membrane | kinase activity | transferase activity | protein metabolism | other metabolic processes | other binding | nucleotide binding | signal transduction | other metabolic processes | other cellular…	#N/A	#N/A	#N/A
AT1G02280	0.000315546	0.00976001	-1.56379	translocon at the outer envelope membrane of chloroplasts 33	Encodes a GTP-binding GTP-ase. Component of the chloroplast protein import machinery. Required for import of POR B into plastids. Toc33 phosphorylation may not play an important role in vivo.	translocon at the outer envelope membrane of chloroplasts 33 (TOC33); FUNCTIONS IN: protein binding, GTP binding, GTPase activity, protein homodimerization activity; INVOLVED IN: protein targeting to chloroplast; LOCATED IN: chloroplast outer membrane, chloroplast, chloroplast envelope; EXPRESSED IN: 23 plant structures; EXPRESSED DURING: 13 growth stages; CONTAINS InterPro DOMAIN/s: AIG1 (InterP…	other cytoplasmic components | chloroplast | transporter activity | nucleotide binding | chloroplast | chloroplast | other cytoplasmic components | chloroplast | nucleotide binding | plastid | other cytoplasmic components | nucleotide binding | other cellular processes | chloroplast | other intracellular components | other intracellular components | protein binding | nucleotide binding | protein …	-1.25897	-1.39134	#N/A
AT2G27720	5.8143e-05	0.00260438	-1.56212	60S acidic ribosomal protein family	0	60S acidic ribosomal protein family; FUNCTIONS IN: structural constituent of ribosome; INVOLVED IN: translational elongation, response to cold; LOCATED IN: cytosol, cytosolic ribosome, ribosome, nucleus, membrane; EXPRESSED IN: 26 plant structures; EXPRESSED DURING: 14 growth stages; CONTAINS InterPro DOMAIN/s: Ribosomal protein 60S (InterPro:IPR001813); BEST Arabidopsis thaliana protein match is…	cytosol | other cellular processes | other intracellular components | other cytoplasmic components | other intracellular components | nucleus | other intracellular components | structural molecule activity | ribosome | ribosome | other cellular processes | other cytoplasmic components | ribosome | other cytoplasmic components | other cytoplasmic components | structural molecule activity | other m…	#N/A	#N/A	#N/A
AT5G49910	0.000261043	0.00862984	-1.5617	chloroplast heat shock protein 70-2	Stromal heat shock protein involved in protein import into chloroplast.	chloroplast heat shock protein 70-2 (CPHSC70-2EAT SHOCK PROTEIN 70-2); FUNCTIONS IN: protein binding; INVOLVED IN: protein folding, response to cadmium ion, protein targeting to chloroplast, response to heat; LOCATED IN: in 6 components; EXPRESSED IN: 26 plant structures; EXPRESSED DURING: 15 growth stages; CONTAINS InterPro DOMAIN/s: Heat shock protein 70, conserved site (InterPro:IPR018181), Ch…	response to abiotic or biotic stimulus | response to stress | plastid | nucleotide binding | response to stress | other intracellular components | other intracellular components | other intracellular components | response to stress | chloroplast | plastid | other cytoplasmic components | chloroplast | other metabolic processes | response to stress | protein metabolism | response to abiotic or bio…	#N/A	1.60902	#N/A
AT3G23700	1.55082e-06	0.000131703	-1.55699	Nucleic acid-binding proteins superfamily	0	Nucleic acid-binding proteins superfamily; FUNCTIONS IN: RNA binding; INVOLVED IN: response to cold; LOCATED IN: chloroplast stroma, nucleus, chloroplast; EXPRESSED IN: 23 plant structures; EXPRESSED DURING: 13 growth stages; CONTAINS InterPro DOMAIN/s: Nucleic acid-binding, OB-fold-like (InterPro:IPR016027), Nucleic acid-binding, OB-fold (InterPro:IPR012340), Ribosomal protein S1, RNA-binding do…	chloroplast | response to abiotic or biotic stimulus | transcription,DNA-dependent | cell organization and biogenesis | other cellular processes | other metabolic processes | cell organization and biogenesis | other metabolic processes | electron transport or energy pathways | other metabolic processes | other cellular processes | plastid | plastid | other cellular processes | response to stress …	-1.27144	-1.5873	#N/A
AT2G04030	4.3337e-06	0.00032485	-1.55061	Chaperone protein htpG family protein	Encodes a chloroplast-targeted 90-kDa heat shock protein located in the stroma involved in red-light mediated deetiolation response and crucial for protein import into the chloroplast stroma. Mutants are resistant to chlorate, have elongated hypocotyls in light, and affect the expression of NR2, CAB, and RBCS but NOT NR1 and NiR.	CR88; FUNCTIONS IN: ATP binding; INVOLVED IN: in 7 processes; LOCATED IN: mitochondrion, plasma membrane, chloroplast stroma, chloroplast, chloroplast envelope; EXPRESSED IN: 24 plant structures; EXPRESSED DURING: 14 growth stages; CONTAINS InterPro DOMAIN/s: Chaperone protein htpG (InterPro:IPR001404), Heat shock protein Hsp90, conserved site (InterPro:IPR019805), Heat shock protein Hsp90, C-ter…	plastid | other cytoplasmic components | chloroplast | plastid | protein metabolism | response to abiotic or biotic stimulus | nucleotide binding | other cellular processes | other metabolic processes | developmental processes | other membranes | other binding | chloroplast | plastid | developmental processes | cell organization and biogenesis | plastid | other cytoplasmic components | response t…	#N/A	#N/A	#N/A
AT5G18700	0.000424691	0.0122344	-1.5505	Protein kinase family protein with ARM repeat domain	Encodes a microtubule-associated kinase-like protein RUNKEL (RUK). Contains a putative serine/threonine kinase domain and a microtubule-binding domain. RUK directly binds to microtubules in vitro and colocalizes with mitotic preprophase band, spindle, and phragmoplast in vivo. Required for cell plate expansion in cytokinesis.	Protein kinase family protein with ARM repeat domain; CONTAINS InterPro DOMAIN/s: Serine/threonine-protein kinase domain (InterPro:IPR002290), Armadillo-like helical (InterPro:IPR011989), Serine/threonine-protein kinase-like domain (InterPro:IPR017442), Protein kinase-like domain (InterPro:IPR011009), Serine/threonine-protein kinase, active site (InterPro:IPR008271), Protein kinase, catalytic dom…	other cellular components | other cellular processes | cell organization and biogenesis | other metabolic processes | protein metabolism | plasma membrane | kinase activity | protein binding | kinase activity | other cellular processes | transferase activity | transferase activity | other binding | other cellular processes | transferase activity | other intracellular components | developmental pr…	#N/A	#N/A	#N/A
AT3G54090	0.000272195	0.00890666	-1.54829	fructokinase-like 1	Encodes a fructokinase-like protein (AT3G54090/FLN1, AT1G69200/FLN2), a member of the pfkB-carbohydrate kinase family. FLN1 and FLN2 are potential plastidial thioredoxin z (TRX z) targets. Mutants display mutant chloroplast development, general plant growth and development defects and defects in PEP-dependent transcription.	fructokinase-like 1 (FLN1); FUNCTIONS IN: kinase activity; INVOLVED IN: acetate fermentation, sucrose biosynthetic process, sucrose catabolic process, using beta-fructofuranosidase; LOCATED IN: chloroplast nucleoid, nucleus, chloroplast, nucleoid, cytoplasm; EXPRESSED IN: 22 plant structures; EXPRESSED DURING: 13 growth stages; CONTAINS InterPro DOMAIN/s: Carbohydrate/purine kinase (InterPro:IPR0…	other cellular processes | cell organization and biogenesis | other intracellular components | cell organization and biogenesis | other cellular processes | other cellular processes | other cellular processes | transferase activity | chloroplast | cell organization and biogenesis | other metabolic processes | cell organization and biogenesis | other cellular processes | developmental processes | …	#N/A	-1.56026	#N/A
AT3G49170	0.00192096	0.0383798	-1.54756	Tetratricopeptide repeat (TPR)-like superfamily protein	0	embryo defective 2261 (EMB2261); INVOLVED IN: embryo development ending in seed dormancy; LOCATED IN: chloroplast; CONTAINS InterPro DOMAIN/s: Pentatricopeptide repeat (InterPro:IPR002885); BEST Arabidopsis thaliana protein match is: Tetratricopeptide repeat (TPR)-like superfamily protein (TAIR:AT3G57430.1); Has 48732 Blast hits to 14187 proteins in 273 species: Archae - 0; Bacteria - 16; Metazoa…	developmental processes | developmental processes | chloroplast	#N/A	#N/A	#N/A
AT3G48500	5.41235e-06	0.000389795	-1.54739	Nucleic acid-binding, OB-fold-like protein	0	PIGMENT DEFECTIVE 312 (PDE312); FUNCTIONS IN: RNA binding; LOCATED IN: plastid chromosome, chloroplast, nucleoid; EXPRESSED IN: 24 plant structures; EXPRESSED DURING: 13 growth stages; CONTAINS InterPro DOMAIN/s: Nucleic acid-binding, OB-fold-like (InterPro:IPR016027), Ribosomal protein S1, RNA-binding domain (InterPro:IPR003029); Has 110 Blast hits to 108 proteins in 48 species: Archae - 0; Bact…	other intracellular components | chloroplast | nucleus | plastid | other cellular processes | transcription,DNA-dependent | cell organization and biogenesis | chloroplast | other cellular processes | chloroplast | plastid | DNA or RNA binding | other intracellular components | chloroplast | other metabolic processes | other cellular components | transcription,DNA-dependent | nucleus | other cytop…	#N/A	#N/A	#N/A
AT4G34730	0.000737615	0.0186276	-1.54092	ribosome-binding factor A family protein	0	ribosome-binding factor A family protein; FUNCTIONS IN: RNA binding; INVOLVED IN: rRNA processing; LOCATED IN: chloroplast; EXPRESSED IN: 19 plant structures; EXPRESSED DURING: 13 growth stages; CONTAINS InterPro DOMAIN/s: Ribosome-binding factor A, conserved site (InterPro:IPR020053), K homology-like, alpha/beta (InterPro:IPR015946), Ribosome-binding factor A (InterPro:IPR000238); Has 4827 Blast…	other metabolic processes | developmental processes | cell organization and biogenesis | chloroplast | transcription,DNA-dependent | developmental processes | other metabolic processes | other cellular processes | other metabolic processes | cell organization and biogenesis | DNA or RNA binding | other metabolic processes | chloroplast | developmental processes | other cellular processes | other …	#N/A	#N/A	#N/A
AT3G16560	0.000344266	0.0104073	-1.54074	Protein phosphatase 2C family protein	0	Protein phosphatase 2C family protein; FUNCTIONS IN: protein serine/threonine phosphatase activity, catalytic activity; EXPRESSED IN: 24 plant structures; EXPRESSED DURING: 15 growth stages; CONTAINS InterPro DOMAIN/s: Protein phosphatase 2C-related (InterPro:IPR001932), Protein phosphatase 2C (InterPro:IPR015655), Protein phosphatase 2C, N-terminal (InterPro:IPR014045); BEST Arabidopsis thaliana…	hydrolase activity | nucleus | other enzyme activity	-3.33163	#N/A	#N/A
AT3G18390	0.000102817	0.00411602	-1.5404	CRS1 / YhbY (CRM) domain-containing protein	0	embryo defective 1865 (EMB1865); FUNCTIONS IN: RNA binding; INVOLVED IN: embryo development ending in seed dormancy; LOCATED IN: chloroplast; EXPRESSED IN: 22 plant structures; EXPRESSED DURING: 13 growth stages; CONTAINS InterPro DOMAIN/s: RNA-binding, CRM domain (InterPro:IPR001890); BEST Arabidopsis thaliana protein match is: CRM family member 3B (TAIR:AT4G14510.1); Has 1281 Blast hits to 1142…	other metabolic processes | chloroplast | other biological processes | other cellular processes | chloroplast | other metabolic processes | other metabolic processes | other metabolic processes | cell organization and biogenesis | cell organization and biogenesis | other cellular processes | other cellular processes | other cellular processes | developmental processes | other cellular processes |…	-1.41002	-1.4817	#N/A
AT2G37660	0.000197063	0.00699337	-1.53966	NAD(P)-binding Rossmann-fold superfamily protein	0	NAD(P)-binding Rossmann-fold superfamily protein; FUNCTIONS IN: copper ion binding; INVOLVED IN: defense response to bacterium; LOCATED IN: thylakoid, apoplast, chloroplast stroma, chloroplast; EXPRESSED IN: 24 plant structures; EXPRESSED DURING: 15 growth stages; CONTAINS InterPro DOMAIN/s: 3-beta hydroxysteroid dehydrogenase/isomerase (InterPro:IPR002225), NAD(P)-binding domain (InterPro:IPR016…	other cellular processes | chloroplast | other cytoplasmic components | response to abiotic or biotic stimulus | response to stress | response to stress | response to abiotic or biotic stimulus | other enzyme activity | other cellular processes | other metabolic processes | other metabolic processes | other metabolic processes | chloroplast | other binding | other intracellular components | other…	#N/A	-1.23666	#N/A
AT3G52380	1.04632e-06	9.20513e-05	-1.53755	chloroplast RNA-binding protein 33	chloroplast RNA-binding protein	chloroplast RNA-binding protein 33 (CP33); FUNCTIONS IN: RNA binding; LOCATED IN: thylakoid, chloroplast stroma, chloroplast; EXPRESSED IN: 23 plant structures; EXPRESSED DURING: 14 growth stages; CONTAINS InterPro DOMAIN/s: RNA recognition motif, RNP-1 (InterPro:IPR000504), Nucleotide-binding, alpha-beta plait (InterPro:IPR012677); BEST Arabidopsis thaliana protein match is: chloroplast RNA-bind…	developmental processes | chloroplast | cell organization and biogenesis | other cellular processes | other intracellular components | other cellular processes | chloroplast | other intracellular components | other metabolic processes | other cytoplasmic components | chloroplast | DNA or RNA binding | DNA or RNA binding | other metabolic processes | plastid | nucleotide binding | plastid | other …	#N/A	-1.54627	#N/A
AT1G08540	0.000684908	0.0177472	-1.53466	RNApolymerase sigma subunit 2	Enodes a subunit of chloroplast RNA polymerase, confers the ability to recognize promoter sequences on the core enzyme. SIG1 is induced by red and blue light.	RNApolymerase sigma subunit 2 (SIG2); CONTAINS InterPro DOMAIN/s: RNA polymerase sigma factor, region 2 (InterPro:IPR013325), Winged helix-turn-helix transcription repressor DNA-binding (InterPro:IPR011991), RNA polymerase sigma-70 region 3 (InterPro:IPR007624), RNA polymerase sigma-70 (InterPro:IPR014284), RNA polymerase sigma factor, region 3/4 (InterPro:IPR013324), RNA polymerase sigma-70 regi…	other metabolic processes | other metabolic processes | transferase activity | other cellular processes | other metabolic processes | transcription,DNA-dependent | other cellular processes | other molecular functions | other molecular functions | other cellular processes | response to abiotic or biotic stimulus | other cellular processes | other cellular processes | other cellular processes | oth…	#N/A	-1.70086	#N/A
AT1G60600	0.00210133	0.0409453	-1.53386	UbiA prenyltransferase family protein	Encodes a protein similar to 1,4-dihydroxy-2-naphthoic acid phytyltransferase involved in phylloquinone and plastoquinone biosynthesis. Mutants are pale green and heterotrophic with defects in photosynthetic electron transport.	ABERRANT CHLOROPLAST DEVELOPMENT 4 (ABC4); CONTAINS InterPro DOMAIN/s: UbiA prenyltransferase (InterPro:IPR000537), 1,4-dihydroxy-2-naphthoate phytyltransferase (InterPro:IPR011937); Has 2128 Blast hits to 2126 proteins in 766 species: Archae - 57; Bacteria - 1544; Metazoa - 40; Fungi - 0; Plants - 49; Viruses - 0; Other Eukaryotes - 438 (source: NCBI BLink).	other metabolic processes | other cellular processes | electron transport or energy pathways | other cellular processes | other metabolic processes | plasma membrane | other membranes | transferase activity | chloroplast | other cellular processes | developmental processes | transferase activity | cell organization and biogenesis | other metabolic processes | other metabolic processes | transfera…	-1.21082	-1.38621	#N/A
AT4G24780	0.000565143	0.0152911	-1.53058	Pectin lyase-like superfamily protein	0	Pectin lyase-like superfamily protein; FUNCTIONS IN: lyase activity, pectate lyase activity; INVOLVED IN: biological_process unknown; LOCATED IN: membrane; EXPRESSED IN: 23 plant structures; EXPRESSED DURING: 13 growth stages; CONTAINS InterPro DOMAIN/s: Pectin lyase fold/virulence factor (InterPro:IPR011050), AmbAllergen (InterPro:IPR018082), Pectate lyase/Amb allergen (InterPro:IPR002022), Pect…	other enzyme activity | extracellular | other cellular processes | other enzyme activity | unknown biological processes | extracellular | other membranes	-2.13194	-1.7461	#N/A
AT4G02990	0.000547731	0.0150135	-1.5299	Mitochondrial transcription termination factor family protein	Encodes BELAYA SMERT (BSM), a plastid-localized protein homologous to mitochondrial transcription termination factors (mTERF) found in animal. Mutant bsm cells are albino, are compromised in growth, and suffer defects in global plastidic gene expression.	Mitochondrial transcription termination factor family protein; CONTAINS InterPro DOMAIN/s: Mitochodrial transcription termination factor-related (InterPro:IPR003690); BEST Arabidopsis thaliana protein match is: Mitochondrial transcription termination factor family protein (TAIR:AT2G44020.1); Has 1500 Blast hits to 957 proteins in 84 species: Archae - 0; Bacteria - 2; Metazoa - 103; Fungi - 3; Pla…	transcription,DNA-dependent | other cellular processes | other biological processes | developmental processes | cell organization and biogenesis | cell organization and biogenesis | mitochondria | transcription,DNA-dependent | plastid | other cellular processes | unknown molecular functions | other metabolic processes | other cellular processes	#N/A	#N/A	#N/A
AT3G04260	0.00133611	0.0290818	-1.5292	plastid transcriptionally active 3	0	plastid transcriptionally active 3 (PTAC3); FUNCTIONS IN: DNA binding, nucleic acid binding; LOCATED IN: plastid chromosome, nucleus, chloroplast, nucleoid, membrane; EXPRESSED IN: 22 plant structures; EXPRESSED DURING: 13 growth stages; CONTAINS InterPro DOMAIN/s: DNA-binding SAP (InterPro:IPR003034); BEST Arabidopsis thaliana protein match is: genomes uncoupled 1 (TAIR:AT2G31400.1); Has 11987 B…	transcription,DNA-dependent | other metabolic processes | nucleic acid binding | other metabolic processes | transport | transcription,DNA-dependent | other membranes | plastid | cell organization and biogenesis | other cellular processes | other intracellular components | other cellular processes | nucleus | other cytoplasmic components | other cellular processes | other cellular processes | DNA…	#N/A	-1.70167	#N/A
AT5G04140	0.00026245	0.00862984	-1.52912	glutamate synthase 1	Encodes a gene whose sequence is similar to ferredoxin dependent glutamate synthase (Fd-GOGAT). Expression in leaves is induced by light and sucrose. Proposed to be involved in photorespiration and nitrogen assimilation.	glutamate synthase 1 (GLU1); FUNCTIONS IN: protein binding, glutamate synthase (ferredoxin) activity; INVOLVED IN: positive regulation of glycine hydroxymethyltransferase activity, response to light stimulus, photorespiration; LOCATED IN: in 6 components; EXPRESSED IN: 26 plant structures; EXPRESSED DURING: 14 growth stages; CONTAINS InterPro DOMAIN/s: Glutamine amidotransferase, class-II (InterP…	chloroplast | response to abiotic or biotic stimulus | other metabolic processes | extracellular | other metabolic processes | response to stress | other cellular processes | other cellular processes | other metabolic processes | chloroplast | other cellular processes | developmental processes | other cellular processes | other cytoplasmic components | response to abiotic or biotic stimulus | oth…	#N/A	#N/A	#N/A
AT2G45560	0.0012544	0.0277973	-1.52891	cytochrome P450, family 76, subfamily C, polypeptide 1	cytochrome P450 monooxygenase	cytochrome P450, family 76, subfamily C, polypeptide 1 (CYP76C1); FUNCTIONS IN: electron carrier activity, monooxygenase activity, iron ion binding, heme binding; INVOLVED IN: oxidation reduction; LOCATED IN: endomembrane system; EXPRESSED IN: 17 plant structures; EXPRESSED DURING: 10 growth stages; CONTAINS InterPro DOMAIN/s: Cytochrome P450 (InterPro:IPR001128), Cytochrome P450, E-class, group …	other binding | other metabolic processes | other binding | other enzyme activity | other binding | other molecular functions | other binding | other metabolic processes | other enzyme activity | other molecular functions | extracellular	-3.83664	#N/A	#N/A
AT3G13470	7.67865e-06	0.000529647	-1.52882	TCP-1/cpn60 chaperonin family protein	Encodes a subunit of chloroplasts chaperonins that are involved in mediating the folding of newly synthesized, translocated, or stress-denatured proteins. Cpn60 subunits are: Cpn60alpha1 (At2g28000), AtCpn60alpha2 (At5g18820), AtCpn60beta1 (At1g55490), AtCpn60beta2 (At3g13470), AtCpn60beta3 (At5g56500), AtCpn60beta4 (At1g26230).	TCP-1/cpn60 chaperonin family protein; FUNCTIONS IN: ATP binding; INVOLVED IN: protein folding, protein refolding, cellular protein metabolic process; LOCATED IN: in 7 components; EXPRESSED IN: 26 plant structures; EXPRESSED DURING: 14 growth stages; CONTAINS InterPro DOMAIN/s: Chaperonin Cpn60/TCP-1 (InterPro:IPR002423), Chaperonin Cpn60, conserved site (InterPro:IPR018370), Chaperonin Cpn60 (In…	other intracellular components | other cellular processes | nucleotide binding | other cytoplasmic components | chloroplast | other cellular processes | cell organization and biogenesis | other cytoplasmic components | chloroplast | protein metabolism | other intracellular components | cytosol | other intracellular components | plastid | ribosome | mitochondria | plastid | other cellular processe…	#N/A	#N/A	#N/A
AT2G21860	2.48077e-05	0.00129673	-1.52598	violaxanthin de-epoxidase-related	0	violaxanthin de-epoxidase-related; BEST Arabidopsis thaliana protein match is: non-photochemical quenching 1 (TAIR:AT1G08550.2); Has 151 Blast hits to 151 proteins in 39 species: Archae - 0; Bacteria - 0; Metazoa - 0; Fungi - 0; Plants - 126; Viruses - 0; Other Eukaryotes - 25 (source: NCBI BLink).	other metabolic processes | chloroplast | unknown biological processes | unknown molecular functions	-2.51747	#N/A	#N/A
AT2G37190	2.90715e-05	0.00147282	-1.52297	Ribosomal protein L11 family protein	0	Ribosomal protein L11 family protein; FUNCTIONS IN: structural constituent of ribosome, zinc ion binding; INVOLVED IN: response to cold, ribosome biogenesis; LOCATED IN: in 7 components; EXPRESSED IN: 25 plant structures; EXPRESSED DURING: 15 growth stages; CONTAINS InterPro DOMAIN/s: Ribosomal protein L11, C-terminal domain (InterPro:IPR020783), Ribosomal protein L11, N-terminal domain (InterPro…	other cellular components | cytosol | other intracellular components | cytosol | nucleus | other binding | response to stress | chloroplast | ribosome | other cytoplasmic components | ribosome | ribosome | other intracellular components | cytosol | other biological processes | structural molecule activity | other cytoplasmic components | other cytoplasmic components | other cytoplasmic components…	#N/A	#N/A	#N/A
AT1G66430	0.000440356	0.0125625	-1.52183	pfkB-like carbohydrate kinase family protein	0	pfkB-like carbohydrate kinase family protein; FUNCTIONS IN: kinase activity, ribokinase activity; INVOLVED IN: D-ribose metabolic process, acetate fermentation, sucrose biosynthetic process, sucrose catabolic process, using beta-fructofuranosidase; LOCATED IN: chloroplast, chloroplast stroma; EXPRESSED IN: 22 plant structures; EXPRESSED DURING: 14 growth stages; CONTAINS InterPro DOMAIN/s: Carboh…	chloroplast | other metabolic processes | chloroplast | other cytoplasmic components | transferase activity | other metabolic processes | other cellular processes | other intracellular components | other intracellular components | other cytoplasmic components | electron transport or energy pathways | other cytoplasmic components | kinase activity | other metabolic processes | chloroplast | chloro…	#N/A	#N/A	#N/A
AT1G55490	4.26103e-05	0.00203919	-1.52132	chaperonin 60 beta	encodes the beta subunit of the chloroplast chaperonin 60, a homologue of bacterial GroEL. Mutants in this gene develops lesions on its leaves, expresses systemic acquired resistance (SAR) and develops accelerated cell death to heat shock stress. The protein has molecular chaperone activity for suppressing protein aggregation in vitro.	chaperonin 60 beta (CPN60B); FUNCTIONS IN: protein binding; INVOLVED IN: protein folding, systemic acquired resistance, cell death, response to cold, chaperone mediated protein folding requiring cofactor; LOCATED IN: in 8 components; EXPRESSED IN: 26 plant structures; EXPRESSED DURING: 15 growth stages; CONTAINS InterPro DOMAIN/s: Chaperonin Cpn60/TCP-1 (InterPro:IPR002423), Chaperonin Cpn60, con…	ribosome | other cytoplasmic components | chloroplast | other cellular processes | response to abiotic or biotic stimulus | other binding | response to stress | other cellular processes | chloroplast | other cytoplasmic components | other metabolic processes | nucleotide binding | chloroplast | protein binding | other cytoplasmic components | nucleotide binding | other cytoplasmic components | ot…	#N/A	-1.23535	#N/A
AT4G26370	0.000108032	0.00425524	-1.52022	antitermination NusB domain-containing protein	0	antitermination NusB domain-containing protein; FUNCTIONS IN: RNA binding; INVOLVED IN: regulation of transcription, DNA-dependent; LOCATED IN: chloroplast; EXPRESSED IN: 20 plant structures; EXPRESSED DURING: 13 growth stages; CONTAINS InterPro DOMAIN/s: NusB/RsmB/TIM44 (InterPro:IPR006027); Has 30201 Blast hits to 17322 proteins in 780 species: Archae - 12; Bacteria - 1396; Metazoa - 17338; Fun…	other metabolic processes | other metabolic processes | chloroplast | chloroplast | other cellular processes | other cellular processes | transcription,DNA-dependent | DNA or RNA binding | cell organization and biogenesis | other cellular processes | cell organization and biogenesis | other metabolic processes | other cellular processes | other cellular processes | other metabolic processes | tra…	#N/A	#N/A	#N/A
AT1G73885	0.000115844	0.00446716	-1.5171	0	0	unknown protein; FUNCTIONS IN: molecular_function unknown; INVOLVED IN: biological_process unknown; LOCATED IN: chloroplast thylakoid membrane, chloroplast; Has 37 Blast hits to 37 proteins in 13 species: Archae - 0; Bacteria - 0; Metazoa - 0; Fungi - 0; Plants - 37; Viruses - 0; Other Eukaryotes - 0 (source: NCBI BLink).	other membranes | unknown biological processes | unknown molecular functions | plastid | other intracellular components | other intracellular components | chloroplast | other intracellular components | other cytoplasmic components | plastid | chloroplast | other cytoplasmic components | other membranes | other membranes | chloroplast | other cytoplasmic components | plastid | chloroplast	#N/A	#N/A	#N/A
AT2G39670	1.61012e-06	0.000135954	-1.51161	Radical SAM superfamily protein	0	Radical SAM superfamily protein; FUNCTIONS IN: iron-sulfur cluster binding, catalytic activity, RNA methyltransferase activity; INVOLVED IN: rRNA processing; LOCATED IN: cytoplasm; EXPRESSED IN: 21 plant structures; EXPRESSED DURING: 13 growth stages; CONTAINS InterPro DOMAIN/s: Elongator protein 3/MiaB/NifB (InterPro:IPR006638), Ribosomal RNA large subunit methyltransferase RlmN; (InterPro:IPR00…	other cellular processes | other cellular processes | other metabolic processes | other enzyme activity | other cellular processes | other cytoplasmic components | transferase activity | other metabolic processes | other binding | transport | transferase activity | other cellular processes | other metabolic processes | other cellular processes | other binding | other cytoplasmic components | cell…	#N/A	-1.94828	#N/A
AT3G47450	0.00168688	0.0347596	-1.51126	P-loop containing nucleoside triphosphate hydrolases superfamily protein	Encodes a protein with similarity to the bacterial YqeH GTPase required for proper ribosome assembly. In Arabidopsis, mutant analyses show that this protein regulates growth and hormonal signaling in plants. It also attenuates oxidative stress and reactive oxygen species (ROS). It also seems to be involved in regulating leaf senescence and cell death. This gene product is also involved in nitric …	NO ASSOCIATED 1 (NOA1); FUNCTIONS IN: GTPase activity; INVOLVED IN: in 8 processes; LOCATED IN: mitochondrion, chloroplast; EXPRESSED IN: 21 plant structures; EXPRESSED DURING: 13 growth stages; BEST Arabidopsis thaliana protein match is: P-loop containing nucleoside triphosphate hydrolases superfamily protein (TAIR:AT3G57180.1); Has 1573 Blast hits to 1527 proteins in 752 species: Archae - 6; Ba…	other cellular processes | chloroplast | mitochondria | other cellular processes | chloroplast | other cellular processes | transcription,DNA-dependent | other cellular processes | developmental processes | transcription,DNA-dependent | response to stress | other metabolic processes | cell organization and biogenesis | chloroplast | other cellular processes | chloroplast | developmental processes…	#N/A	#N/A	#N/A
AT1G21650	0.000784088	0.0194506	-1.51118	Preprotein translocase SecA family protein	Encodes a component of the thylakoid-localized Sec system involved in the translocation of cytoplasmic proteins into plastid. Loss-of-function mutations result in arrest at the globular stage and embryo lethality.	Preprotein translocase SecA family protein; FUNCTIONS IN: ATPase activity, P-P-bond-hydrolysis-driven protein transmembrane transporter activity, ATP binding; INVOLVED IN: intracellular protein transport, protein targeting, protein transport by the Sec complex, protein import; LOCATED IN: internal side of plasma membrane, chloroplast, membrane; EXPRESSED IN: 21 plant structures; EXPRESSED DURING:…	other cellular processes | other cellular processes | other binding | other membranes | plasma membrane | plastid | transport | plasma membrane | developmental processes | transport | transport | chloroplast | other cellular processes | other cellular processes | other membranes | transport | other cellular processes | transport | transport | nucleotide binding | other binding | other binding | o…	#N/A	#N/A	#N/A
AT3G06980	0.000115664	0.00446716	-1.5109	DEA(D/H)-box RNA helicase family protein	0	DEA(D/H)-box RNA helicase family protein; FUNCTIONS IN: helicase activity, ATP binding, nucleic acid binding, ATP-dependent helicase activity; INVOLVED IN: biological_process unknown; LOCATED IN: chloroplast; EXPRESSED IN: 23 plant structures; EXPRESSED DURING: 13 growth stages; CONTAINS InterPro DOMAIN/s: RNA helicase, DEAD-box type, Q motif (InterPro:IPR014014), DNA/RNA helicase, DEAD/DEAH box …	cell organization and biogenesis | cell organization and biogenesis | other metabolic processes | other cellular processes | chloroplast | other metabolic processes | other cellular processes | developmental processes | other metabolic processes | hydrolase activity | other cellular processes | other binding | nucleotide binding | nucleus | other metabolic processes | other metabolic processes | …	#N/A	#N/A	#N/A
AT3G53130	0.000283868	0.00920937	-1.50939	Cytochrome P450 superfamily protein	Lutein-deficient 1 (LUT1) required for lutein biosynthesis, member of the xanthophyll class of carotenoids. Involved in epsilon ring hydroxylation. Maps at 67.3 cM on chromosome 3.	LUTEIN DEFICIENT 1 (LUT1); FUNCTIONS IN: epsilon hydroxylase activity, oxygen binding; INVOLVED IN: carotenoid biosynthetic process; LOCATED IN: chloroplast, chloroplast envelope; EXPRESSED IN: 22 plant structures; EXPRESSED DURING: 13 growth stages; CONTAINS InterPro DOMAIN/s: Cytochrome P450 (InterPro:IPR001128), Cytochrome P450, E-class, group I (InterPro:IPR002401), Cytochrome P450, conserved…	other binding | other cellular processes | other cellular processes | other cytoplasmic components | chloroplast | other cellular processes | other metabolic processes | developmental processes | other intracellular components | developmental processes | chloroplast | other cellular processes | other metabolic processes | other binding | plastid | other metabolic processes | chloroplast | other e…	#N/A	#N/A	#N/A
AT5G55520	0.00204286	0.0402868	-1.50883	0	0	CONTAINS InterPro DOMAIN/s: Kinesin-related protein (InterPro:IPR010544); BEST Arabidopsis thaliana protein match is: unknown protein (TAIR:AT4G26660.1); Has 32425 Blast hits to 20462 proteins in 1550 species: Archae - 335; Bacteria - 3392; Metazoa - 16996; Fungi - 2645; Plants - 1561; Viruses - 54; Other Eukaryotes - 7442 (source: NCBI BLink).	other cellular processes | protein metabolism | other cellular processes | other metabolic processes | other cellular processes | other cellular processes | other cellular processes | cell organization and biogenesis | cell organization and biogenesis | other cellular processes | other cellular processes | chloroplast | chloroplast | cell organization and biogenesis | protein metabolism | develop…	#N/A	#N/A	#N/A
AT3G19050	0.00119365	0.0266118	-1.50849	phragmoplast orienting kinesin 2	PHRAGMOPLAST ORIENTING KINESIN 2 is one of the two Arabidopsis homologs isolated in yeast two-hybrid screen for interaction partners of maize gene TANGLED1 (TAN1). Based on sequence homology in their motor domains, POK1 and POK2 belong to the kinesin-12 class which also includes the well-characterized group of phragmoplast-associated kinesins AtPAKRPs. Both kinesins are composed of an N-terminal …	phragmoplast orienting kinesin 2 (POK2); FUNCTIONS IN: microtubule motor activity, ATP binding; INVOLVED IN: cytokinesis; EXPRESSED IN: root vascular system, primary root tip, lateral root primordium; CONTAINS InterPro DOMAIN/s: Kinesin, motor region, conserved site (InterPro:IPR019821), Kinesin, motor domain (InterPro:IPR001752); BEST Arabidopsis thaliana protein match is: phragmoplast orienting…	other cellular processes | hydrolase activity | nucleotide binding | other binding | hydrolase activity | other cytoplasmic components | other cellular processes	#N/A	#N/A	#N/A
AT3G23070	0.000432679	0.0123916	-1.5076	CRM family member 3A	Encodes a CRM domain protein CFM3a, involved in group IIB intron splicing in chloroplasts.	CRM family member 3A (CFM3A); FUNCTIONS IN: RNA binding; INVOLVED IN: seed development, Group II intron splicing; LOCATED IN: chloroplast; EXPRESSED IN: 22 plant structures; EXPRESSED DURING: 13 growth stages; CONTAINS InterPro DOMAIN/s: RNA-binding, CRM domain (InterPro:IPR001890); BEST Arabidopsis thaliana protein match is: CRM family member 3B (TAIR:AT4G14510.1); Has 676 Blast hits to 606 prot…	chloroplast | other cellular processes | DNA or RNA binding | chloroplast | other metabolic processes | developmental processes	-2.14975	#N/A	#N/A
AT5G03880	0.000129566	0.00484236	-1.50627	Thioredoxin family protein	0	Thioredoxin family protein; FUNCTIONS IN: electron carrier activity; INVOLVED IN: cell redox homeostasis; LOCATED IN: chloroplast thylakoid membrane, chloroplast; EXPRESSED IN: 22 plant structures; EXPRESSED DURING: 14 growth stages; CONTAINS InterPro DOMAIN/s: Thioredoxin fold (InterPro:IPR012335), Glutaredoxin active site (InterPro:IPR011767), Glutathione S-transferase, N-terminal (InterPro:IPR…	plastid | chloroplast | other metabolic processes | other cellular processes | plastid | other cytoplasmic components | other intracellular components | other cytoplasmic components | chloroplast | other metabolic processes | other membranes | chloroplast | chloroplast | chloroplast | protein metabolism | other membranes | other cellular processes | electron transport or energy pathways | plastid…	#N/A	#N/A	#N/A
AT1G14030	0.000945048	0.0221446	-1.50431	Rubisco methyltransferase family protein	Encodes a lysine methyltransferase whose main soluble physiological substrates are chloroplastic fructose 1,6-bisphosphate aldolases, FBA1, FBA2, and FBA3. Lysines near the C-terminal end of the target proteins are trimethylated.	Rubisco methyltransferase family protein; FUNCTIONS IN: [ribulose-bisphosphate carboxylase]-lysine N-methyltransferase activity; LOCATED IN: chloroplast, chloroplast stroma; EXPRESSED IN: 20 plant structures; EXPRESSED DURING: 13 growth stages; CONTAINS InterPro DOMAIN/s: Rubisco methyltransferase (InterPro:IPR011192), SET domain (InterPro:IPR001214), Rubisco LSMT substrate-binding (InterPro:IPR0…	other metabolic processes | other cytoplasmic components | cell organization and biogenesis | other metabolic processes | other cellular processes | other metabolic processes | chloroplast | other intracellular components | other metabolic processes | other cellular processes | other cellular processes | other cellular processes | chloroplast | other cellular processes | transferase activity | de…	-1.46496	-1.46563	#N/A
AT4G34830	9.6481e-05	0.00392659	-1.50417	Pentatricopeptide repeat (PPR) superfamily protein	Encodes MRL1, a conserved pentatricopeptide repeat protein, required for stabilization of rbcL mRNA.	MATURATION OF RBCL 1 (MRL1); INVOLVED IN: mRNA stabilization; LOCATED IN: chloroplast; EXPRESSED IN: 21 plant structures; EXPRESSED DURING: 13 growth stages; CONTAINS InterPro DOMAIN/s: Pentatricopeptide repeat (InterPro:IPR002885); BEST Arabidopsis thaliana protein match is: genomes uncoupled 1 (TAIR:AT2G31400.1); Has 45662 Blast hits to 13867 proteins in 283 species: Archae - 3; Bacteria - 43; …	other cellular processes | developmental processes | chloroplast | cell organization and biogenesis | other metabolic processes | other metabolic processes | chloroplast | other cellular processes | other cellular processes | other metabolic processes | other cellular processes | other cellular processes | cell organization and biogenesis | other metabolic processes | other cellular processes | t…	#N/A	-1.79543	#N/A
AT1G70830	0.0023179	0.0441121	-1.50324	MLP-like protein 28	0	MLP-like protein 28 (MLP28); FUNCTIONS IN: molecular_function unknown; INVOLVED IN: response to biotic stimulus, defense response; LOCATED IN: cellular_component unknown; EXPRESSED IN: 22 plant structures; EXPRESSED DURING: 14 growth stages; CONTAINS InterPro DOMAIN/s: Bet v I allergen (InterPro:IPR000916); BEST Arabidopsis thaliana protein match is: MLP-like protein 34 (TAIR:AT1G70850.3); Has 82…	response to stress | response to stress | response to stress | other cytoplasmic components | chloroplast | nucleus | response to stress | nucleus | nucleus | unknown molecular functions | response to stress	#N/A	#N/A	#N/A
AT5G45680	0.000857895	0.0209025	-1.50265	FK506-binding protein 13	Peptidyl-Prolyl Isomerase located in chloroplast thylakoid lumen	FK506-binding protein 13 (FKBP13); FUNCTIONS IN: FK506 binding, peptidyl-prolyl cis-trans isomerase activity; INVOLVED IN: protein folding; LOCATED IN: thylakoid lumen, chloroplast thylakoid lumen, chloroplast; EXPRESSED IN: 22 plant structures; EXPRESSED DURING: 14 growth stages; CONTAINS InterPro DOMAIN/s: Peptidyl-prolyl cis-trans isomerase, FKBP-type (InterPro:IPR001179); BEST Arabidopsis tha…	protein binding | other metabolic processes | other binding | other membranes | protein metabolism | other metabolic processes | other binding | other cellular processes | other cellular processes | protein metabolism | developmental processes | other metabolic processes | chloroplast | other cytoplasmic components | other cellular processes | other intracellular components | other cellular proce…	-1.35638	-1.73512	#N/A
AT2G34640	0.00156089	0.0326676	-1.50055	plastid transcriptionally active 12	Present in transcriptionally active plastid chromosomes. Involved in plastid gene expression.	plastid transcriptionally active 12 (PTAC12); FUNCTIONS IN: molecular_function unknown; INVOLVED IN: positive regulation of transcription, DNA-dependent, transcription from plastid promoter; LOCATED IN: plastid chromosome, chloroplast, nucleoid; EXPRESSED IN: 21 plant structures; EXPRESSED DURING: 13 growth stages; Has 330 Blast hits to 283 proteins in 92 species: Archae - 0; Bacteria - 6; Metazo…	other metabolic processes | chloroplast | chloroplast | other cellular processes | cell organization and biogenesis | other cellular components | other biological processes | other cellular processes | other intracellular components | other cytoplasmic components | cell organization and biogenesis | other cellular processes | transcription,DNA-dependent | plastid | transcription,DNA-dependent | n…	#N/A	-1.58178	#N/A
AT5G17710	0.00193914	0.0385518	-1.4999	Co-chaperone GrpE family protein	0	embryo defective 1241 (EMB1241); FUNCTIONS IN: copper ion binding; INVOLVED IN: protein folding, embryo development ending in seed dormancy; LOCATED IN: thylakoid, chloroplast, chloroplast stroma; EXPRESSED IN: 25 plant structures; EXPRESSED DURING: 14 growth stages; CONTAINS InterPro DOMAIN/s: GrpE nucleotide exchange factor (InterPro:IPR000740), GrpE nucleotide exchange factor, coiled-coil (Int…	plastid | other intracellular components | other metabolic processes | protein metabolism | other binding | chloroplast | nucleotide binding | protein binding | other intracellular components | other cytoplasmic components | other metabolic processes | other metabolic processes | other intracellular components | other cellular processes | other intracellular components | protein metabolism | plas…	#N/A	-1.30941	#N/A
AT5G52780	0.00139276	0.0300036	-1.4992	Protein of unknown function (DUF3464)	0	Protein of unknown function (DUF3464); FUNCTIONS IN: molecular_function unknown; INVOLVED IN: biological_process unknown; LOCATED IN: chloroplast thylakoid membrane, chloroplast; EXPRESSED IN: 20 plant structures; EXPRESSED DURING: 13 growth stages; CONTAINS InterPro DOMAIN/s: Protein of unknown function DUF3464 (InterPro:IPR021855); BEST Arabidopsis thaliana protein match is: Protein of unknown …	other intracellular components | plastid | other cellular processes | other cytoplasmic components | other membranes | other metabolic processes | other metabolic processes | unknown biological processes | other membranes | chloroplast | chloroplast | plastid | other cytoplasmic components | chloroplast | protein metabolism | other intracellular components | other cellular processes | other cellu…	-1.57066	#N/A	#N/A
AT3G49320	0.000292353	0.00933055	-1.49798	Metal-dependent protein hydrolase	0	Metal-dependent protein hydrolase; CONTAINS InterPro DOMAIN/s: Metal-dependent protein hydrolase (InterPro:IPR003226); BEST Arabidopsis thaliana protein match is: Metal-dependent protein hydrolase (TAIR:AT5G41970.1); Has 666 Blast hits to 662 proteins in 329 species: Archae - 0; Bacteria - 214; Metazoa - 145; Fungi - 141; Plants - 55; Viruses - 0; Other Eukaryotes - 111 (source: NCBI BLink).	other cellular processes | unknown biological processes | unknown molecular functions | cell organization and biogenesis | transport	#N/A	#N/A	#N/A
AT3G03710	0.000185439	0.00661279	-1.49439	polyribonucleotide nucleotidyltransferase, putative	Encodes a chloroplast polynucleotide phosphorylase (PNPase). Involved in response to phosphorus (P) starvation. Mutants impaired in the expression of this gene have been selected through their resistance to fosmidomycin, a strong inhibitor of DXR, an enzyme of the methylerythritol-dependent IPP biosynthesis pathway. The pathway enzymes were upregulated in the mutant seedlings.	resistant to inhibition with FSM 10 (RIF10); FUNCTIONS IN: polyribonucleotide nucleotidyltransferase activity, 3'-5'-exoribonuclease activity, RNA binding, nucleic acid binding; INVOLVED IN: chlorophyll biosynthetic process, cellular response to phosphate starvation, xanthophyll biosynthetic process, carotene biosynthetic process, negative regulation of isopentenyl diphosphate biosynthetic proces…	other cellular processes | other cellular processes | transferase activity | other metabolic processes | other cellular processes | other intracellular components | other cellular processes | other cytoplasmic components | chloroplast | other cellular processes | other cytoplasmic components | other intracellular components | other metabolic processes | nucleic acid binding | hydrolase activity |…	#N/A	-1.45706	#N/A
AT4G30720	0.000218311	0.00760054	-1.49145	FAD/NAD(P)-binding oxidoreductase family protein	Encodes a putative oxidoreductase/electron carrier detected in the chloroplast stroma that is essential to ensure a correct electron flow through the photosynthetic chain and, hence, photosynthesis efficiency and normal growth. Mutations in the Col-0 allele result in pale green pigmentation and defective growth.	FAD/NAD(P)-binding oxidoreductase family protein; FUNCTIONS IN: oxidoreductase activity, FAD binding; INVOLVED IN: photosynthesis; LOCATED IN: chloroplast; EXPRESSED IN: 18 plant structures; EXPRESSED DURING: 11 growth stages; CONTAINS InterPro DOMAIN/s: Adrenodoxin reductase (InterPro:IPR000759), FAD dependent oxidoreductase (InterPro:IPR006076), Pyridine nucleotide-disulphide oxidoreductase, NA…	chloroplast | nucleotide binding | other cellular processes | other binding | chloroplast | other metabolic processes | other enzyme activity | other metabolic processes	#N/A	#N/A	#N/A
AT1G60990	0.000617319	0.0164305	-1.4889	Glycine cleavage T-protein family	Encodes a chloroplast-localized COG0354 protein that requires folate for its function in Fe/S cluster biogenesis.	Glycine cleavage T-protein family; FUNCTIONS IN: aminomethyltransferase activity; INVOLVED IN: glycine catabolic process, glycine decarboxylation via glycine cleavage system; LOCATED IN: chloroplast; EXPRESSED IN: 20 plant structures; EXPRESSED DURING: 13 growth stages; CONTAINS InterPro DOMAIN/s: Folate-binding, YgfZ (InterPro:IPR017703), Glycine cleavage T-protein, N-terminal (InterPro:IPR00622…	transferase activity | mitochondria | chloroplast | other metabolic processes | chloroplast | transferase activity | transferase activity | mitochondria | chloroplast | mitochondria | chloroplast | cell organization and biogenesis | transferase activity	-1.91164	#N/A	#N/A
AT3G61780	0.00101714	0.0234671	-1.48684	embryo defective 1703	0	embryo defective 1703 (emb1703); FUNCTIONS IN: molecular_function unknown; INVOLVED IN: embryo development ending in seed dormancy; LOCATED IN: chloroplast; EXPRESSED IN: 19 plant structures; EXPRESSED DURING: 13 growth stages; BEST Arabidopsis thaliana protein match is: unknown protein (TAIR:AT5G28400.1); Has 1076 Blast hits to 906 proteins in 181 species: Archae - 8; Bacteria - 72; Metazoa - 30…	developmental processes | unknown molecular functions | nucleus	#N/A	#N/A	#N/A
AT3G15850	0.000291953	0.00933055	-1.48489	fatty acid desaturase 5	Chloroplastic enzyme responsible for the synthesis of 16:1 fatty acids from galactolipids and sulpholipids. Uses ferredoxin as electron donor.	fatty acid desaturase 5 (FAD5); CONTAINS InterPro DOMAIN/s: Fatty acid desaturase, type 1, core (InterPro:IPR015876), Fatty acid desaturase, type 1 (InterPro:IPR005804); BEST Arabidopsis thaliana protein match is: Fatty acid desaturase family protein (TAIR:AT3G15870.1); Has 3424 Blast hits to 3424 proteins in 822 species: Archae - 0; Bacteria - 1534; Metazoa - 801; Fungi - 236; Plants - 106; Viru…	response to abiotic or biotic stimulus | other metabolic processes | other cellular processes | other metabolic processes | other cellular processes | other cellular processes | other cellular processes | chloroplast | response to abiotic or biotic stimulus | other metabolic processes | other metabolic processes | other metabolic processes | other metabolic processes | other enzyme activity | oth…	#N/A	#N/A	#N/A
AT3G08740	0.000771034	0.0192326	-1.48284	elongation factor P (EF-P) family protein	0	elongation factor P (EF-P) family protein; FUNCTIONS IN: translation elongation factor activity; INVOLVED IN: translational elongation; LOCATED IN: chloroplast, chloroplast stroma; EXPRESSED IN: 24 plant structures; EXPRESSED DURING: 14 growth stages; CONTAINS InterPro DOMAIN/s: Translation elongation factor P (InterPro:IPR011768), Translation elongation factor P/YeiP, conserved site (InterPro:IP…	other cellular processes | other metabolic processes | plastid | other cytoplasmic components | other metabolic processes | developmental processes | chloroplast | other metabolic processes | transport | other cellular processes | other intracellular components | cell organization and biogenesis | DNA or RNA binding | other cytoplasmic components | other cellular processes | protein metabolism | …	#N/A	#N/A	#N/A
AT2G13360	7.14131e-06	0.000494906	-1.47892	alanine:glyoxylate aminotransferase	Encodes a peroxisomal photorespiratory enzyme that catalyzes transamination reactions with multiple substrates. It is involved in photorespiration.	alanine:glyoxylate aminotransferase (AGT); FUNCTIONS IN: serine-pyruvate transaminase activity, serine-glyoxylate transaminase activity, alanine-glyoxylate transaminase activity; INVOLVED IN: photorespiration; LOCATED IN: in 6 components; EXPRESSED IN: 23 plant structures; EXPRESSED DURING: 14 growth stages; CONTAINS InterPro DOMAIN/s: Pyridoxal phosphate-dependent transferase, major domain (Inte…	plasma membrane | other metabolic processes | plastid | other biological processes | other membranes | transport | extracellular | other enzyme activity | other membranes | other metabolic processes | other metabolic processes | other binding | extracellular | other cytoplasmic components | other cellular processes | transferase activity | chloroplast | other cytoplasmic components | chloroplast …	#N/A	-1.34304	#N/A
AT5G57930	0.000985852	0.0229543	-1.47817	Arabidopsis thaliana protein of unknown function (DUF794)	ACCUMULATION OF PHOTOSYSTEM ONE 2	ACCUMULATION OF PHOTOSYSTEM ONE 2 (APO2); FUNCTIONS IN: molecular_function unknown; INVOLVED IN: embryo development ending in seed dormancy; LOCATED IN: chloroplast; EXPRESSED IN: 21 plant structures; EXPRESSED DURING: 13 growth stages; CONTAINS InterPro DOMAIN/s: Protein of unknown function DUF794, plant (InterPro:IPR008512); BEST Arabidopsis thaliana protein match is: Arabidopsis thaliana prote…	protein metabolism | other cellular processes | other metabolic processes | other metabolic processes | other cellular processes | other metabolic processes | response to abiotic or biotic stimulus | other metabolic processes | other cellular processes | chloroplast | other cellular processes | other metabolic processes | cell organization and biogenesis | other cellular processes | other cellula…	-1.54454	-1.70339	#N/A
AT5G26742	2.74938e-06	0.000219532	-1.47497	DEAD box RNA helicase (RH3)	0	embryo defective 1138 (emb1138); FUNCTIONS IN: in 6 functions; INVOLVED IN: embryo development ending in seed dormancy; LOCATED IN: chloroplast, chloroplast stroma, membrane; EXPRESSED IN: guard cell, leaf; CONTAINS InterPro DOMAIN/s: RNA helicase, DEAD-box type, Q motif (InterPro:IPR014014), DNA/RNA helicase, DEAD/DEAH box type, N-terminal (InterPro:IPR011545), GUCT (InterPro:IPR012562), DEAD-li…	other binding | DNA or RNA binding | nucleus | other intracellular components | other intracellular components | plastid | hydrolase activity | developmental processes | nucleic acid binding | hydrolase activity | other membranes | nucleus | chloroplast | chloroplast | chloroplast | plastid | other binding | other cytoplasmic components | other binding | hydrolase activity | plastid | other cytop…	#N/A	#N/A	#N/A
AT5G50280	0.00142596	0.0305843	-1.46944	Pentatricopeptide repeat (PPR) superfamily protein	0	embryo defective 1006 (EMB1006); INVOLVED IN: embryo development ending in seed dormancy; LOCATED IN: chloroplast; EXPRESSED IN: 22 plant structures; EXPRESSED DURING: 13 growth stages; CONTAINS InterPro DOMAIN/s: Pentatricopeptide repeat (InterPro:IPR002885); BEST Arabidopsis thaliana protein match is: Pentatricopeptide repeat (PPR) superfamily protein (TAIR:AT5G02860.1); Has 1807 Blast hits to …	chloroplast | developmental processes	#N/A	-1.39925	#N/A
AT5G14260	0.000332915	0.0101531	-1.46916	Rubisco methyltransferase family protein	0	Rubisco methyltransferase family protein; FUNCTIONS IN: molecular_function unknown; INVOLVED IN: biological_process unknown; LOCATED IN: chloroplast; EXPRESSED IN: 23 plant structures; EXPRESSED DURING: 13 growth stages; CONTAINS InterPro DOMAIN/s: Rubisco LSMT substrate-binding (InterPro:IPR015353); BEST Arabidopsis thaliana protein match is: Rubisco methyltransferase family protein (TAIR:AT3G07…	other intracellular components | chloroplast | chloroplast | chloroplast | chloroplast | unknown biological processes | chloroplast | plastid | unknown molecular functions | chloroplast | other cytoplasmic components | chloroplast	#N/A	-1.49005	#N/A
AT5G12130	0.00128506	0.0282699	-1.46863	integral membrane TerC family protein	0	PIGMENT DEFECTIVE 149 (PDE149); CONTAINS InterPro DOMAIN/s: Integral membrane protein TerC (InterPro:IPR005496), Integral membrane protein TerC, riboswitch-linked (InterPro:IPR022369); Has 30201 Blast hits to 17322 proteins in 780 species: Archae - 12; Bacteria - 1396; Metazoa - 17338; Fungi - 3422; Plants - 5037; Viruses - 0; Other Eukaryotes - 2996 (source: NCBI BLink).	plastid | other metabolic processes | other membranes | transcription,DNA-dependent | cell organization and biogenesis | other membranes | plasma membrane | other cellular processes | cell organization and biogenesis | other cellular processes | cell organization and biogenesis | other cellular processes | other cellular processes | other intracellular components | chloroplast | other cytoplasmic…	#N/A	#N/A	#N/A
AT2G26500	0.000398536	0.0116176	-1.46821	cytochrome b6f complex subunit (petM), putative	0	cytochrome b6f complex subunit (petM), putative; FUNCTIONS IN: plastoquinol-plastocyanin reductase activity; LOCATED IN: chloroplast thylakoid membrane; EXPRESSED IN: 22 plant structures; EXPRESSED DURING: 13 growth stages; CONTAINS InterPro DOMAIN/s: PetM of cytochrome b6/f complex subunit 7 (InterPro:IPR012595); Has 54 Blast hits to 54 proteins in 16 species: Archae - 0; Bacteria - 0; Metazoa -…	other cellular processes | other cytoplasmic components | other membranes | chloroplast | chloroplast | other membranes | other intracellular components | other metabolic processes | chloroplast | other cellular processes | other intracellular components | chloroplast | other cellular processes | plastid | other intracellular components | chloroplast | electron transport or energy pathways | plas…	#N/A	#N/A	#N/A
AT2G43030	4.19708e-05	0.00202013	-1.46758	Ribosomal protein L3 family protein	0	Ribosomal protein L3 family protein; FUNCTIONS IN: structural constituent of ribosome; INVOLVED IN: translation; LOCATED IN: ribosome, chloroplast stroma, chloroplast, membrane; EXPRESSED IN: 23 plant structures; EXPRESSED DURING: 13 growth stages; CONTAINS InterPro DOMAIN/s: Ribosomal protein L3 (InterPro:IPR000597), Ribosomal protein L3, bacterial/organelle-type (InterPro:IPR019927), Ribosomal …	other cytoplasmic components | other cellular processes | transport | chloroplast | other cytoplasmic components | other cellular processes | other metabolic processes | other metabolic processes | chloroplast | other cellular processes | chloroplast | other intracellular components | other metabolic processes | protein metabolism | plastid | other intracellular components | plastid | other metab…	#N/A	-1.20021	#N/A
AT3G63140	0.000724189	0.0184718	-1.46579	chloroplast stem-loop binding protein of 41 kDa	Encodes a protein with ribonuclease activity that is involved in plastid rRNA maturation.	chloroplast stem-loop binding protein of 41 kDa (CSP41A); FUNCTIONS IN: mRNA binding, poly(U) RNA binding; INVOLVED IN: rRNA processing; LOCATED IN: in 6 components; EXPRESSED IN: 25 plant structures; EXPRESSED DURING: 15 growth stages; CONTAINS InterPro DOMAIN/s: NAD-dependent epimerase/dehydratase (InterPro:IPR001509), NAD(P)-binding domain (InterPro:IPR016040); BEST Arabidopsis thaliana protei…	response to abiotic or biotic stimulus | developmental processes | other cytoplasmic components | other cellular processes | plastid | other cellular processes | other metabolic processes | other metabolic processes | protein metabolism | other cellular processes | chloroplast | other cytoplasmic components | other cytoplasmic components | response to abiotic or biotic stimulus | DNA or RNA bindi…	#N/A	#N/A	#N/A
AT2G42600	0.00170725	0.0350669	-1.46466	phosphoenolpyruvate carboxylase 2	Encodes one of four Arabidopsis phosphoenolpyruvate carboxylase proteins.	phosphoenolpyruvate carboxylase 2 (PPC2); FUNCTIONS IN: phosphoenolpyruvate carboxylase activity, catalytic activity; INVOLVED IN: tricarboxylic acid cycle; LOCATED IN: cytosol, apoplast, chloroplast, plasma membrane; EXPRESSED IN: 27 plant structures; EXPRESSED DURING: 13 growth stages; CONTAINS InterPro DOMAIN/s: Pyruvate/Phosphoenolpyruvate kinase, catalytic core (InterPro:IPR015813), Phosphoe…	other metabolic processes | response to stress | cytosol | plasma membrane | other enzyme activity | chloroplast | other metabolic processes | other enzyme activity | plasma membrane | other cytoplasmic components | other enzyme activity | other metabolic processes | other cellular components | other metabolic processes | other cellular processes | electron transport or energy pathways | other cy…	-1.4753	-1.48312	#N/A
AT3G52750	0.00169417	0.0348611	-1.46122	Tubulin/FtsZ family protein	Nuclear gene that encodes a plastidial division protein (FtsZ2-2). FtsZ2-2 is involved in chloroplast morphology and internal organisation in addition to participating in chloroplast partition	FTSZ2-2; FUNCTIONS IN: structural molecule activity, GTP binding, GTPase activity; INVOLVED IN: protein polymerization; LOCATED IN: chloroplast stroma, chloroplast, membrane; EXPRESSED IN: 22 plant structures; EXPRESSED DURING: 13 growth stages; CONTAINS InterPro DOMAIN/s: Cell division protein FtsZ, N-terminal (InterPro:IPR000158), Cell division protein FtsZ, conserved site (InterPro:IPR020805),…	protein binding | cell organization and biogenesis | other cellular processes | other cellular processes | other cellular processes | other intracellular components | plastid | other cellular processes | other metabolic processes | chloroplast | structural molecule activity | hydrolase activity | other cellular processes | protein binding | other cellular processes | plastid | other binding | oth…	#N/A	-1.51123	#N/A
AT1G75350	0.00083887	0.0205411	-1.4602	Ribosomal protein L31	0	embryo defective 2184 (emb2184); FUNCTIONS IN: structural constituent of ribosome; INVOLVED IN: translation, ribosome biogenesis, embryo development ending in seed dormancy; LOCATED IN: ribosome, chloroplast, chloroplast stroma, chloroplast envelope; EXPRESSED IN: 23 plant structures; EXPRESSED DURING: 14 growth stages; CONTAINS InterPro DOMAIN/s: Ribosomal protein L31 (InterPro:IPR002150); Has 1…	chloroplast | other metabolic processes | other cellular processes | chloroplast | other cellular processes | other metabolic processes | developmental processes | ribosome | cell organization and biogenesis | other cellular processes | cell organization and biogenesis | other metabolic processes | other cellular processes | other cellular processes | protein metabolism | electron transport or en…	#N/A	#N/A	#N/A
AT5G55220	0.000934146	0.0219712	-1.45963	trigger factor type chaperone family protein	0	trigger factor type chaperone family protein; FUNCTIONS IN: peptidyl-prolyl cis-trans isomerase activity; INVOLVED IN: protein folding, protein transport; LOCATED IN: chloroplast, chloroplast stroma, chloroplast envelope; EXPRESSED IN: 25 plant structures; EXPRESSED DURING: 14 growth stages; CONTAINS InterPro DOMAIN/s: Trigger factor, C-terminal, bacterial (InterPro:IPR008880), Trigger factor (In…	plastid | chloroplast | other cytoplasmic components | other enzyme activity | other metabolic processes | cell organization and biogenesis | other cytoplasmic components | other cellular processes | transport | plastid | cell organization and biogenesis | chloroplast | other cellular processes | chloroplast | other metabolic processes | other cellular processes | other cellular processes | other…	#N/A	-1.41446	#N/A
AT1G48920	6.09615e-06	0.000436901	-1.45451	nucleolin like 1	Encodes ATNUC-L1 (NUCLEOLIN LIKE 1), the predominant form of the two nucleolin proteins found in Arabidopsis. This protein is involved in rRNA processing, ribosome biosynthesis, and vascular pattern formation. PARL1 localizes to the nucleolus and parl1 mutants accumulate elevated levels of the unspliced 35S pre-rRNA. parl1 mutants also have defects in cotyledon, leaf, sepal, and petal vein patter…	nucleolin like 1 (NUC-L1); FUNCTIONS IN: nucleotide binding, nucleic acid binding; INVOLVED IN: in 12 processes; LOCATED IN: nucleolus; EXPRESSED IN: 33 plant structures; EXPRESSED DURING: 13 growth stages; CONTAINS InterPro DOMAIN/s: RNA recognition motif, RNP-1 (InterPro:IPR000504), Nucleotide-binding, alpha-beta plait (InterPro:IPR012677); BEST Arabidopsis thaliana protein match is: nucleolin …	other metabolic processes | other cellular processes | mitochondria | developmental processes | other cellular processes | nucleus | developmental processes | other biological processes | nucleic acid binding | developmental processes | other intracellular components | other cellular processes | nucleus | developmental processes | other cellular processes | other cellular processes | other metabo…	#N/A	#N/A	#N/A
AT3G56090	0.000497276	0.0138633	-1.45368	ferritin 3	Encodes FERRITIN 3, AtFER3. Ferritins are a class of 24-mer multi-meric proteins found in all kingdoms of life. Function as the main iron store in mammals. Evidence suggests that Arabidopsis ferritins are essential to protect cells against oxidative damage, but they do not constitute the major iron pool.	ferritin 3 (FER3); FUNCTIONS IN: oxidoreductase activity, ferric iron binding, binding, transition metal ion binding; INVOLVED IN: in 8 processes; LOCATED IN: chloroplast, membrane, chloroplast envelope; EXPRESSED IN: 23 plant structures; EXPRESSED DURING: 14 growth stages; CONTAINS InterPro DOMAIN/s: Ferritin, N-terminal (InterPro:IPR001519), Ferritin-related (InterPro:IPR012347), Ferritin-like …	other binding | plastid | other metabolic processes | transport | other binding | chloroplast | other biological processes | other cellular processes | transport | other intracellular components | response to stress | other cellular processes | other membranes | chloroplast | developmental processes | other enzyme activity | response to stress | chloroplast | developmental processes | transport |…	#N/A	#N/A	#N/A
AT1G06430	0.000926055	0.0218388	-1.453	FTSH protease 8	encodes a FtsH protease that is localized to the chloroplast	FTSH protease 8 (FTSH8); FUNCTIONS IN: metallopeptidase activity, ATP-dependent peptidase activity, ATPase activity, zinc ion binding; INVOLVED IN: PSII associated light-harvesting complex II catabolic process; LOCATED IN: thylakoid, chloroplast thylakoid membrane, chloroplast, membrane, chloroplast envelope; EXPRESSED IN: 22 plant structures; EXPRESSED DURING: 14 growth stages; CONTAINS InterPro…	other membranes | other membranes | hydrolase activity | other membranes | other cytoplasmic components | other membranes | other intracellular components | hydrolase activity | chloroplast | other metabolic processes | nucleotide binding | other intracellular components | chloroplast | protein metabolism | chloroplast | other binding | other cytoplasmic components | plastid | plastid | other mem…	#N/A	#N/A	#N/A
AT2G39930	0.000102269	0.00411602	-1.45223	isoamylase 1	Encodes an isoamylase-type debranching enzyme. Mutations in this gene cause the loss of detectable isoamylase activity and the disruption of normal starch structure. Mutants have reduced starch content and abnormally structured amylopectins and phytoglycogens. It has been postulated that AtISA1 interacts with AtISA2 to form the Iso1 complex.	isoamylase 1 (ISA1); FUNCTIONS IN: isoamylase activity, alpha-amylase activity; INVOLVED IN: carbohydrate metabolic process, amylopectin biosynthetic process; LOCATED IN: chloroplast, chloroplast isoamylase complex; EXPRESSED IN: 22 plant structures; EXPRESSED DURING: 13 growth stages; CONTAINS InterPro DOMAIN/s: Immunoglobulin-like fold (InterPro:IPR013783), Glycoside hydrolase, family 13, N-ter…	plastid | hydrolase activity | other cytoplasmic components | other metabolic processes | other enzyme activity | other metabolic processes | hydrolase activity | chloroplast | other metabolic processes | chloroplast | hydrolase activity | other metabolic processes | other enzyme activity | other metabolic processes | other cellular processes | chloroplast | other metabolic processes | other bind…	#N/A	-1.5292	#N/A
AT1G69200	0.00193558	0.0385333	-1.44852	fructokinase-like 2	Encodes a fructokinase-like protein (AT3G54090/FLN1, AT1G69200/FLN2), a member of the pfkB-carbohydrate kinase family. FLN1 and FLN2 are potential plastidial thioredoxin z (TRX z) targets. Mutants display mutant chloroplast development, general plant growth and development defects and defects in PEP-dependent transcription.	fructokinase-like 2 (FLN2); FUNCTIONS IN: kinase activity; INVOLVED IN: acetate fermentation, sucrose biosynthetic process, sucrose catabolic process, using beta-fructofuranosidase; LOCATED IN: chloroplast nucleoid, nucleoid; EXPRESSED IN: 21 plant structures; EXPRESSED DURING: 13 growth stages; CONTAINS InterPro DOMAIN/s: Carbohydrate/purine kinase (InterPro:IPR011611); BEST Arabidopsis thaliana…	cell organization and biogenesis | cell organization and biogenesis | other cellular processes | other cellular processes | other cytoplasmic components | other cellular processes | other intracellular components | cell organization and biogenesis | transport | other cytoplasmic components | other cellular processes | transcription,DNA-dependent | cell organization and biogenesis | other cellular…	#N/A	-1.74554	#N/A
AT1G35680	0.000490952	0.0137654	-1.44709	Ribosomal protein L21	Encodes a chloroplast ribosomal protein L21 that is required for chloroplast development and embryogenesis.	Ribosomal protein L21; FUNCTIONS IN: structural constituent of ribosome, RNA binding; INVOLVED IN: response to cold, translation; LOCATED IN: ribosome, chloroplast stroma, nucleus, chloroplast, chloroplast envelope; EXPRESSED IN: 23 plant structures; EXPRESSED DURING: 13 growth stages; CONTAINS InterPro DOMAIN/s: Ribosomal protein L21, conserved site (InterPro:IPR018258), Ribosomal protein L21 (I…	plastid | other cellular processes | chloroplast | cell organization and biogenesis | other cytoplasmic components | cell organization and biogenesis | chloroplast | cell organization and biogenesis | other intracellular components | nucleus | plastid | plastid | other cellular processes | plastid | other intracellular components | chloroplast | other metabolic processes | response to stress | ot…	#N/A	-1.2758	#N/A
AT2G21790	4.81813e-05	0.00225433	-1.44636	ribonucleotide reductase 1	encodes large subunit of ribonucleotide reductase involved in the production of deoxyribonucleoside triphosphates (dNTPs) for DNA replication and repair	ribonucleotide reductase 1 (RNR1); FUNCTIONS IN: ribonucleoside-diphosphate reductase activity, ATP binding; INVOLVED IN: response to cadmium ion, DNA replication, deoxyribonucleoside triphosphate biosynthetic process; LOCATED IN: ribonucleoside-diphosphate reductase complex; EXPRESSED IN: 24 plant structures; EXPRESSED DURING: 13 growth stages; CONTAINS InterPro DOMAIN/s: Ribonucleotide reductas…	other cellular processes | other cellular processes | other enzyme activity | DNA or RNA metabolism | nucleotide binding | other cytoplasmic components | other cellular processes | other metabolic processes | DNA or RNA metabolism | other intracellular components | DNA or RNA metabolism | DNA or RNA metabolism | other metabolic processes | other biological processes | other cellular processes | o…	#N/A	#N/A	#N/A
AT5G51110	0.000493972	0.0138237	-1.44619	Transcriptional coactivator/pterin dehydratase	0	Transcriptional coactivator/pterin dehydratase; FUNCTIONS IN: 4-alpha-hydroxytetrahydrobiopterin dehydratase activity; INVOLVED IN: tetrahydrobiopterin biosynthetic process; LOCATED IN: chloroplast; EXPRESSED IN: 21 plant structures; EXPRESSED DURING: 13 growth stages; CONTAINS InterPro DOMAIN/s: Transcriptional coactivator/pterin dehydratase (InterPro:IPR001533); BEST Arabidopsis thaliana protei…	other metabolic processes | transcription,DNA-dependent | cell organization and biogenesis | chloroplast | other cellular processes | other cellular processes | electron transport or energy pathways | other metabolic processes | other cellular processes | other cellular processes | other metabolic processes | other cellular processes | cell organization and biogenesis | chloroplast | other cellul…	#N/A	-1.32936	#N/A
AT3G25920	0.000319939	0.0098544	-1.44571	ribosomal protein L15	encodes a plastid ribosomal protein CL15, a constituent of the large subunit of the ribosomal complex	ribosomal protein L15 (RPL15); FUNCTIONS IN: structural constituent of ribosome; INVOLVED IN: translation; LOCATED IN: plastid large ribosomal subunit, chloroplast stroma, chloroplast; EXPRESSED IN: 24 plant structures; EXPRESSED DURING: 15 growth stages; CONTAINS InterPro DOMAIN/s: Ribosomal protein L18e/L15 (InterPro:IPR021131), Ribosomal protein L15, bacterial-type (InterPro:IPR005749), Riboso…	other cellular processes | structural molecule activity | plastid | plastid | ribosome | ribosome | other cytoplasmic components | chloroplast | chloroplast | plastid | other intracellular components | other metabolic processes | other cellular processes | other cytoplasmic components | protein metabolism | transcription,DNA-dependent | protein metabolism | other intracellular components | riboso…	#N/A	#N/A	#N/A
AT1G74970	0.000254952	0.00853246	-1.44498	ribosomal protein S9	ribosomal protein S9, nuclear encoded component of the chloroplast ribosome	ribosomal protein S9 (RPS9); FUNCTIONS IN: structural constituent of ribosome; INVOLVED IN: translation; LOCATED IN: in 6 components; EXPRESSED IN: 22 plant structures; EXPRESSED DURING: 13 growth stages; CONTAINS InterPro DOMAIN/s: Ribosomal protein S5 domain 2-type fold (InterPro:IPR020568), Ribosomal protein S9 (InterPro:IPR000754), Ribosomal protein S5 domain 2-type fold, subgroup (InterPro:I…	other intracellular components | plastid | chloroplast | other cytoplasmic components | plastid | other cytoplasmic components | other metabolic processes | other intracellular components | chloroplast | ribosome | structural molecule activity | chloroplast | other intracellular components | plastid | other cytoplasmic components | ribosome | other cellular processes | structural molecule activit…	#N/A	-1.18122	#N/A
AT1G30230	7.75037e-06	0.000532096	-1.44341	Glutathione S-transferase, C-terminal-like;Translation elongation factor EF1B/ribosomal protein S6	Encodes a guanine nucleotide exchange factor that plays an important role in translation elongation. It is localized in the plasma membrane and cytosol. Mutants display ectopic lignin deposition as well as cell expansion defects	Glutathione S-transferase, C-terminal-like;Translation elongation factor EF1B/ribosomal protein S6; FUNCTIONS IN: translation elongation factor activity; INVOLVED IN: translational elongation, response to cadmium ion; LOCATED IN: plasma membrane, eukaryotic translation elongation factor 1 complex; EXPRESSED IN: guard cell, cultured cell, leaf; EXPRESSED DURING: seedling growth; CONTAINS InterPro …	other cellular processes | other metabolic processes | plasma membrane | other cytoplasmic components | other intracellular components | other biological processes | DNA or RNA binding | other cellular processes | other cellular processes | plasma membrane | other cytoplasmic components | DNA or RNA binding | other cellular processes | protein metabolism | other metabolic processes | cytosol | pr…	#N/A	#N/A	#N/A
AT5G53490	0.0016573	0.0342463	-1.44217	Tetratricopeptide repeat (TPR)-like superfamily protein	thylakoid lumenal 17.4 kDa protein, chloroplast, identical to SP:P81760 Thylakoid lumenal 17.4 kDa protein, chloroplast precursor (P17.4) {Arabidopsis thaliana}. Putative pentapeptide protein.	Tetratricopeptide repeat (TPR)-like superfamily protein; FUNCTIONS IN: molecular_function unknown; INVOLVED IN: biological_process unknown; LOCATED IN: in 6 components; EXPRESSED IN: 23 plant structures; EXPRESSED DURING: 14 growth stages; CONTAINS InterPro DOMAIN/s: Pentapeptide repeat (InterPro:IPR001646); BEST Arabidopsis thaliana protein match is: Pentapeptide repeat-containing protein (TAIR:…	other cytoplasmic components | other intracellular components | chloroplast | chloroplast | plastid | unknown molecular functions | other metabolic processes | chloroplast | plastid | other intracellular components | other cellular processes | other metabolic processes | other intracellular components | other cellular processes | other intracellular components | other membranes | plastid | plasti…	-1.27215	-1.47866	#N/A
AT1G60890	0.00121435	0.0269912	-1.44207	Phosphatidylinositol-4-phosphate 5-kinase family protein	0	Phosphatidylinositol-4-phosphate 5-kinase family protein; FUNCTIONS IN: 1-phosphatidylinositol-4-phosphate 5-kinase activity, phosphatidylinositol phosphate kinase activity, ATP binding; INVOLVED IN: phosphatidylinositol metabolic process; LOCATED IN: plasma membrane; EXPRESSED IN: 22 plant structures; EXPRESSED DURING: 13 growth stages; CONTAINS InterPro DOMAIN/s: Phosphatidylinositol-4-phosphat…	other metabolic processes | nucleotide binding | other metabolic processes | transferase activity | kinase activity | other binding | other binding | other cellular processes | nucleus | kinase activity | nucleotide binding | transferase activity | kinase activity | kinase activity | other cellular processes | transferase activity | transferase activity | kinase activity | plasma membrane | trans…	#N/A	#N/A	#N/A
AT3G51870	0.000900764	0.0214987	-1.442	Mitochondrial substrate carrier family protein	0	Mitochondrial substrate carrier family protein; FUNCTIONS IN: binding, transporter activity; INVOLVED IN: transport, response to nematode; LOCATED IN: mitochondrial inner membrane, chloroplast, chloroplast envelope; EXPRESSED IN: 23 plant structures; EXPRESSED DURING: 15 growth stages; CONTAINS InterPro DOMAIN/s: Mitochondrial carrier protein (InterPro:IPR002067), Mitochondrial substrate carrier …	other intracellular components | chloroplast | other cytoplasmic components | transport | plastid | chloroplast | other cytoplasmic components | transporter activity | response to abiotic or biotic stimulus | other membranes | other intracellular components | mitochondria | mitochondria | other cellular processes | chloroplast | transport | transport	#N/A	#N/A	#N/A
AT3G12345	0.00172889	0.0353658	-1.44028	0	0	unknown protein; LOCATED IN: chloroplast; Has 35333 Blast hits to 34131 proteins in 2444 species: Archae - 798; Bacteria - 22429; Metazoa - 974; Fungi - 991; Plants - 531; Viruses - 0; Other Eukaryotes - 9610 (source: NCBI BLink).	chloroplast | chloroplast	#N/A	#N/A	#N/A
AT1G63680	1.33438e-05	0.00080019	-1.44015	acid-amino acid ligases;ligases;ATP binding;ATP binding;ligases	Encodes AtMurE, a homolog of the bacterial MurE that catalyze the ATP-dependent formation of UDP-N-acetylmuramic acid-tripeptide in bacterial peptidoglycan biosynthesis. Localized to plastids. AtMurE is involved in chloroplast biogenesis.	MURE; FUNCTIONS IN: acid-amino acid ligase activity, ATP binding, ligase activity; INVOLVED IN: chloroplast fission, chloroplast organization, biosynthetic process; LOCATED IN: chloroplast, nucleoid; EXPRESSED IN: 18 plant structures; EXPRESSED DURING: 10 growth stages; CONTAINS InterPro DOMAIN/s: Mur ligase, central (InterPro:IPR013221), UDP-N-acetylmuramoylalanyl-D-glutamate-2,6-diaminopimelate…	other metabolic processes | nucleotide binding | other cytoplasmic components | other cellular processes | cell organization and biogenesis | other cellular processes | cell organization and biogenesis | other cellular processes | other cellular processes | other cellular processes | other metabolic processes | other enzyme activity | other metabolic processes | cell organization and biogenesis |…	-2.43112	#N/A	#N/A
AT4G12600	0.00191062	0.038348	-1.44015	Ribosomal protein L7Ae/L30e/S12e/Gadd45 family protein	0	Ribosomal protein L7Ae/L30e/S12e/Gadd45 family protein; FUNCTIONS IN: RNA binding; INVOLVED IN: ribosome biogenesis; LOCATED IN: ribonucleoprotein complex; EXPRESSED IN: 22 plant structures; EXPRESSED DURING: 13 growth stages; CONTAINS InterPro DOMAIN/s: H/ACA ribonucleoprotein complex, subunit Nhp2, eukaryote (InterPro:IPR002415), Ribosomal protein L7Ae/L8/Nhp2 family (InterPro:IPR018492), Ribos…	other intracellular components | cytosol | other metabolic processes | DNA or RNA binding | other cellular processes | DNA or RNA binding | nucleus | nucleus | other metabolic processes | other intracellular components | other intracellular components | nucleus | other cellular processes | other biological processes | other cellular processes | nucleus | other metabolic processes | DNA or RNA bin…	#N/A	#N/A	#N/A
AT3G46100	0.0011579	0.0260919	-1.4393	Histidyl-tRNA synthetase 1	histidyl-tRNA synthetase	Histidyl-tRNA synthetase 1 (HRS1); FUNCTIONS IN: histidine-tRNA ligase activity; INVOLVED IN: histidyl-tRNA aminoacylation; LOCATED IN: mitochondrion, chloroplast; EXPRESSED IN: 22 plant structures; EXPRESSED DURING: 13 growth stages; CONTAINS InterPro DOMAIN/s: Histidyl-tRNA synthetase, class IIa, subgroup (InterPro:IPR015807), Aminoacyl-tRNA synthetase, class II (G/ H/ P/ S), conserved domain (…	chloroplast | other metabolic processes | other cellular processes | other binding | protein metabolism | other metabolic processes | other metabolic processes | mitochondria | other enzyme activity | chloroplast | protein metabolism | chloroplast | other enzyme activity | other cytoplasmic components | other enzyme activity | nucleotide binding | protein metabolism | nucleotide binding | other e…	-1.27081	-1.35398	#N/A
AT5G64940	5.30304e-06	0.000383804	-1.43654	ABC2 homolog 13	Encodes a member of ATH subfamily of ATP-binding cassette (ABC) proteins.	ABC2 homolog 13 (ATH13); FUNCTIONS IN: transporter activity; INVOLVED IN: transport; LOCATED IN: chloroplast, chloroplast envelope; EXPRESSED IN: 22 plant structures; EXPRESSED DURING: 13 growth stages; CONTAINS InterPro DOMAIN/s: ABC-1 (InterPro:IPR004147), Protein kinase-like domain (InterPro:IPR011009); BEST Arabidopsis thaliana protein match is: Protein kinase superfamily protein (TAIR:AT3G07…	chloroplast | chloroplast | chloroplast | other cytoplasmic components | other intracellular components | plastid | plastid | plasma membrane | other intracellular components | chloroplast | plasma membrane | transferase activity | other cytoplasmic components | transport | transporter activity | transferase activity | transporter activity	#N/A	#N/A	#N/A
AT1G64770	0.000110909	0.00434526	-1.43637	NDH-dependent cyclic electron flow 1	encodes a novel subunit of the chloroplast NAD(P)H dehydrogenase complex, involved in cyclic electron flow around photosystem I to produce ATP.	NDH-dependent cyclic electron flow 1 (NDF2); FUNCTIONS IN: carbohydrate binding, catalytic activity; INVOLVED IN: photosynthetic electron transport in photosystem I; LOCATED IN: chloroplast thylakoid membrane, chloroplast, NAD(P)H dehydrogenase complex (plastoquinone); EXPRESSED IN: 21 plant structures; EXPRESSED DURING: 13 growth stages; CONTAINS InterPro DOMAIN/s: Glycoside hydrolase-type carbo…	chloroplast | electron transport or energy pathways | other metabolic processes | other membranes | other intracellular components | chloroplast | chloroplast | other metabolic processes | chloroplast | other cytoplasmic components | other cellular processes | other binding | other intracellular components | other metabolic processes | other cellular processes | other enzyme activity | other cyto…	#N/A	-2.03358	#N/A
AT2G39730	0.00173074	0.0353658	-1.4346	rubisco activase	Rubisco activase, a nuclear-encoded chloroplast protein that consists of two isoforms arising from alternative splicing in most plants. Required for the light activation of rubisco. Involved in jasmonate-induced leaf senescence.	rubisco activase (RCA); FUNCTIONS IN: enzyme regulator activity, ADP binding, ribulose-1,5-bisphosphate carboxylase/oxygenase activator activity, ATP binding; INVOLVED IN: response to cold, response to light stimulus, defense response to bacterium; LOCATED IN: in 11 components; EXPRESSED IN: 26 plant structures; EXPRESSED DURING: 15 growth stages; CONTAINS InterPro DOMAIN/s: ATPase, AAA-type, cor…	other cytoplasmic components | plastid | other intracellular components | response to stress | other intracellular components | other membranes | other molecular functions | other biological processes | other molecular functions | other cytoplasmic components | other membranes | other cellular processes | transport | response to stress | plastid | chloroplast | other membranes | chloroplast | res…	#N/A	#N/A	#N/A
AT2G21530	0.00263164	0.0489418	-1.43421	SMAD/FHA domain-containing protein	0	SMAD/FHA domain-containing protein ; INVOLVED IN: biological_process unknown; LOCATED IN: chloroplast thylakoid membrane, chloroplast stroma, chloroplast; EXPRESSED IN: guard cell; CONTAINS InterPro DOMAIN/s: SMAD/FHA domain (InterPro:IPR008984), Forkhead-associated (FHA) domain (InterPro:IPR000253); Has 459 Blast hits to 455 proteins in 163 species: Archae - 26; Bacteria - 275; Metazoa - 3; Fung…	electron transport or energy pathways | other cytoplasmic components | other cellular processes | other cellular processes | chloroplast | chloroplast | chloroplast | other intracellular components | other metabolic processes | other membranes | chloroplast | other metabolic processes | unknown biological processes | other cellular processes | other metabolic processes | plastid | cell organizati…	-1.40723	-1.54818	#N/A
AT1G56190	0.00159344	0.0331598	-1.43293	Phosphoglycerate kinase family protein	0	Phosphoglycerate kinase family protein; FUNCTIONS IN: phosphoglycerate kinase activity; INVOLVED IN: response to cadmium ion, glycolysis; LOCATED IN: thylakoid, mitochondrion, chloroplast stroma, chloroplast, membrane; EXPRESSED IN: 28 plant structures; EXPRESSED DURING: 15 growth stages; CONTAINS InterPro DOMAIN/s: Phosphoglycerate kinase, N-terminal (InterPro:IPR015824), Phosphoglycerate kinase…	other biological processes | other metabolic processes | other intracellular components | other cytoplasmic components | transferase activity | plastid | transferase activity | electron transport or energy pathways | other membranes | chloroplast | kinase activity | chloroplast | other cellular processes | other cytoplasmic components | other cellular processes | plastid | other metabolic process…	#N/A	#N/A	#N/A
AT4G01037	0.00157296	0.0328265	-1.43122	Ubiquitin carboxyl-terminal hydrolase family protein	0	what's this factor? (WTF1); CONTAINS InterPro DOMAIN/s: RNA recognition domain, plant (InterPro:IPR021099); BEST Arabidopsis thaliana protein match is: Ubiquitin carboxyl-terminal hydrolase family protein (TAIR:AT5G62990.1); Has 30201 Blast hits to 17322 proteins in 780 species: Archae - 12; Bacteria - 1396; Metazoa - 17338; Fungi - 3422; Plants - 5037; Viruses - 0; Other Eukaryotes - 2996 (sourc…	extracellular	#N/A	#N/A	#N/A
AT2G42590	1.42186e-05	0.000842336	-1.42949	general regulatory factor 9	14-3-3 gene. Binds calcium and displays induced structural changes.	general regulatory factor 9 (GRF9); FUNCTIONS IN: protein phosphorylated amino acid binding, calcium ion binding; LOCATED IN: chloroplast stroma, nucleus, plasma membrane, cytoplasm; EXPRESSED IN: 24 plant structures; EXPRESSED DURING: 15 growth stages; CONTAINS InterPro DOMAIN/s: 14-3-3 protein (InterPro:IPR000308); BEST Arabidopsis thaliana protein match is: general regulatory factor 12 (TAIR:A…	other cytoplasmic components | other intracellular components | other cellular processes | cytosol | response to abiotic or biotic stimulus | plastid | other cytoplasmic components | other biological processes | cell organization and biogenesis | developmental processes | other binding | other cellular processes | protein binding | other metabolic processes | other metabolic processes | protein b…	#N/A	-1.1859	#N/A
AT3G18680	0.000580767	0.0155989	-1.42733	Amino acid kinase family protein	0	Amino acid kinase family protein; FUNCTIONS IN: uridylate kinase activity, UMP kinase activity; INVOLVED IN: cellular amino acid biosynthetic process, pyrimidine nucleotide biosynthetic process; LOCATED IN: chloroplast; EXPRESSED IN: 23 plant structures; EXPRESSED DURING: 13 growth stages; CONTAINS InterPro DOMAIN/s: Aspartate/glutamate/uridylate kinase (InterPro:IPR001048), Uridylate kinase, bac…	other metabolic processes | other cellular processes | transferase activity | other cellular processes | other cellular processes | kinase activity | other cellular processes | other cellular processes | other metabolic processes | kinase activity | other cellular processes | other metabolic processes | cell organization and biogenesis | other cellular processes | transcription,DNA-dependent | ch…	#N/A	-2.03325	#N/A
AT2G24120	0.00014643	0.00535162	-1.42693	DNA/RNA polymerases superfamily protein	0	SCABRA 3 (SCA3); FUNCTIONS IN: DNA-directed RNA polymerase activity, protein binding, DNA binding; INVOLVED IN: transcription; LOCATED IN: mitochondrion; EXPRESSED IN: 21 plant structures; EXPRESSED DURING: 13 growth stages; CONTAINS InterPro DOMAIN/s: DNA-directed RNA polymerase, bacteriophage type (InterPro:IPR002092); BEST Arabidopsis thaliana protein match is: male gametophyte defective 3 (TA…	transferase activity | transcription,DNA-dependent | transferase activity | DNA or RNA binding | transcription,DNA-dependent | protein binding | mitochondria | transferase activity | chloroplast | chloroplast | DNA or RNA binding | DNA or RNA binding | transcription,DNA-dependent	#N/A	#N/A	#N/A
AT2G24060	0.0013222	0.0288644	-1.42648	Translation initiation factor 3 protein	0	Translation initiation factor 3 protein; FUNCTIONS IN: translation initiation factor activity; INVOLVED IN: translational initiation; LOCATED IN: chloroplast; EXPRESSED IN: 22 plant structures; EXPRESSED DURING: 13 growth stages; CONTAINS InterPro DOMAIN/s: Translation initiation factor 3, N-terminal (InterPro:IPR019814), Translation initiation factor 3, conserved site (InterPro:IPR019813), Trans…	other cellular processes | chloroplast | other cellular processes | other cellular processes | cell organization and biogenesis | DNA or RNA binding | other metabolic processes | other metabolic processes | other cellular processes | other metabolic processes | other cellular processes | protein metabolism | other cellular processes | transport | other metabolic processes | other metabolic proces…	-1.4754	-1.66189	#N/A
AT4G25740	0.00248751	0.0466758	-1.42536	RNA binding Plectin/S10 domain-containing protein	0	RNA binding Plectin/S10 domain-containing protein; FUNCTIONS IN: structural constituent of ribosome; INVOLVED IN: translation; LOCATED IN: cytosolic small ribosomal subunit, cytosolic ribosome, membrane; EXPRESSED IN: 22 plant structures; EXPRESSED DURING: 13 growth stages; CONTAINS InterPro DOMAIN/s: Plectin/S10, N-terminal (InterPro:IPR005326); BEST Arabidopsis thaliana protein match is: RNA bi…	other cytoplasmic components | cell organization and biogenesis | other cytoplasmic components | other cytoplasmic components | cytosol | other intracellular components | other cellular processes | ribosome | cytosol | cell organization and biogenesis | ribosome | other intracellular components | other cellular processes | other membranes | cytosol | cytosol | other membranes | other cytoplasmic …	#N/A	#N/A	#N/A
AT5G62790	0.000120135	0.00460842	-1.41793	1-deoxy-D-xylulose 5-phosphate reductoisomerase	1-Deoxy-d-xylulose 5-phosphate reductoisomerase (DXR) catalyzes the first committed step of the 2-C-methyl-d-erythritol 4-phosphate pathway for isoprenoid biosynthesis. In Arabidopsis, DXR is encoded by a single-copy gene. Arabidopsis DXR is targeted to plastids and localizes into chloroplasts of leaf cells. DXR knockout or strongly silenced lines have a seedling lethal, albino phenotype. Transge…	1-deoxy-D-xylulose 5-phosphate reductoisomerase (DXR); FUNCTIONS IN: 1-deoxy-D-xylulose-5-phosphate reductoisomerase activity; INVOLVED IN: response to cadmium ion, response to light stimulus, isoprenoid biosynthetic process, isopentenyl diphosphate biosynthetic process, mevalonate-independent pathway; LOCATED IN: chloroplast stroma, chloroplast; EXPRESSED IN: 28 plant structures; EXPRESSED DURIN…	other cellular processes | other cellular processes | other enzyme activity | other metabolic processes | other metabolic processes | chloroplast | other cellular processes | other intracellular components | other cytoplasmic components | other cellular processes | other metabolic processes | other cellular processes | chloroplast | nucleotide binding | other metabolic processes | other metabolic…	#N/A	-1.37663	#N/A
AT4G02530	0.000802029	0.019804	-1.41543	chloroplast thylakoid lumen protein	0	chloroplast thylakoid lumen protein; FUNCTIONS IN: molecular_function unknown; INVOLVED IN: biological_process unknown; LOCATED IN: in 6 components; EXPRESSED IN: 22 plant structures; EXPRESSED DURING: 13 growth stages; Has 54 Blast hits to 54 proteins in 21 species: Archae - 0; Bacteria - 0; Metazoa - 0; Fungi - 0; Plants - 54; Viruses - 0; Other Eukaryotes - 0 (source: NCBI BLink).	chloroplast | plastid | other intracellular components | other membranes | other cellular processes | other membranes | chloroplast | other intracellular components | response to abiotic or biotic stimulus | response to abiotic or biotic stimulus | other cellular processes | response to stress | plastid | unknown molecular functions | plastid | other cellular processes | other cellular processes …	#N/A	-1.30397	#N/A
AT3G14415	1.09737e-05	0.000700288	-1.41499	Aldolase-type TIM barrel family protein	Encodes a glycolate oxidase that modulates reactive oxygen species-mediated signal transduction during nonhost resistance.	Aldolase-type TIM barrel family protein; FUNCTIONS IN: glycolate oxidase activity, oxidoreductase activity, FMN binding, catalytic activity; INVOLVED IN: oxidation reduction, metabolic process; LOCATED IN: in 6 components; EXPRESSED IN: cotyledon, fruit, guard cell, juvenile leaf, leaf; EXPRESSED DURING: seedling growth; CONTAINS InterPro DOMAIN/s: Aldolase-type TIM barrel (InterPro:IPR013785), F…	other cytoplasmic components | other enzyme activity | other enzyme activity | chloroplast | extracellular | nucleus | other binding | plastid | other metabolic processes | nucleotide binding | other enzyme activity | other enzyme activity | other cytoplasmic components | response to abiotic or biotic stimulus | other cytoplasmic components | other binding | other binding | other enzyme activity …	#N/A	#N/A	#N/A
AT4G02520	0.00255846	0.047807	1.41816	glutathione S-transferase PHI 2	Encodes glutathione transferase belonging to the phi class of GSTs. Naming convention according to Wagner et al. (2002). The expression of this gene is upregulated by herbicide safeners such as benoxacor and fenclorim.	glutathione S-transferase PHI 2 (GSTF2); FUNCTIONS IN: glutathione transferase activity, glutathione binding; INVOLVED IN: in 6 processes; LOCATED IN: in 7 components; EXPRESSED IN: phloem, cotyledon, root, cultured cell, leaf; EXPRESSED DURING: seedling growth; CONTAINS InterPro DOMAIN/s: Thioredoxin fold (InterPro:IPR012335), Glutathione S-transferase, C-terminal (InterPro:IPR004046), Glutathio…	other biological processes | chloroplast | response to stress | other intracellular components | plasma membrane | response to abiotic or biotic stimulus | other membranes | response to abiotic or biotic stimulus | chloroplast | transferase activity | plasma membrane | response to stress | other intracellular components | other cellular processes | plastid | other intracellular components | respo…	#N/A	#N/A	#N/A
AT4G29900	1.6883e-05	0.000962883	1.41843	autoinhibited Ca(2+)-ATPase 10	one of the type IIB calcium pump isoforms. encodes an autoinhibited Ca(2+)-ATPase that contains an N-terminal calmodulin binding autoinhibitory domain.	autoinhibited Ca(2+)-ATPase 10 (ACA10); FUNCTIONS IN: calcium-transporting ATPase activity, calmodulin binding; INVOLVED IN: shoot development, inflorescence morphogenesis; LOCATED IN: plasma membrane; EXPRESSED IN: 25 plant structures; EXPRESSED DURING: 13 growth stages; CONTAINS InterPro DOMAIN/s: ATPase, P-type, ATPase-associated domain (InterPro:IPR008250), ATPase, P-type, calcium-transportin…	other metabolic processes | other binding | hydrolase activity | other membranes | other cellular processes | other cellular processes | hydrolase activity | nucleotide binding | developmental processes | plasma membrane | plasma membrane | hydrolase activity | nucleotide binding | plasma membrane | hydrolase activity | protein binding | other cellular components | response to abiotic or biotic s…	#N/A	#N/A	#N/A
AT5G05540	0.00213135	0.0413213	1.41851	small RNA degrading nuclease 2	0	small RNA degrading nuclease 2 (SDN2); FUNCTIONS IN: exonuclease activity, nucleic acid binding; LOCATED IN: intracellular; EXPRESSED IN: 20 plant structures; EXPRESSED DURING: 10 growth stages; CONTAINS InterPro DOMAIN/s: Exonuclease (InterPro:IPR006055), Polynucleotidyl transferase, ribonuclease H fold (InterPro:IPR012337), Exonuclease, RNase T/DNA polymerase III (InterPro:IPR013520); BEST Arab…	nucleic acid binding | other intracellular components | nucleus | other intracellular components | hydrolase activity | hydrolase activity | other intracellular components | hydrolase activity | nucleus | nucleic acid binding	#N/A	#N/A	#N/A
AT1G66880	0.000462396	0.0131149	1.41951	Protein kinase superfamily protein	0	Protein kinase superfamily protein; FUNCTIONS IN: protein serine/threonine kinase activity, protein kinase activity, ATP binding; INVOLVED IN: protein amino acid phosphorylation; LOCATED IN: plasma membrane; EXPRESSED IN: 21 plant structures; EXPRESSED DURING: 13 growth stages; CONTAINS InterPro DOMAIN/s: Protein kinase, ATP binding site (InterPro:IPR017441), Serine/threonine-protein kinase domai…	kinase activity | response to abiotic or biotic stimulus | plasma membrane | response to stress | protein metabolism | signal transduction | other metabolic processes | response to stress | other cellular processes | transferase activity | other binding | response to stress | kinase activity | response to stress | transferase activity | signal transduction | response to abiotic or biotic stimulus…	22.3544	#N/A	#N/A
AT4G04740	0.00117186	0.0262855	1.41999	calcium-dependent protein kinase 23	member of Calcium Dependent Protein Kinase	calcium-dependent protein kinase 23 (CPK23); FUNCTIONS IN: in 6 functions; INVOLVED IN: response to cadmium ion, protein amino acid phosphorylation, N-terminal protein myristoylation; EXPRESSED IN: 18 plant structures; EXPRESSED DURING: 9 growth stages; CONTAINS InterPro DOMAIN/s: EF-Hand 1, calcium-binding site (InterPro:IPR018247), Serine/threonine-protein kinase domain (InterPro:IPR002290), EF…	other cellular processes | other binding | protein metabolism | protein binding | transferase activity | other cellular processes | kinase activity | other metabolic processes | kinase activity | other binding | other cellular processes | kinase activity | transferase activity | other metabolic processes | other cellular processes | other binding | protein metabolism | plasma membrane | transfera…	#N/A	#N/A	−3,26
AT1G55850	0.000623019	0.0164926	1.42403	cellulose synthase like E1	encodes a protein similar to cellulose synthase	cellulose synthase like E1 (CSLE1); FUNCTIONS IN: cellulose synthase activity, transferase activity, transferring glycosyl groups; INVOLVED IN: plant-type cell wall biogenesis, cellulose biosynthetic process, polysaccharide biosynthetic process; LOCATED IN: endoplasmic reticulum, plasma membrane; EXPRESSED IN: 24 plant structures; EXPRESSED DURING: 13 growth stages; CONTAINS InterPro DOMAIN/s: Ce…	other cellular processes | plasma membrane | other cellular processes | transferase activity | ER | other metabolic processes | transferase activity | other metabolic processes | other metabolic processes | other cellular processes | other membranes | ER | transferase activity | Golgi apparatus | transferase activity	#N/A	#N/A	−2,31
AT1G51805	0.0017873	0.0362194	1.42423	Leucine-rich repeat protein kinase family protein	0	Leucine-rich repeat protein kinase family protein; FUNCTIONS IN: protein serine/threonine kinase activity, protein kinase activity, kinase activity, ATP binding; INVOLVED IN: protein amino acid phosphorylation; LOCATED IN: endomembrane system; EXPRESSED IN: 20 plant structures; EXPRESSED DURING: 13 growth stages; CONTAINS InterPro DOMAIN/s: Protein kinase, ATP binding site (InterPro:IPR017441), P…	transferase activity | other binding | transferase activity | other metabolic processes | protein metabolism | other binding | other cellular processes | transferase activity | transferase activity | kinase activity | transferase activity | transferase activity | kinase activity | kinase activity | protein metabolism | kinase activity | transferase activity | kinase activity | nucleotide binding …	2.35095	#N/A	#N/A
AT5G01715	0.000122375	0.00465788	1.42428	0	0	pseudogene, antisense mRNA to gene At5g01720, blastp match of 29% identity and 3.2e-13 P-value to GP|12848653|dbj|BAB28039.1||AK012109 unnamed protein product {Mus musculus}	#N/A	#N/A	#N/A	#N/A
AT2G30870	0.000156638	0.00569635	1.42581	glutathione S-transferase PHI 10	early dehydration-induced gene ERD13 homologous to tobacco and maize glutathione S-transferases. Encodes glutathione transferase belonging to the phi class of GSTs. Naming convention according to Wagner et al. (2002)	glutathione S-transferase PHI 10 (GSTF10); FUNCTIONS IN: glutathione transferase activity, copper ion binding, glutathione binding; INVOLVED IN: response to cadmium ion, response to water deprivation, toxin catabolic process; LOCATED IN: in 6 components; EXPRESSED IN: 25 plant structures; EXPRESSED DURING: 14 growth stages; CONTAINS InterPro DOMAIN/s: Thioredoxin fold (InterPro:IPR012335), Glutat…	other metabolic processes | response to stress | other cellular processes | other metabolic processes | other cellular processes | other metabolic processes | other cellular processes | other metabolic processes | response to abiotic or biotic stimulus | other binding | plasma membrane | response to abiotic or biotic stimulus | other metabolic processes | other biological processes | other metabo…	2.11195	2.1882	−2,32
AT1G63010	1.44655e-05	0.00085352	1.42617	Major Facilitator Superfamily with SPX (SYG1/Pho81/XPR1) domain-containing protein	0	Major Facilitator Superfamily with SPX (SYG1/Pho81/XPR1) domain-containing protein; INVOLVED IN: transmembrane transport; LOCATED IN: vacuolar membrane, plant-type vacuole; EXPRESSED IN: 25 plant structures; EXPRESSED DURING: 13 growth stages; CONTAINS InterPro DOMAIN/s: SPX, N-terminal (InterPro:IPR004331), Major facilitator superfamily MFS-1 (InterPro:IPR011701), Major facilitator superfamily, …	other membranes | other cellular processes | transport | Golgi apparatus | transport | other cellular processes | other cellular processes | other cytoplasmic components | transport | other membranes | other intracellular components | transport | other cellular processes | other cellular processes | other cytoplasmic components | transport | other membranes | response to stress | other cellular p…	#N/A	1.58902	#N/A
AT4G39950	0.000132541	0.00492984	1.42695	cytochrome P450, family 79, subfamily B, polypeptide 2	Belongs to cytochrome P450 and is involved in tryptophan metabolism. Converts Trp to indo-3-acetaldoxime (IAOx), a precursor to IAA and indole glucosinolates.	cytochrome P450, family 79, subfamily B, polypeptide 2 (CYP79B2); FUNCTIONS IN: electron carrier activity, monooxygenase activity, iron ion binding, oxygen binding, heme binding; INVOLVED IN: in 8 processes; LOCATED IN: chloroplast; EXPRESSED IN: 25 plant structures; EXPRESSED DURING: 13 growth stages; CONTAINS InterPro DOMAIN/s: Cytochrome P450 (InterPro:IPR001128), Cytochrome P450, E-class, gro…	other cellular processes | other metabolic processes | other cellular processes | other metabolic processes | other metabolic processes | response to abiotic or biotic stimulus | response to abiotic or biotic stimulus | other binding | other metabolic processes | response to stress | response to abiotic or biotic stimulus | response to stress | other molecular functions | other cellular processes…	4.56408	5.50559	#N/A
AT5G27030	0.000298503	0.00943141	1.42829	TOPLESS-related 3	0	TOPLESS-related 3 (TPR3); FUNCTIONS IN: protein binding; INVOLVED IN: primary shoot apical meristem specification; LOCATED IN: endomembrane system; CONTAINS InterPro DOMAIN/s: WD40 repeat 2 (InterPro:IPR019782), WD40 repeat, conserved site (InterPro:IPR019775), WD40 repeat (InterPro:IPR001680), CTLH, C-terminal LisH motif (InterPro:IPR006595), WD40 repeat-like-containing domain (InterPro:IPR01104…	protein binding | protein binding | protein binding | protein binding | protein binding | protein binding | protein binding | protein binding | protein binding | protein binding | protein binding | protein binding | protein binding | protein binding | protein binding | protein binding | protein binding | protein binding | protein binding | protein binding | protein binding | protein binding | pro…	#N/A	#N/A	#N/A
AT1G22360	0.000544987	0.0149663	1.42836	UDP-glucosyl transferase 85A2	0	UDP-glucosyl transferase 85A2 (UGT85A2); FUNCTIONS IN: UDP-glycosyltransferase activity, transferase activity, transferring glycosyl groups, glucuronosyltransferase activity; INVOLVED IN: metabolic process; LOCATED IN: cellular_component unknown; EXPRESSED IN: 21 plant structures; EXPRESSED DURING: 11 growth stages; CONTAINS InterPro DOMAIN/s: UDP-glucuronosyl/UDP-glucosyltransferase (InterPro:IP…	other metabolic processes | transferase activity | other metabolic processes | transferase activity | nucleus | nucleus | transferase activity | transferase activity | transferase activity	1.4421	1.5026	#N/A
AT2G47060	0.000380971	0.0112169	1.42875	Protein kinase superfamily protein	Encodes Pto-interacting 1-4 (PTI1-4), a member of the PTI1-like serine/threonine protein kinases that share strong sequence identity to the tomato PTI1 kinase.	Protein kinase superfamily protein; FUNCTIONS IN: protein serine/threonine kinase activity, protein kinase activity, kinase activity, ATP binding; INVOLVED IN: protein amino acid phosphorylation; EXPRESSED IN: 22 plant structures; EXPRESSED DURING: 13 growth stages; CONTAINS InterPro DOMAIN/s: Protein kinase, ATP binding site (InterPro:IPR017441), Serine/threonine-protein kinase domain (InterPro:…	transferase activity | plasma membrane | kinase activity | kinase activity | other cytoplasmic components | other binding | transferase activity | protein metabolism | other cellular processes | transferase activity | kinase activity | transferase activity | other binding | nucleotide binding | kinase activity | transferase activity | other metabolic processes | kinase activity | kinase activity …	4.35657	#N/A	#N/A
AT4G33950	0.000363884	0.0108662	1.43244	Protein kinase superfamily protein	Encodes calcium-independent ABA-activated protein kinase, a member of SNF1-related protein kinases (SnRK2) whose activity is activated by ionic (salt) and non-ionic (mannitol) osmotic stress. Mutations disrupted ABA induction of stomatal closure as well as ABA inhibition of light-induced stomatal opening. However, regulation of stomatal opening/closing by light or CO(2) is not affected in these m…	OPEN STOMATA 1 (OST1); FUNCTIONS IN: calcium-dependent protein serine/threonine kinase activity, protein kinase activity, kinase activity; INVOLVED IN: in 14 processes; LOCATED IN: cytosol, nucleus, cytoplasm; EXPRESSED IN: 25 plant structures; EXPRESSED DURING: 14 growth stages; CONTAINS InterPro DOMAIN/s: Protein kinase, ATP binding site (InterPro:IPR017441), Serine/threonine-protein kinase dom…	transferase activity | nucleotide binding | response to abiotic or biotic stimulus | kinase activity | transferase activity | transferase activity | other cellular processes | cytosol | response to abiotic or biotic stimulus | signal transduction | other cellular processes | transferase activity | other biological processes | nucleotide binding | protein metabolism | other biological processes | …	-1.547	#N/A	#N/A
AT1G33590	0.00197602	0.039179	1.43261	Leucine-rich repeat (LRR) family protein	0	Leucine-rich repeat (LRR) family protein; INVOLVED IN: signal transduction, response to karrikin, defense response; LOCATED IN: cell wall, chloroplast, plant-type cell wall; EXPRESSED IN: 22 plant structures; EXPRESSED DURING: 14 growth stages; CONTAINS InterPro DOMAIN/s: Leucine-rich repeat, typical subtype (InterPro:IPR003591), Leucine-rich repeat-containing N-terminal domain, type 2 (InterPro:…	response to stress | transcription,DNA-dependent | response to stress | other cellular processes | response to abiotic or biotic stimulus | signal transduction | chloroplast | signal transduction | response to abiotic or biotic stimulus | other cellular processes | other metabolic processes | cell wall | other cellular processes | transport | other metabolic processes | cell wall | signal transdu…	3.70283	2.19953	−5,01
AT1G61380	5.91059e-05	0.00263344	1.43707	S-domain-1 29	0	S-domain-1 29 (SD1-29); FUNCTIONS IN: carbohydrate binding, protein kinase activity, kinase activity; INVOLVED IN: protein amino acid autophosphorylation; LOCATED IN: endomembrane system; EXPRESSED IN: 23 plant structures; EXPRESSED DURING: 13 growth stages; CONTAINS InterPro DOMAIN/s: Curculin-like (mannose-binding) lectin (InterPro:IPR001480), PAN-2 domain (InterPro:IPR013227), Apple-like (Inte…	kinase activity | plasma membrane | other cellular processes | other metabolic processes | other binding | other cellular processes | other cellular processes | kinase activity | other metabolic processes | protein binding | other metabolic processes | protein metabolism | nucleotide binding | transferase activity | transferase activity | protein binding | protein binding | protein binding | prot…	5.02038	#N/A	#N/A
AT5G33290	0.000181855	0.00651662	1.43995	xylogalacturonan deficient 1	Acts as a xylogalacturonan xylosyltransferase within the XGA biosynthesis pathway. Involved in pectin biosynthesis.	xylogalacturonan deficient 1 (XGD1); CONTAINS InterPro DOMAIN/s: Exostosin-like (InterPro:IPR004263); BEST Arabidopsis thaliana protein match is: Exostosin family protein (TAIR:AT3G42180.1); Has 35333 Blast hits to 34131 proteins in 2444 species: Archae - 798; Bacteria - 22429; Metazoa - 974; Fungi - 991; Plants - 531; Viruses - 0; Other Eukaryotes - 9610 (source: NCBI BLink).	other membranes | Golgi apparatus | other intracellular components | other cytoplasmic components | Golgi apparatus | other metabolic processes | other metabolic processes | Golgi apparatus | transferase activity | other intracellular components | other enzyme activity | other membranes	#N/A	#N/A	#N/A
AT5G10050	0.000368904	0.0109623	1.44029	NAD(P)-binding Rossmann-fold superfamily protein	0	NAD(P)-binding Rossmann-fold superfamily protein; FUNCTIONS IN: oxidoreductase activity, binding, catalytic activity; INVOLVED IN: oxidation reduction, metabolic process; LOCATED IN: cellular_component unknown; CONTAINS InterPro DOMAIN/s: Short-chain dehydrogenase/reductase, conserved site (InterPro:IPR020904), NAD(P)-binding domain (InterPro:IPR016040), Glucose/ribitol dehydrogenase (InterPro:IP…	unknown cellular components | other enzyme activity | nucleotide binding | other enzyme activity | other metabolic processes	#N/A	#N/A	#N/A
AT3G14610	0.000573128	0.015422	1.44423	cytochrome P450, family 72, subfamily A, polypeptide 7	putative cytochrome P450	cytochrome P450, family 72, subfamily A, polypeptide 7 (CYP72A7); FUNCTIONS IN: electron carrier activity, monooxygenase activity, iron ion binding, oxygen binding, heme binding; INVOLVED IN: oxidation reduction; LOCATED IN: endoplasmic reticulum; EXPRESSED IN: 16 plant structures; EXPRESSED DURING: 6 growth stages; CONTAINS InterPro DOMAIN/s: Cytochrome P450 (InterPro:IPR001128), Cytochrome P450…	other molecular functions | other binding | ER | ER | other metabolic processes | other enzyme activity | other binding | other binding	#N/A	#N/A	#N/A
AT4G32940	1.10105e-05	0.000700288	1.44694	gamma vacuolar processing enzyme	Encodes a vacuolar processing enzyme belonging to a novel group of cysteine proteinases that is expressed in vegetative organs and is upregulated in association with various types of cell death and under stressed conditions. They are essential in processing seed storage proteins and for mediating the susceptible response of toxin-induced cell death.	gamma vacuolar processing enzyme (GAMMA-VPE); CONTAINS InterPro DOMAIN/s: Peptidase C13, legumain (InterPro:IPR001096); BEST Arabidopsis thaliana protein match is: alpha-vacuolar processing enzyme (TAIR:AT2G25940.1); Has 789 Blast hits to 787 proteins in 239 species: Archae - 4; Bacteria - 12; Metazoa - 277; Fungi - 115; Plants - 257; Viruses - 0; Other Eukaryotes - 124 (source: NCBI BLink).	protein metabolism | other metabolic processes | other cellular processes | other cellular processes | cell organization and biogenesis | other cellular processes | other intracellular components | hydrolase activity | hydrolase activity | transport | protein metabolism | protein metabolism | other cytoplasmic components | extracellular | hydrolase activity	-1.8316	#N/A	#N/A
AT1G03740	5.53541e-05	0.00249467	1.45019	Protein kinase superfamily protein	0	Protein kinase superfamily protein; FUNCTIONS IN: protein serine/threonine kinase activity, protein kinase activity, kinase activity, ATP binding; INVOLVED IN: protein amino acid phosphorylation, N-terminal protein myristoylation; EXPRESSED IN: 24 plant structures; EXPRESSED DURING: 13 growth stages; CONTAINS InterPro DOMAIN/s: Protein kinase, ATP binding site (InterPro:IPR017441), Protein kinase…	other metabolic processes | transferase activity | kinase activity | kinase activity | transferase activity | response to abiotic or biotic stimulus | transferase activity | other binding | kinase activity | nucleus | nucleotide binding | other metabolic processes | other cellular processes | protein metabolism | transferase activity | kinase activity | nucleus | protein metabolism | kinase activ…	4.67706	#N/A	#N/A
AT1G71880	7.69457e-05	0.0032673	1.45096	sucrose-proton symporter 1	Sucrose transporter gene induced in response to nematodes; member of Sucrose-proton symporter family.	sucrose-proton symporter 1 (SUC1); FUNCTIONS IN: carbohydrate transmembrane transporter activity, sugar:hydrogen symporter activity, sucrose:hydrogen symporter activity; INVOLVED IN: pollen germination, response to nematode; LOCATED IN: plasma membrane, vacuole, membrane; EXPRESSED IN: 23 plant structures; EXPRESSED DURING: 13 growth stages; CONTAINS InterPro DOMAIN/s: Sucrose/H+ symporter, plant…	plasma membrane | other membranes | response to abiotic or biotic stimulus | other membranes | plasma membrane | transporter activity | other cellular processes | transport | other membranes | other cytoplasmic components | plasma membrane | plasma membrane | transporter activity | other biological processes | transporter activity | transporter activity | plasma membrane | transport | other intra…	#N/A	1.69862	#N/A
AT4G17098	0.00255433	0.0478067	1.45368	other RNA	Potential natural antisense gene, locus overlaps with AT4G17100	0	unknown cellular components | unknown molecular functions | unknown biological processes	#N/A	#N/A	#N/A
AT3G29360	4.09587e-06	0.000312121	1.45407	UDP-glucose 6-dehydrogenase family protein	Encodes one of four UDP-glucose dehydrogenase UGD) genes. Mutation of this gene in combination with UGD3 leads to swollen plant cell walls and severe developmental defects associated with changes in pectic polysaccharides.	UDP-glucose 6-dehydrogenase family protein; FUNCTIONS IN: in 6 functions; INVOLVED IN: oxidation reduction, metabolic process; LOCATED IN: cytosol, nucleus; EXPRESSED IN: 25 plant structures; EXPRESSED DURING: 16 growth stages; CONTAINS InterPro DOMAIN/s: UDP-glucose/GDP-mannose dehydrogenase, N-terminal (InterPro:IPR001732), 6-phosphogluconate dehydrogenase, C-terminal-like (InterPro:IPR008927),…	cytosol | other metabolic processes | developmental processes | other metabolic processes | cytosol | other enzyme activity | cytosol | other cellular processes | other cytoplasmic components | other cellular processes | cell organization and biogenesis | other cellular processes | other enzyme activity | cell organization and biogenesis | other cytoplasmic components | other cellular processes |…	1.24362	#N/A	#N/A
AT4G19880	6.19695e-05	0.00275062	1.4548	Glutathione S-transferase family protein	0	Glutathione S-transferase family protein; FUNCTIONS IN: molecular_function unknown; INVOLVED IN: response to cadmium ion; LOCATED IN: chloroplast; EXPRESSED IN: 23 plant structures; EXPRESSED DURING: 13 growth stages; CONTAINS InterPro DOMAIN/s: Glutathione S-transferase, predicted (InterPro:IPR016639), Glutathione S-transferase, C-terminal (InterPro:IPR004046), Glutathione S-transferase, C-termi…	other biological processes | unknown molecular functions | other biological processes | other biological processes | cytosol | cytosol | cytosol	1.74474	#N/A	#N/A
AT3G55960	0.000216657	0.00756088	1.45666	Haloacid dehalogenase-like hydrolase (HAD) superfamily protein	0	Haloacid dehalogenase-like hydrolase (HAD) superfamily protein; FUNCTIONS IN: phosphatase activity; INVOLVED IN: biological_process unknown; EXPRESSED IN: 23 plant structures; EXPRESSED DURING: 14 growth stages; CONTAINS InterPro DOMAIN/s: Dullard-like phosphatase domain (InterPro:IPR011948), NLI interacting factor (InterPro:IPR004274); BEST Arabidopsis thaliana protein match is: Haloacid dehalog…	developmental processes | other biological processes | other cellular processes | hydrolase activity | nucleus	1.3779	#N/A	#N/A
ATCG00580	0.00104993	0.0240273	1.46046	photosystem II reaction center protein E	PSII cytochrome b559. There have been many speculations about the function of Cyt b559, but the most favored at present is that it plays a protective role by acting as an electron acceptor or electron donor under conditions when electron flow through PSII is not optimized.	photosystem II reaction center protein E (PSBE); FUNCTIONS IN: electron carrier activity, heme binding; INVOLVED IN: photosynthesis, light harvesting in photosystem II; LOCATED IN: thylakoid, chloroplast thylakoid membrane, chloroplast, oxygen evolving complex, membrane; EXPRESSED IN: 24 plant structures; EXPRESSED DURING: 13 growth stages; CONTAINS InterPro DOMAIN/s: Photosystem II protein cytoc…	other intracellular components | other binding | chloroplast | plastid | other membranes | electron transport or energy pathways | other intracellular components | electron transport or energy pathways | other metabolic processes | plastid | other cytoplasmic components | other metabolic processes | other intracellular components | other cellular processes | other binding | chloroplast | other me…	#N/A	#N/A	#N/A
AT5G12170	0.00113519	0.0256983	1.46235	CRT (chloroquine-resistance transporter)-like transporter 3	Encodes one of the CRT-Like transporters (CLT1/AT5G19380, CLT2/AT4G24460, CLT3/AT5G12170). Required for glutathione homeostasis and stress responses. Mutants lacking these transporters are heavy metal-sensitive, glutathione(GSH)-deficient, and hypersensitive to Phytophthora infection.	CRT (chloroquine-resistance transporter)-like transporter 3 (CLT3); BEST Arabidopsis thaliana protein match is: CRT (chloroquine-resistance transporter)-like transporter 1 (TAIR:AT5G19380.1); Has 215 Blast hits to 213 proteins in 59 species: Archae - 0; Bacteria - 14; Metazoa - 5; Fungi - 2; Plants - 81; Viruses - 0; Other Eukaryotes - 113 (source: NCBI BLink).	response to abiotic or biotic stimulus | plastid | chloroplast | transport | response to stress | other biological processes	#N/A	2.40141	#N/A
AT1G69450	2.81344e-05	0.00143525	1.46398	Early-responsive to dehydration stress protein (ERD4)	0	Early-responsive to dehydration stress protein (ERD4); LOCATED IN: endomembrane system, membrane; EXPRESSED IN: 23 plant structures; EXPRESSED DURING: 13 growth stages; CONTAINS InterPro DOMAIN/s: Protein of unknown function DUF221 (InterPro:IPR003864); BEST Arabidopsis thaliana protein match is: hypothetical protein 1 (TAIR:AT3G01100.1); Has 1403 Blast hits to 1256 proteins in 188 species: Archa…	other membranes | plasma membrane | other membranes | plasma membrane	#N/A	#N/A	#N/A
AT1G51800	0.00270199	0.049997	1.46495	Leucine-rich repeat protein kinase family protein	The gene encodes a putative member of the LRR-RLK protein family. Expressin and mutant analysis revealed that it contributes to the interaction between Arabidopsis and Hyaloperonospora arabidopsidis. and	Leucine-rich repeat protein kinase family protein; FUNCTIONS IN: kinase activity; INVOLVED IN: protein amino acid phosphorylation; LOCATED IN: endomembrane system; EXPRESSED IN: 11 plant structures; EXPRESSED DURING: 6 growth stages; CONTAINS InterPro DOMAIN/s: Protein kinase, ATP binding site (InterPro:IPR017441), Protein kinase, catalytic domain (InterPro:IPR000719), Serine/threonine-protein ki…	transport | other biological processes | response to stress | other metabolic processes | kinase activity | kinase activity | other cellular processes | nucleotide binding | kinase activity | other metabolic processes | other cellular processes | other metabolic processes | transport | transferase activity | other metabolic processes | other cellular processes | protein metabolism | response to s…	13.8068	4.15569	#N/A
AT3G43190	0.000105656	0.00418624	1.46598	sucrose synthase 4	Encodes a protein with sucrose synthase activity (SUS4).	sucrose synthase 4 (SUS4); FUNCTIONS IN: UDP-glycosyltransferase activity, sucrose synthase activity, transferase activity, transferring glycosyl groups; INVOLVED IN: sucrose biosynthetic process, response to hypoxia; LOCATED IN: plasma membrane, vacuole, membrane; EXPRESSED IN: 15 plant structures; EXPRESSED DURING: 6 growth stages; CONTAINS InterPro DOMAIN/s: Sucrose synthase, plant/cyanobacter…	transferase activity | transferase activity | other metabolic processes | other intracellular components | transferase activity | transferase activity | cytosol | transferase activity | response to abiotic or biotic stimulus | plasma membrane | other cytoplasmic components | response to stress | other cellular processes | other metabolic processes | response to stress | other cellular processes |…	#N/A	#N/A	#N/A
AT2G02390	0.00036934	0.0109623	1.46703	glutathione S-transferase zeta 1	Encodes glutathione transferase belonging to the zeta class of GSTs. Naming convention according to Wagner et al. (2002). The protein undergoes spontaneous thiolation following treatment with the oxidant tert-butylhydroperoxide. It functions in vitro as a maleylacetoacetate isomerase and is likely to be involved in tyrosine catabolism.	glutathione S-transferase zeta 1 (GSTZ1); FUNCTIONS IN: glutathione transferase activity, catalytic activity; INVOLVED IN: toxin catabolic process; LOCATED IN: cytoplasm; EXPRESSED IN: 23 plant structures; EXPRESSED DURING: 13 growth stages; CONTAINS InterPro DOMAIN/s: Thioredoxin fold (InterPro:IPR012335), Maleylacetoacetate isomerase (InterPro:IPR005955), Glutathione S-transferase, C-terminal (…	other cytoplasmic components | other enzyme activity | other metabolic processes | other cellular processes | other cytoplasmic components | other metabolic processes | other cytoplasmic components | other cytoplasmic components | other cellular processes | protein metabolism | other cytoplasmic components | other metabolic processes | other cellular processes | cytosol | response to stress | tra…	#N/A	1.60129	#N/A
AT4G01720	0.000120516	0.00461099	1.46802	WRKY family transcription factor	member of WRKY Transcription Factor; Group II-b	WRKY47; CONTAINS InterPro DOMAIN/s: DNA-binding WRKY (InterPro:IPR003657); BEST Arabidopsis thaliana protein match is: WRKY family transcription factor (TAIR:AT4G04450.1); Has 3605 Blast hits to 3148 proteins in 215 species: Archae - 2; Bacteria - 4; Metazoa - 47; Fungi - 10; Plants - 3482; Viruses - 0; Other Eukaryotes - 60 (source: NCBI BLink).	other biological processes | transcription factor activity | other metabolic processes | DNA or RNA binding | other cellular processes | other cellular processes | transcription factor activity | transcription,DNA-dependent | transcription factor activity | other metabolic processes | transport | transcription,DNA-dependent | nucleus | transcription factor activity | transport | transcription fac…	4.87507	#N/A	#N/A
AT4G13510	0.000206467	0.00723964	1.47088	ammonium transporter 1;1	Encodes a plasma membrane localized ammonium transporter. Contains a cytosolic trans-activation domain essential for ammonium uptake.	ammonium transporter 1;1 (AMT1;1); FUNCTIONS IN: ammonium transmembrane transporter activity; INVOLVED IN: ammonium transport, transport, protein polymerization, response to karrikin; LOCATED IN: nucleus, plasma membrane, membrane; EXPRESSED IN: 25 plant structures; EXPRESSED DURING: 13 growth stages; CONTAINS InterPro DOMAIN/s: Ammonium transporter (InterPro:IPR001905), Ammonium transporter, con…	response to abiotic or biotic stimulus | plasma membrane | transport | transport | transport | response to abiotic or biotic stimulus | other biological processes | cell organization and biogenesis | transport | response to abiotic or biotic stimulus | transport | other cellular processes | developmental processes | developmental processes | transport | transport | transporter activity | response…	6.56469	#N/A	#N/A
AT5G47560	0.00114564	0.0258552	1.4718	tonoplast dicarboxylate transporter	Encodes a tonoplast malate/fumarate transporter.	tonoplast dicarboxylate transporter (TDT); CONTAINS InterPro DOMAIN/s: Sodium/sulphate symporter (InterPro:IPR001898); Has 1807 Blast hits to 1807 proteins in 277 species: Archae - 0; Bacteria - 0; Metazoa - 736; Fungi - 347; Plants - 385; Viruses - 0; Other Eukaryotes - 339 (source: NCBI BLink).	other cellular processes | transporter activity | transport | transporter activity | other cellular processes | transport | transport | transporter activity | transport | other intracellular components | transport | transport | other membranes | other cytoplasmic components | transporter activity | other cellular processes	-1.83718	1.36152	#N/A
AT3G55560	0.000710878	0.0182273	1.47215	AT-hook protein of GA feedback 2	0	AT-hook protein of GA feedback 2 (AGF2); INVOLVED IN: biological_process unknown; LOCATED IN: chloroplast; EXPRESSED IN: 19 plant structures; EXPRESSED DURING: 6 growth stages; CONTAINS InterPro DOMAIN/s: Protein of unknown function DUF296 (InterPro:IPR005175), Predicted AT-hook DNA-binding (InterPro:IPR014476); BEST Arabidopsis thaliana protein match is: AT-hook motif nuclear-localized protein 2…	unknown biological processes | nucleus	1.6366	1.45343	#N/A
AT5G62520	0.000278402	0.00906937	1.47498	similar to RCD one 5	Encodes a protein with similarity to RCD1 but without the WWE domain. The protein does have a PARP signature upstream of the C-terminal protein interaction domain. The PARP signature may bind NAD+ and attach the ADP-ribose-moiety from NAD+ to the target molecule. Its presence suggests a role for the protein in ADP ribosylation. Up-regulated by NaCl. SRO5 and P5CDH (an overlapping gene in the anti…	similar to RCD one 5 (SRO5); FUNCTIONS IN: NAD+ ADP-ribosyltransferase activity; INVOLVED IN: oxygen and reactive oxygen species metabolic process, response to salt stress; LOCATED IN: mitochondrion; EXPRESSED IN: 19 plant structures; EXPRESSED DURING: 11 growth stages; CONTAINS InterPro DOMAIN/s: Poly(ADP-ribose) polymerase, catalytic domain (InterPro:IPR012317), RST domain of plant C-terminal (…	response to stress | transferase activity | nucleus | other biological processes | response to abiotic or biotic stimulus | nucleus | other metabolic processes | other cellular processes | transferase activity | mitochondria	#N/A	#N/A	#N/A
AT4G00360	5.19211e-05	0.00236169	1.47751	cytochrome P450, family 86, subfamily A, polypeptide 2	Encodes a member of the CYP86A subfamily of cytochrome p450 genes. Expressed at moderate levels in flowers, leaves, roots and stems.	cytochrome P450, family 86, subfamily A, polypeptide 2 (CYP86A2); CONTAINS InterPro DOMAIN/s: Cytochrome P450 (InterPro:IPR001128), Cytochrome P450, E-class, group I (InterPro:IPR002401), Cytochrome P450, conserved site (InterPro:IPR017972); BEST Arabidopsis thaliana protein match is: cytochrome P450, family 86, subfamily A, polypeptide 4 (TAIR:AT1G01600.1); Has 1807 Blast hits to 1807 proteins i…	other cellular processes | other enzyme activity | other binding | other enzyme activity | other binding | other binding | protein binding | other molecular functions | other metabolic processes | extracellular | other metabolic processes	#N/A	1.56264	2.25
AT4G01120	0.00151137	0.0319273	1.47818	G-box binding factor 2	bZIP (basic leucine zipper) transcription factor that binds to the G-box regulatory element found in many plant promoters. GBF2 nuclear localization is increased by blue light	G-box binding factor 2 (GBF2); CONTAINS InterPro DOMAIN/s: Basic-leucine zipper (bZIP) transcription factor (InterPro:IPR004827), G-box binding, MFMR (InterPro:IPR012900), bZIP transcription factor, bZIP-1 (InterPro:IPR011616); BEST Arabidopsis thaliana protein match is: G-box binding factor 3 (TAIR:AT2G46270.2); Has 2070 Blast hits to 2052 proteins in 232 species: Archae - 2; Bacteria - 25; Meta…	transcription factor activity | DNA or RNA binding | transcription,DNA-dependent | DNA or RNA binding | DNA or RNA binding | other biological processes | transcription factor activity | protein binding | nucleus | nucleus | other cytoplasmic components | response to abiotic or biotic stimulus | other cellular processes | transcription factor activity | transcription,DNA-dependent | DNA or RNA bin…	-1.59906	#N/A	#N/A
AT1G54100	2.45656e-05	0.00128899	1.47841	aldehyde dehydrogenase 7B4	Aldehyde dehydrogenase	aldehyde dehydrogenase 7B4 (ALDH7B4); FUNCTIONS IN: 3-chloroallyl aldehyde dehydrogenase activity, oxidoreductase activity; INVOLVED IN: response to desiccation, response to salt stress, response to abscisic acid stimulus; EXPRESSED IN: 23 plant structures; EXPRESSED DURING: 15 growth stages; CONTAINS InterPro DOMAIN/s: Aldehyde/histidinol dehydrogenase (InterPro:IPR016161), Aldehyde dehydrogenas…	response to stress | other cytoplasmic components | other metabolic processes | other biological processes | response to abiotic or biotic stimulus | other enzyme activity | response to stress | other enzyme activity | other biological processes | cytosol | signal transduction | other metabolic processes | other cellular processes | other enzyme activity | other cytoplasmic components | response …	#N/A	#N/A	#N/A
AT1G78830	7.85182e-05	0.00332447	1.48059	Curculin-like (mannose-binding) lectin family protein	0	Curculin-like (mannose-binding) lectin family protein; FUNCTIONS IN: sugar binding; LOCATED IN: apoplast, cell wall, plasma membrane, plant-type cell wall; EXPRESSED IN: leaf; CONTAINS InterPro DOMAIN/s: Curculin-like (mannose-binding) lectin (InterPro:IPR001480), PAN-2 domain (InterPro:IPR013227); BEST Arabidopsis thaliana protein match is: D-mannose binding lectin protein with Apple-like carboh…	other binding | cell wall | other cellular components | extracellular | plasma membrane | plasma membrane | cell wall | Golgi apparatus | other binding	#N/A	#N/A	#N/A
AT2G37040	0.000126133	0.00476388	1.482	PHE ammonia lyase 1	Encodes PAL1, a phenylalanine ammonia-lyase. Arabidopsis has four PALs: AT2G37040 (PAL1), AT3G53260 (PAL2), AT5G04230 (PAL3) and AT3G10340 (PAL4).	PHE ammonia lyase 1 (PAL1); FUNCTIONS IN: phenylalanine ammonia-lyase activity; INVOLVED IN: in 10 processes; LOCATED IN: cytoplasm; EXPRESSED IN: 22 plant structures; EXPRESSED DURING: 13 growth stages; CONTAINS InterPro DOMAIN/s: Phenylalanine/histidine ammonia-lyase (InterPro:IPR001106), Phenylalanine/histidine ammonia-lyases, active site (InterPro:IPR022313), L-Aspartase-like (InterPro:IPR008…	response to stress | other enzyme activity | response to stress | other enzyme activity | response to stress | other metabolic processes | other cellular processes | response to stress | other enzyme activity | response to stress | other cellular processes | other cellular processes | other metabolic processes | other cellular processes | other cytoplasmic components | other metabolic processes |…	3.60304	3.5253	#N/A
AT4G27830	0.000496521	0.0138633	1.48213	beta glucosidase 10	Encodes a beta-glucosidase that may be responsible for acyl-glucose-dependent anthocyanin glucosyltransferase activity in Arabidopsis. In vitro efforts to demonstrate AAGT activity for BGLU10 have been unsuccessful but experiments with mutants in this gene suggest at least an indirect involvement in anthocyanin formation.	beta glucosidase 10 (BGLU10); FUNCTIONS IN: cation binding, hydrolase activity, hydrolyzing O-glycosyl compounds, catalytic activity; INVOLVED IN: carbohydrate metabolic process; LOCATED IN: vacuole; EXPRESSED IN: 22 plant structures; EXPRESSED DURING: 13 growth stages; CONTAINS InterPro DOMAIN/s: Glycoside hydrolase, family 1 (InterPro:IPR001360), Glycoside hydrolase, family 1, active site (Inte…	other enzyme activity | other binding | other cellular processes | other cytoplasmic components | other intracellular components | other metabolic processes | hydrolase activity | hydrolase activity | response to abiotic or biotic stimulus	#N/A	1.81884	#N/A
AT3G22200	1.30344e-05	0.00079461	1.48263	Pyridoxal phosphate (PLP)-dependent transferases superfamily protein	Genetically redundant with POP3;mediates pollen tube guidance. Double mutants are self sterile; gamma-aminobutyrate transaminase subunit precursor; nuclear gene for mitochondrial product. Encodes gamma-aminobutyrate transaminase that uses pyruvate instead of alpha-ketoglutarate as cosubstrate. Mutations in POP2/HER1 render roots resistant to the inhibitory growth effects of the volatile organic c…	POLLEN-PISTIL INCOMPATIBILITY 2 (POP2); FUNCTIONS IN: 4-aminobutyrate:pyruvate transaminase activity, cobalt ion binding, 4-aminobutyrate transaminase activity, zinc ion binding; INVOLVED IN: in 11 processes; LOCATED IN: mitochondrion, plasma membrane; EXPRESSED IN: 28 plant structures; EXPRESSED DURING: 16 growth stages; CONTAINS InterPro DOMAIN/s: Pyridoxal phosphate-dependent transferase, majo…	other cellular processes | other cellular processes | other metabolic processes | other membranes | developmental processes | other cellular processes | other metabolic processes | other cellular processes | response to abiotic or biotic stimulus | other cytoplasmic components | other metabolic processes | developmental processes | transferase activity | transport | other binding | cell organizat…	#N/A	1.49222	#N/A
AT2G31880	1.87283e-06	0.000156339	1.48693	Leucine-rich repeat protein kinase family protein	Encodes a putative leucine rich repeat transmembrane protein that is expressed in response to Pseudomonas syringae. Expression of SRRLK may be required for silencing via lsiRNAs. Regulates cell death and innate immunity.	SUPPRESSOR OF BIR1 1 (SOBIR1); FUNCTIONS IN: protein serine/threonine kinase activity, kinase activity, ATP binding; INVOLVED IN: protein amino acid phosphorylation, transmembrane receptor protein tyrosine kinase signaling pathway, positive regulation of defense response, negative regulation of floral organ abscission, positive regulation of cell death; LOCATED IN: plasma membrane; EXPRESSED IN: …	kinase activity | transferase activity | other cellular processes | protein metabolism | plasma membrane | developmental processes | kinase activity | transferase activity | kinase activity | other metabolic processes | transferase activity | protein metabolism | other binding | transferase activity | other binding | transferase activity | other metabolic processes | other cellular processes | ki…	6.83665	1.55162	#N/A
AT1G70300	0.000276836	0.00903839	1.48743	K+ uptake permease 6	potassium transporter	K+ uptake permease 6 (KUP6); FUNCTIONS IN: potassium ion transmembrane transporter activity; INVOLVED IN: potassium ion transport; LOCATED IN: plasma membrane; EXPRESSED IN: 22 plant structures; EXPRESSED DURING: 14 growth stages; CONTAINS InterPro DOMAIN/s: Potassium uptake protein, kup (InterPro:IPR018519), K+ potassium transporter (InterPro:IPR003855); BEST Arabidopsis thaliana protein match i…	plasma membrane | transporter activity | plasma membrane | transporter activity | other membranes | other cellular processes | transport | transporter activity | transport	#N/A	1.53143	#N/A
AT3G09000	0.00100987	0.0233653	1.49007	proline-rich family protein	0	proline-rich family protein; BEST Arabidopsis thaliana protein match is: unknown protein (TAIR:AT2G40070.1); Has 72642 Blast hits to 41597 proteins in 1862 species: Archae - 219; Bacteria - 10073; Metazoa - 26321; Fungi - 16532; Plants - 3439; Viruses - 1862; Other Eukaryotes - 14196 (source: NCBI BLink).	unknown biological processes | unknown cellular components | developmental processes | response to abiotic or biotic stimulus | unknown molecular functions | response to stress | response to abiotic or biotic stimulus	3.19847	#N/A	#N/A
AT1G21250	0.00240212	0.0454207	1.49288	cell wall-associated kinase	cell wall-associated kinase, may function as a signaling receptor of extracellular matrix component such as oligogalacturonides.	cell wall-associated kinase (WAK1); FUNCTIONS IN: kinase activity; INVOLVED IN: cell surface receptor linked signaling pathway, response to virus, defense response to fungus, response to salicylic acid stimulus; LOCATED IN: plasma membrane, vacuole, plant-type cell wall; EXPRESSED IN: 21 plant structures; EXPRESSED DURING: 13 growth stages; CONTAINS InterPro DOMAIN/s: EGF-like calcium-binding (In…	signal transduction | signal transduction | other cellular processes | response to stress | transferase activity | other intracellular components | response to abiotic or biotic stimulus | response to stress | kinase activity | protein metabolism | other cellular processes | response to stress | response to abiotic or biotic stimulus | other binding | other binding | other metabolic processes | t…	1.84455	2.11464	#N/A
AT3G45010	0.00126427	0.0279473	1.49435	serine carboxypeptidase-like 48	0	serine carboxypeptidase-like 48 (scpl48); FUNCTIONS IN: serine-type carboxypeptidase activity; INVOLVED IN: proteolysis; LOCATED IN: endomembrane system; EXPRESSED IN: 24 plant structures; EXPRESSED DURING: 13 growth stages; CONTAINS InterPro DOMAIN/s: Peptidase S10, serine carboxypeptidase (InterPro:IPR001563), Peptidase S10, serine carboxypeptidase, active site (InterPro:IPR018202); BEST Arabid…	hydrolase activity | extracellular | hydrolase activity | protein metabolism | protein metabolism	-1.27175	#N/A	#N/A
AT2G27660	0.000429556	0.0123262	1.4965	Cysteine/Histidine-rich C1 domain family protein	0	Cysteine/Histidine-rich C1 domain family protein; FUNCTIONS IN: zinc ion binding; LOCATED IN: chloroplast; EXPRESSED IN: 12 plant structures; EXPRESSED DURING: 9 growth stages; CONTAINS InterPro DOMAIN/s: DC1 (InterPro:IPR004146), Zinc finger, ZZ-type (InterPro:IPR000433), C1-like (InterPro:IPR011424); BEST Arabidopsis thaliana protein match is: Cysteine/Histidine-rich C1 domain family protein (T…	other biological processes | transport | transport | other metabolic processes | other binding | other biological processes | other metabolic processes | other enzyme activity | response to stress | transport	19.0325	#N/A	#N/A
AT1G62660	0.000112568	0.00439686	1.49728	Glycosyl hydrolases family 32 protein	0	Glycosyl hydrolases family 32 protein; FUNCTIONS IN: hydrolase activity, hydrolyzing O-glycosyl compounds; INVOLVED IN: sucrose catabolic process, using beta-fructofuranosidase, carbohydrate metabolic process; LOCATED IN: vacuole; EXPRESSED IN: 23 plant structures; EXPRESSED DURING: 12 growth stages; CONTAINS InterPro DOMAIN/s: Protein of unknown function DUF3357 (InterPro:IPR021792), Glycoside h…	other cellular processes | other cellular processes | transport | other cellular processes | other biological processes | other cellular processes | other cellular processes | response to stress | transport | other cellular processes | other metabolic processes | other cellular processes | response to stress | response to stress | response to abiotic or biotic stimulus | other intracellular compo…	#N/A	#N/A	#N/A
AT1G77380	0.000861601	0.0209234	1.49797	amino acid permease 3	Amino acid permease which transports basic amino acids.	amino acid permease 3 (AAP3); CONTAINS InterPro DOMAIN/s: Amino acid transporter, transmembrane (InterPro:IPR013057); BEST Arabidopsis thaliana protein match is: amino acid permease 2 (TAIR:AT5G09220.1); Has 2346 Blast hits to 2332 proteins in 227 species: Archae - 0; Bacteria - 15; Metazoa - 394; Fungi - 322; Plants - 1373; Viruses - 0; Other Eukaryotes - 242 (source: NCBI BLink).	other cellular processes | transport | other cellular processes | response to stress | transport | transport | transporter activity | transport | transport | other membranes | other cellular processes | transport | cell organization and biogenesis | other cellular processes | transporter activity | other cellular processes | transport | transport | transport | plasma membrane | transport	#N/A	#N/A	#N/A
AT1G72360	6.23272e-05	0.00275817	1.50226	Integrase-type DNA-binding superfamily protein	Encodes a member of the ERF (ethylene response factor) subfamily B-2 of ERF/AP2 transcription factor family. The protein contains one AP2 domain. There are 5 members in this subfamily including RAP2.2 AND RAP2.12.	HYPOXIA RESPONSIVE ERF (ETHYLENE RESPONSE FACTOR) 1 (HRE1); CONTAINS InterPro DOMAIN/s: DNA-binding, integrase-type (InterPro:IPR016177), Pathogenesis-related transcriptional factor/ERF, DNA-binding (InterPro:IPR001471); BEST Arabidopsis thaliana protein match is: Integrase-type DNA-binding superfamily protein (TAIR:AT2G47520.1); Has 6115 Blast hits to 5780 proteins in 251 species: Archae - 0; Ba…	transcription factor activity | transcription,DNA-dependent | other cellular processes | other cellular processes | other cellular processes | transcription factor activity | other cellular processes | signal transduction | transcription,DNA-dependent | transcription factor activity | transcription,DNA-dependent | nucleus | response to stress | transcription,DNA-dependent | nucleus | signal trans…	3.50855	#N/A	#N/A
AT4G08770	7.94143e-06	0.000537675	1.50353	Peroxidase superfamily protein	Encodes a putative apoplastic peroxidase Prx37. Primarily expressed in the vascular bundles. Overexpression renders a dwarf phenotype with smaller plants and delayed development. Plants overexpressing Prx37 also shows an increase in the amount of esterified phenolic material associated with their walls.	Peroxidase superfamily protein; FUNCTIONS IN: peroxidase activity, heme binding; INVOLVED IN: response to oxidative stress, oxidation reduction; LOCATED IN: vacuole; EXPRESSED IN: hypocotyl, root; CONTAINS InterPro DOMAIN/s: Haem peroxidase (InterPro:IPR010255), Plant peroxidase (InterPro:IPR000823), Peroxidases heam-ligand binding site (InterPro:IPR019793), Haem peroxidase, plant/fungal/bacteria…	other cellular processes | other biological processes | other binding | response to abiotic or biotic stimulus | other cytoplasmic components | other metabolic processes | other intracellular components | other metabolic processes | other enzyme activity | extracellular | other enzyme activity | response to stress | response to stress	3.55812	4.5876	−5,25
AT5G26000	1.30325e-05	0.00079461	1.50421	thioglucoside glucohydrolase 1	member of Glycoside Hydrolase Family 1. encodes one of two known functional myrosinase enzymes in Arabidopsis. The enzyme catalyzes the hydrolysis of glucosinolates into compounds that are toxic to various microbes and herbivores.	thioglucoside glucohydrolase 1 (TGG1); FUNCTIONS IN: thioglucosidase activity, beta-glucosidase activity, hydrolase activity, hydrolyzing O-glycosyl compounds; INVOLVED IN: glucosinolate catabolic process; LOCATED IN: in 7 components; EXPRESSED IN: 9 plant structures; EXPRESSED DURING: seedling growth; CONTAINS InterPro DOMAIN/s: Glycoside hydrolase, family 1 (InterPro:IPR001360), Glycoside hydro…	other intracellular components | hydrolase activity | other cytoplasmic components | chloroplast | response to stress | extracellular | other binding | chloroplast | other intracellular components | other metabolic processes | response to abiotic or biotic stimulus | other intracellular components | extracellular | other enzyme activity | other cytoplasmic components | other cytoplasmic component…	#N/A	#N/A	#N/A
AT3G63080	0.000934656	0.0219712	1.50506	glutathione peroxidase 5	Encodes glutathione peroxidase.	glutathione peroxidase 5 (GPX5); FUNCTIONS IN: glutathione peroxidase activity; INVOLVED IN: N-terminal protein myristoylation, embryo development ending in seed dormancy; LOCATED IN: endoplasmic reticulum, plasma membrane; EXPRESSED IN: 24 plant structures; EXPRESSED DURING: 15 growth stages; CONTAINS InterPro DOMAIN/s: Thioredoxin fold (InterPro:IPR012335), Thioredoxin-like fold (InterPro:IPR01…	other cellular processes | ER | other metabolic processes | protein metabolism | other cellular processes | transport | response to stress | developmental processes | other metabolic processes | plasma membrane | other enzyme activity | transport | other metabolic processes | other cellular processes | other enzyme activity | plasma membrane	#N/A	#N/A	2.33
AT3G26910	0.00045381	0.0128963	1.50722	hydroxyproline-rich glycoprotein family protein	0	hydroxyproline-rich glycoprotein family protein; FUNCTIONS IN: molecular_function unknown; INVOLVED IN: biological_process unknown; LOCATED IN: cellular_component unknown; EXPRESSED IN: 19 plant structures; EXPRESSED DURING: 11 growth stages; BEST Arabidopsis thaliana protein match is: unknown protein (TAIR:AT5G41100.1); Has 2609 Blast hits to 1522 proteins in 296 species: Archae - 0; Bacteria - …	other cellular processes | unknown molecular functions | unknown biological processes | response to stress | signal transduction | nucleus | response to stress | nucleus	16.9188	#N/A	#N/A
ATCG00730	6.75592e-05	0.00292824	1.50841	photosynthetic electron transfer D	A chloroplast gene encoding subunit IV of the cytochrome b6/f complex	photosynthetic electron transfer D (PETD); FUNCTIONS IN: electron carrier activity, oxidoreductase activity, electron transporter, transferring electrons within the cyclic electron transport pathway of photosynthesis activity; INVOLVED IN: photosynthesis, light reaction; LOCATED IN: thylakoid, chloroplast thylakoid membrane, cytochrome b6f complex, chloroplast; EXPRESSED IN: 23 plant structures; …	chloroplast | transcription,DNA-dependent | other cellular processes | other intracellular components | electron transport or energy pathways | other intracellular components | other cytoplasmic components | other cytoplasmic components | other cellular processes | other intracellular components | chloroplast | other intracellular components | other intracellular components | plastid | electron t…	#N/A	#N/A	#N/A
AT1G12240	0.0012995	0.0284534	1.50876	Glycosyl hydrolases family 32 protein	Encodes a vacuolar invertase betaFruct4. betaFruct4 is transported from the endoplasmic reticulum through the intermediate compartments as a membrane protein. The N-terminal cytoplasmic domain contains multiple sequence motifs that are involved at various stages in the trafficking of betaFruct4 from the ER to the central vacuole.	ATBETAFRUCT4; FUNCTIONS IN: hydrolase activity, hydrolyzing O-glycosyl compounds, beta-fructofuranosidase activity; INVOLVED IN: sucrose catabolic process, using beta-fructofuranosidase, carbohydrate metabolic process; LOCATED IN: vacuole, plant-type cell wall; EXPRESSED IN: 25 plant structures; EXPRESSED DURING: 16 growth stages; CONTAINS InterPro DOMAIN/s: Protein of unknown function DUF3357 (I…	hydrolase activity | response to abiotic or biotic stimulus | hydrolase activity | other cytoplasmic components | other cellular processes | other cytoplasmic components | cell wall | cell organization and biogenesis | other intracellular components | hydrolase activity | hydrolase activity | other intracellular components | other cytoplasmic components | response to abiotic or biotic stimulus | …	-1.2764	-1.66474	#N/A
AT5G55930	1.69088e-05	0.000962883	1.50961	oligopeptide transporter 1	oligopeptide transporter	oligopeptide transporter 1 (OPT1); CONTAINS InterPro DOMAIN/s: Tetrapeptide transporter, OPT1/isp4 (InterPro:IPR004648), Oligopeptide transporter OPT superfamily (InterPro:IPR004813); BEST Arabidopsis thaliana protein match is: oligopeptide transporter 5 (TAIR:AT4G26590.1); Has 1807 Blast hits to 1807 proteins in 277 species: Archae - 0; Bacteria - 0; Metazoa - 736; Fungi - 347; Plants - 385; Vir…	transport | transport | response to stress | other cellular processes | transport | transport | transport | transporter activity | transport | other cellular processes | transport | transport | other cellular processes | other cellular processes | other cellular processes | transport | other cellular processes | transport | transporter activity | cell organization and biogenesis | other membranes…	#N/A	#N/A	#N/A
AT4G11850	9.67604e-06	0.000637491	1.51038	phospholipase D gamma 1	Encodes a phospholipase D (gamma) that is involved in aluminum tolerance and plays a role in membrane lipid modulation under Al stress.	phospholipase D gamma 1 (PLDGAMMA1); FUNCTIONS IN: phospholipase D activity, protein binding, phosphatidylinositol-4,5-bisphosphate binding; INVOLVED IN: defense response to bacterium, incompatible interaction, embryo development ending in seed dormancy; LOCATED IN: plasma membrane; EXPRESSED IN: 20 plant structures; EXPRESSED DURING: 12 growth stages; CONTAINS InterPro DOMAIN/s: C2 membrane targ…	other membranes | developmental processes | protein binding | other biological processes | response to stress | other binding | other metabolic processes | other binding | hydrolase activity | hydrolase activity | other metabolic processes | hydrolase activity | plasma membrane | plasma membrane | response to stress | response to abiotic or biotic stimulus | other cellular processes | other cellu…	6.68699	1.81329	#N/A
AT4G19450	0.000396275	0.0115747	1.5114	Major facilitator superfamily protein	0	Major facilitator superfamily protein; FUNCTIONS IN: molecular_function unknown; INVOLVED IN: biological_process unknown; LOCATED IN: endomembrane system; EXPRESSED IN: 22 plant structures; EXPRESSED DURING: 13 growth stages; CONTAINS InterPro DOMAIN/s: Nodulin-like (InterPro:IPR010658), Major facilitator superfamily, general substrate transporter (InterPro:IPR016196); BEST Arabidopsis thaliana p…	unknown molecular functions | unknown biological processes	#N/A	1.48875	#N/A
ATMG00580	0.00198243	0.0392532	1.51179	NADH dehydrogenase subunit 4	NADH dehydrogenase subunit 4	NADH dehydrogenase subunit 4 (NAD4); CONTAINS InterPro DOMAIN/s: NADH-quinone oxidoreductase, chain M (InterPro:IPR010227), NADH:ubiquinone oxidoreductase, chain 4 (InterPro:IPR003918), NADH:ubiquinone/plastoquinone oxidoreductase (InterPro:IPR001750); BEST Arabidopsis thaliana protein match is: NADH-Ubiquinone/plastoquinone (complex I) protein (TAIR:ATCG01050.1).	other cytoplasmic components | electron transport or energy pathways | other cellular processes | other metabolic processes | electron transport or energy pathways | other cellular processes | other intracellular components | other enzyme activity | mitochondria | other metabolic processes | other metabolic processes | mitochondria | other membranes | mitochondria | other membranes | other cytopl…	#N/A	#N/A	#N/A
AT1G53580	2.39479e-05	0.00126108	1.51388	glyoxalase II 3	Mononuclear Fe(II)-containing member of the b-lactamase fold superfamily. ETHE1 is homodimeric in solution, exhibits low-level esterase activity, and specifically binds a single Fe(II) atom in the active site.	glyoxalase II 3 (GLY3); FUNCTIONS IN: hydrolase activity, acting on ester bonds, hydroxyacylglutathione hydrolase activity; INVOLVED IN: response to salt stress, methylglyoxal catabolic process to D-lactate; EXPRESSED IN: 23 plant structures; EXPRESSED DURING: 14 growth stages; CONTAINS InterPro DOMAIN/s: Beta-lactamase-like (InterPro:IPR001279); BEST Arabidopsis thaliana protein match is: Metall…	response to abiotic or biotic stimulus | other metabolic processes | other enzyme activity | response to stress | other cellular processes | response to stress | developmental processes | hydrolase activity | hydrolase activity | mitochondria | other metabolic processes | developmental processes | developmental processes | response to abiotic or biotic stimulus	#N/A	#N/A	#N/A
AT3G11340	0.00216565	0.0417008	1.51463	UDP-Glycosyltransferase superfamily protein	Encodes a glucosyltransferase that conjugates isoleucic acid and modulates plant defense and senescence.	UDP-Glycosyltransferase superfamily protein; FUNCTIONS IN: transferase activity, transferring hexosyl groups, UDP-glycosyltransferase activity; INVOLVED IN: metabolic process; LOCATED IN: endomembrane system; EXPRESSED IN: 8 plant structures; EXPRESSED DURING: 4 anthesis, LP.02 two leaves visible, petal differentiation and expansion stage; CONTAINS InterPro DOMAIN/s: UDP-glucuronosyl/UDP-glucosyl…	transferase activity | nucleus | transferase activity | transferase activity | other metabolic processes | developmental processes | response to stress | response to abiotic or biotic stimulus | response to stress	#N/A	2.46109	#N/A
AT1G18210	0.000702348	0.01804	1.51513	Calcium-binding EF-hand family protein	0	Calcium-binding EF-hand family protein; FUNCTIONS IN: calcium ion binding; INVOLVED IN: biological_process unknown; LOCATED IN: plasma membrane, vacuole; EXPRESSED IN: 25 plant structures; EXPRESSED DURING: 13 growth stages; CONTAINS InterPro DOMAIN/s: EF-Hand 1, calcium-binding site (InterPro:IPR018247), EF-HAND 2 (InterPro:IPR018249), EF-hand-like domain (InterPro:IPR011992), Calcium-binding EF…	plasma membrane | plasma membrane | unknown biological processes | plasma membrane | other binding | other intracellular components | other binding | other binding | plasma membrane | other cytoplasmic components | other intracellular components | other cytoplasmic components	4.74117	1.67614	#N/A
AT3G07560	0.00248755	0.0466758	1.51752	peroxin 13	Encodes peroxin 13 (PEX13) involved in protein transport into peroxisomes, for example, peroxisomal import of nitric oxide synthase.	peroxin 13 (PEX13); Has 58927 Blast hits to 16541 proteins in 1193 species: Archae - 47; Bacteria - 25769; Metazoa - 16443; Fungi - 3404; Plants - 6224; Viruses - 432; Other Eukaryotes - 6608 (source: NCBI BLink).	other cellular processes | other cellular processes | other metabolic processes | other cellular processes | other cellular processes | transport | transport | transport | cell organization and biogenesis | other cellular processes | other membranes | cell organization and biogenesis | transport | other metabolic processes | transport | transport | other cytoplasmic components | other cellular pr…	#N/A	#N/A	#N/A
AT3G58600	0.000503519	0.0140108	1.51756	Adaptin ear-binding coat-associated protein 1 NECAP-1	0	Adaptin ear-binding coat-associated protein 1 NECAP-1; FUNCTIONS IN: molecular_function unknown; INVOLVED IN: endocytosis; LOCATED IN: membrane; EXPRESSED IN: 24 plant structures; EXPRESSED DURING: 13 growth stages; CONTAINS InterPro DOMAIN/s: Adaptin ear-binding coat-associated protein 1 NECAP-1 (InterPro:IPR012466); BEST Arabidopsis thaliana protein match is: non-intrinsic ABC protein 4 (TAIR:A…	transport | unknown molecular functions | other cytoplasmic components | other membranes	1.73119	#N/A	#N/A
AT4G30060	0.00119035	0.0265785	1.52127	Core-2/I-branching beta-1,6-N-acetylglucosaminyltransferase family protein	0	Core-2/I-branching beta-1,6-N-acetylglucosaminyltransferase family protein; CONTAINS InterPro DOMAIN/s: Core-2/I-Branching enzyme (InterPro:IPR021141); BEST Arabidopsis thaliana protein match is: Core-2/I-branching beta-1,6-N-acetylglucosaminyltransferase family protein (TAIR:AT2G19160.1); Has 603 Blast hits to 603 proteins in 26 species: Archae - 0; Bacteria - 17; Metazoa - 0; Fungi - 0; Plants …	mitochondria | transport | transferase activity | other membranes | other biological processes	3.99471	#N/A	#N/A
AT2G38870	0.00157884	0.0329027	1.52267	Serine protease inhibitor, potato inhibitor I-type family protein	Predicted to encode a PR (pathogenesis-related) peptide that belongs to the PR-6 proteinase inhibitor family. Six putative PR-6-type protein encoding genes are found in Arabidopsis: At2g38900, At2g38870, At5g43570, At5g43580, At3g50020 and At3g46860.	Serine protease inhibitor, potato inhibitor I-type family protein; FUNCTIONS IN: serine-type endopeptidase inhibitor activity; INVOLVED IN: defense response to fungus, response to wounding; LOCATED IN: cell wall; EXPRESSED IN: 21 plant structures; EXPRESSED DURING: 13 growth stages; CONTAINS InterPro DOMAIN/s: Proteinase inhibitor I13, potato inhibitor I (InterPro:IPR000864); BEST Arabidopsis tha…	response to stress | cell wall | response to stress | other molecular functions | response to abiotic or biotic stimulus | transport | response to stress | other molecular functions | extracellular	7.4365	10.7589	#N/A
AT5G12480	0.000112981	0.00439686	1.52357	calmodulin-domain protein kinase 7	calmodulin-domain protein kinase CDPK isoform 7 (CPK7)	calmodulin-domain protein kinase 7 (CPK7); FUNCTIONS IN: in 6 functions; INVOLVED IN: protein amino acid phosphorylation, N-terminal protein myristoylation; LOCATED IN: plasma membrane; EXPRESSED IN: 23 plant structures; EXPRESSED DURING: 13 growth stages; CONTAINS InterPro DOMAIN/s: Protein kinase, ATP binding site (InterPro:IPR017441), EF-Hand 1, calcium-binding site (InterPro:IPR018247), Serin…	transferase activity | other metabolic processes | transferase activity | other binding | other metabolic processes | kinase activity | kinase activity | other cellular processes | transferase activity | protein metabolism | plasma membrane | transferase activity | other binding | protein metabolism | other cellular processes | plasma membrane | kinase activity | other metabolic processes | trans…	3.16835	#N/A	#N/A
AT4G08850	2.23455e-05	0.00119728	1.52385	Leucine-rich repeat receptor-like protein kinase family protein	0	Leucine-rich repeat receptor-like protein kinase family protein; FUNCTIONS IN: kinase activity; INVOLVED IN: protein amino acid phosphorylation; LOCATED IN: plasma membrane, membrane; EXPRESSED IN: 23 plant structures; EXPRESSED DURING: 13 growth stages; CONTAINS InterPro DOMAIN/s: Protein kinase, ATP binding site (InterPro:IPR017441), Serine/threonine-protein kinase domain (InterPro:IPR002290), …	nucleus | kinase activity | other membranes | plasma membrane | transferase activity | kinase activity | response to stress | protein metabolism | plasma membrane | transport | plasma membrane | other cellular processes | other metabolic processes | other binding | other membranes | kinase activity | kinase activity | plasma membrane | response to stress | transferase activity | transferase activ…	5.20585	1.75194	#N/A
AT2G04400	0.000652491	0.0170576	1.52523	Aldolase-type TIM barrel family protein	0	Aldolase-type TIM barrel family protein; FUNCTIONS IN: indole-3-glycerol-phosphate synthase activity, copper ion binding; INVOLVED IN: tryptophan biosynthetic process; LOCATED IN: chloroplast; EXPRESSED IN: 24 plant structures; EXPRESSED DURING: 15 growth stages; CONTAINS InterPro DOMAIN/s: Aldolase-type TIM barrel (InterPro:IPR013785), Ribulose-phosphate binding barrel (InterPro:IPR011060), Indo…	chloroplast | cytosol | other cytoplasmic components | other metabolic processes | chloroplast | other cellular processes | response to stress | other cellular processes | other enzyme activity | chloroplast | other cellular processes | other intracellular components | other cellular processes | other metabolic processes | other enzyme activity | other binding | other enzyme activity | response t…	2.96239	6.62019	#N/A
AT4G02340	0.000312473	0.00970581	1.52531	alpha/beta-Hydrolases superfamily protein	0	alpha/beta-Hydrolases superfamily protein; FUNCTIONS IN: epoxide hydrolase activity, catalytic activity; LOCATED IN: peroxisome; EXPRESSED IN: 22 plant structures; EXPRESSED DURING: 13 growth stages; CONTAINS InterPro DOMAIN/s: Epoxide hydrolase-like (InterPro:IPR000639), Alpha/beta hydrolase fold-1 (InterPro:IPR000073); BEST Arabidopsis thaliana protein match is: alpha/beta-Hydrolases superfamil…	other enzyme activity | other intracellular components | hydrolase activity | other cytoplasmic components | other intracellular components | other cytoplasmic components	1.71135	#N/A	#N/A
AT2G03680	2.11524e-05	0.00115074	1.53064	spiral1	The SPR1 gene encodes a plant-specific 12-kD protein which has a repeated motif at both ends, separated by a predicted rod-like domain, suggesting that it may act as an intermolecular linker. Ubiquitously expressed and belongs to a six-member gene family in Arabidopsis; expressed in transgenic seedlings localized to microtubules within the cortical array, preprophase band, phragmoplast, and mitot…	SPIRAL1 (SPR1); FUNCTIONS IN: molecular_function unknown; INVOLVED IN: anisotropic cell growth, unidimensional cell growth; LOCATED IN: spindle microtubule, cortical microtubule, transverse to long axis, preprophase band, phragmoplast; EXPRESSED IN: 25 plant structures; EXPRESSED DURING: 14 growth stages; BEST Arabidopsis thaliana protein match is: SPIRAL1-like2 (TAIR:AT1G69230.2); Has 191 Blast …	response to abiotic or biotic stimulus | other cellular processes | other intracellular components | response to abiotic or biotic stimulus | unknown molecular functions | other cellular processes | developmental processes | other cellular processes | other cytoplasmic components | other cellular processes | cell organization and biogenesis | other cytoplasmic components | other biological proces…	#N/A	#N/A	#N/A
AT5G13400	1.78665e-05	0.00100573	1.53077	Major facilitator superfamily protein	0	Major facilitator superfamily protein; FUNCTIONS IN: transporter activity; INVOLVED IN: oligopeptide transport; LOCATED IN: membrane; EXPRESSED IN: 21 plant structures; EXPRESSED DURING: 13 growth stages; CONTAINS InterPro DOMAIN/s: PTR2 family proton/oligopeptide symporter, conserved site (InterPro:IPR018456), Oligopeptide transporter (InterPro:IPR000109), Major facilitator superfamily, general …	plasma membrane | transport | transporter activity | other membranes | other membranes | transporter activity | transport | transporter activity	-1.55512	#N/A	#N/A
AT3G26590	7.46898e-05	0.00319925	1.53108	MATE efflux family protein	0	MATE efflux family protein; FUNCTIONS IN: antiporter activity, drug transmembrane transporter activity, transporter activity; INVOLVED IN: drug transmembrane transport, transmembrane transport; LOCATED IN: plasma membrane, vacuole, membrane; EXPRESSED IN: 22 plant structures; EXPRESSED DURING: 13 growth stages; CONTAINS InterPro DOMAIN/s: Multi antimicrobial extrusion protein MatE (InterPro:IPR00…	plasma membrane | other intracellular components | transport | transporter activity | other intracellular components | other cytoplasmic components | other membranes | other membranes | other cellular processes | other membranes | transporter activity | other cytoplasmic components | transport | other cellular processes | transporter activity | transporter activity	#N/A	#N/A	#N/A
AT4G33070	6.67102e-08	8.03366e-06	1.53189	Thiamine pyrophosphate dependent pyruvate decarboxylase family protein	0	Thiamine pyrophosphate dependent pyruvate decarboxylase family protein; FUNCTIONS IN: in 6 functions; LOCATED IN: membrane; EXPRESSED IN: 11 plant structures; EXPRESSED DURING: 4 anthesis, C globular stage, F mature embryo stage, petal differentiation and expansion stage, E expanded cotyledon stage; CONTAINS InterPro DOMAIN/s: TPP-binding enzyme, conserved site (InterPro:IPR000399), Thiamine pyro…	other cellular processes | other enzyme activity | other enzyme activity | other enzyme activity | response to stress | response to abiotic or biotic stimulus | other membranes | response to abiotic or biotic stimulus | cytosol | other cellular processes | signal transduction | other cellular processes | cell organization and biogenesis | other metabolic processes | other binding | response to st…	#N/A	#N/A	#N/A
AT5G10520	0.00118695	0.0265468	1.53231	ROP binding protein kinases 1	0	ROP binding protein kinases 1 (RBK1); FUNCTIONS IN: protein serine/threonine kinase activity, protein kinase activity, kinase activity, ATP binding; INVOLVED IN: defense response, incompatible interaction; LOCATED IN: cytosol, endomembrane system; EXPRESSED IN: 6 plant structures; CONTAINS InterPro DOMAIN/s: Protein kinase, ATP binding site (InterPro:IPR017441), Protein kinase, catalytic domain (…	nucleus | other cellular processes | response to abiotic or biotic stimulus | cytosol | kinase activity | other metabolic processes | transferase activity | transferase activity | signal transduction | nucleus | other cellular components | kinase activity | response to abiotic or biotic stimulus | other cytoplasmic components | other cellular processes | transferase activity | nucleotide binding …	1.85718	2.11261	#N/A
AT5G62640	0.00261889	0.0487665	1.53261	proline-rich family protein	nuclear targeted protein involved in flowering time regulation that affects flowering time independent of FLC	EARLY FLOWERING 5 (ELF5); CONTAINS InterPro DOMAIN/s: WW domain binding protein 11 (InterPro:IPR019007); Has 56728 Blast hits to 34222 proteins in 1257 species: Archae - 64; Bacteria - 6447; Metazoa - 26252; Fungi - 8436; Plants - 7613; Viruses - 1668; Other Eukaryotes - 6248 (source: NCBI BLink).	other cellular processes | other metabolic processes | nucleus | response to abiotic or biotic stimulus | other cellular processes | other cellular processes | nucleus | nucleus | developmental processes | nucleus | unknown molecular functions | other metabolic processes | other metabolic processes	#N/A	#N/A	#N/A
AT3G14620	0.00192265	0.0383798	1.53274	cytochrome P450, family 72, subfamily A, polypeptide 8	putative cytochrome P450	cytochrome P450, family 72, subfamily A, polypeptide 8 (CYP72A8); FUNCTIONS IN: electron carrier activity, monooxygenase activity, iron ion binding, oxygen binding, heme binding; INVOLVED IN: response to cyclopentenone; LOCATED IN: endomembrane system; EXPRESSED IN: 19 plant structures; EXPRESSED DURING: 10 growth stages; CONTAINS InterPro DOMAIN/s: Cytochrome P450 (InterPro:IPR001128), Cytochrom…	other binding | other metabolic processes | other molecular functions | other biological processes | other binding | other binding | other enzyme activity	1.71662	#N/A	#N/A
AT4G01700	6.71604e-05	0.00292795	1.53425	Chitinase family protein	0	Chitinase family protein; FUNCTIONS IN: chitinase activity; INVOLVED IN: carbohydrate metabolic process, cell wall macromolecule catabolic process; LOCATED IN: cell wall; EXPRESSED IN: 18 plant structures; EXPRESSED DURING: 13 growth stages; CONTAINS InterPro DOMAIN/s: Glycoside hydrolase, family 19 (InterPro:IPR016283), Glycoside hydrolase, family 19, catalytic (InterPro:IPR000726); BEST Arabido…	other metabolic processes | response to stress | hydrolase activity | hydrolase activity | other metabolic processes | other biological processes | transport | cell wall | transport | extracellular | other cellular processes | response to abiotic or biotic stimulus	20.1132	20.8701	#N/A
AT3G59140	0.00242191	0.0456774	1.53579	multidrug resistance-associated protein 14	member of MRP subfamily	multidrug resistance-associated protein 14 (MRP14); FUNCTIONS IN: ATPase activity, coupled to transmembrane movement of substances; INVOLVED IN: transport, transmembrane transport; LOCATED IN: plasma membrane; EXPRESSED IN: 17 plant structures; EXPRESSED DURING: 9 growth stages; CONTAINS InterPro DOMAIN/s: ATPase, AAA+ type, core (InterPro:IPR003593), ABC transporter-like (InterPro:IPR003439), AB…	hydrolase activity | other binding | other membranes | transport | transporter activity | other intracellular components | plasma membrane | transporter activity | other membranes | other cytoplasmic components | other cellular processes | transport | nucleotide binding | hydrolase activity | hydrolase activity | nucleotide binding | hydrolase activity	#N/A	#N/A	#N/A
ATCG00430	0.000290752	0.00933055	1.53744	photosystem II reaction center protein G	Encodes a protein which was originally thought to be part of photosystem II but its wheat homolog was later shown to encode for subunit K of NADH dehydrogenase.	photosystem II reaction center protein G (PSBG); FUNCTIONS IN: 4 iron, 4 sulfur cluster binding, quinone binding, NADH dehydrogenase (ubiquinone) activity, oxidoreductase activity, acting on NADH or NADPH; INVOLVED IN: oxidation reduction; LOCATED IN: chloroplast, respiratory chain complex I; EXPRESSED IN: 22 plant structures; EXPRESSED DURING: 13 growth stages; CONTAINS InterPro DOMAIN/s: NADH:u…	chloroplast | other metabolic processes | electron transport or energy pathways | chloroplast | other metabolic processes | other membranes | other metabolic processes | other metabolic processes | other binding | other binding | electron transport or energy pathways | other cellular processes | electron transport or energy pathways | other cellular processes | transcription,DNA-dependent | other…	#N/A	#N/A	#N/A
AT4G31730	0.00220904	0.0423697	1.53935	glutamine dumper 1	Glutamine dumper1 is a putative transmembrane protein. It is involved in glutamine secretion	glutamine dumper 1 (GDU1); FUNCTIONS IN: molecular_function unknown; INVOLVED IN: glutamine secretion, regulation of amino acid export; LOCATED IN: integral to membrane, nucleus; EXPRESSED IN: 10 plant structures; EXPRESSED DURING: F mature embryo stage, petal differentiation and expansion stage; BEST Arabidopsis thaliana protein match is: glutamine dumper 4 (TAIR:AT2G24762.1); Has 157 Blast hits…	other membranes | transport | transport | protein binding | transport | other membranes | other membranes | nucleus | other cellular processes	#N/A	#N/A	#N/A
AT5G43160	0.000866518	0.021008	1.54115	Family of unknown function (DUF566)	0	Family of unknown function (DUF566) ; CONTAINS InterPro DOMAIN/s: Protein of unknown function DUF566 (InterPro:IPR007573); BEST Arabidopsis thaliana protein match is: Family of unknown function (DUF566) (TAIR:AT3G19570.2); Has 205 Blast hits to 204 proteins in 15 species: Archae - 0; Bacteria - 0; Metazoa - 4; Fungi - 0; Plants - 201; Viruses - 0; Other Eukaryotes - 0 (source: NCBI BLink).	unknown biological processes	#N/A	#N/A	#N/A
AT4G23270	5.28124e-05	0.00238745	1.54301	cysteine-rich RLK (RECEPTOR-like protein kinase) 19	Encodes a cysteine-rich receptor-like protein kinase.	cysteine-rich RLK (RECEPTOR-like protein kinase) 19 (CRK19); FUNCTIONS IN: protein serine/threonine kinase activity, protein kinase activity, ATP binding; INVOLVED IN: protein amino acid phosphorylation, defense response to bacterium, response to salicylic acid stimulus; LOCATED IN: plasma membrane; EXPRESSED IN: 17 plant structures; EXPRESSED DURING: 9 growth stages; CONTAINS InterPro DOMAIN/s: …	other cellular processes | kinase activity | transport | transferase activity | kinase activity | protein metabolism | other cellular processes | transferase activity | other metabolic processes | other binding | other biological processes | transferase activity | response to abiotic or biotic stimulus | kinase activity | protein metabolism | transferase activity | nucleotide binding | response t…	5.36609	#N/A	−4,21
AT1G19670	0.000566929	0.0153112	1.54342	chlorophyllase 1	Chlorophyllase is the first enzyme involved in chlorophyll degradation. It catalyzes the hydrolysis of the ester bond to yield chlorophyllide and phytol. AtCLH1 lacks a typical signal sequence for the chloroplast. Its expression is induced rapidly by methyljasmonate, a known promoter of senescence and chlorophyll degradation.	chlorophyllase 1 (CLH1); FUNCTIONS IN: chlorophyllase activity; INVOLVED IN: response to jasmonic acid stimulus, chlorophyll catabolic process, jasmonic acid mediated signaling pathway, response to stress; LOCATED IN: vacuole; EXPRESSED IN: 21 plant structures; EXPRESSED DURING: 14 growth stages; CONTAINS InterPro DOMAIN/s: Chlorophyllase-like (InterPro:IPR010821), Chlorophyllase, chloroplast (In…	hydrolase activity | hydrolase activity | other cellular processes | response to stress | other metabolic processes | response to abiotic or biotic stimulus | response to stress | other cellular processes | other cytoplasmic components | response to stress | protein metabolism | other cellular processes | other cellular processes | other metabolic processes | response to stress | other metabolic …	#N/A	#N/A	#N/A
AT4G38540	0.000121728	0.00464528	1.54397	FAD/NAD(P)-binding oxidoreductase family protein	0	FAD/NAD(P)-binding oxidoreductase family protein; FUNCTIONS IN: monooxygenase activity; INVOLVED IN: oxidation reduction; EXPRESSED IN: 15 plant structures; EXPRESSED DURING: 9 growth stages; CONTAINS InterPro DOMAIN/s: Monooxygenase, FAD-binding (InterPro:IPR002938); BEST Arabidopsis thaliana protein match is: FAD/NAD(P)-binding oxidoreductase family protein (TAIR:AT5G05320.1); Has 5392 Blast hi…	other cellular processes | response to abiotic or biotic stimulus | other biological processes | mitochondria | response to stress | other enzyme activity | other enzyme activity | other metabolic processes | other metabolic processes	2.09579	1.93797	−2,91
AT5G45110	0.000252247	0.00848058	1.54415	NPR1-like protein 3	Encodes NPR3, a paralog of NPR1. Involved in negative regulation of defense responses against bacterial and oomycete pathogens. npr3 mutants has elevated level of PR1 expression. Interacts with TGA2, TGA3, TGA5 and TGA6 in yeast two hybrid assays. NPR3 and NPR4 are receptors for the immune signal salicylic acid.	NPR1-like protein 3 (NPR3); INVOLVED IN: defense response to fungus, incompatible interaction, defense response to bacterium, incompatible interaction; LOCATED IN: chloroplast; EXPRESSED IN: 23 plant structures; EXPRESSED DURING: 13 growth stages; CONTAINS InterPro DOMAIN/s: BTB/POZ (InterPro:IPR013069), NPR1/NIM1 like, C-terminal (InterPro:IPR021094), BTB/POZ fold (InterPro:IPR011333), Ankyrin r…	other cellular processes | response to abiotic or biotic stimulus | other cellular processes | signal transduction | response to stress | response to abiotic or biotic stimulus | response to stress | other binding | other cellular processes | other biological processes | other cellular processes | protein binding | transport | other biological processes | response to stress | response to abiotic …	2.37825	#N/A	#N/A
AT1G79245	0.000838475	0.0205411	1.54617	0	pseudogene of unknown protein	expressed protein, Several heterogeneous transcript sequences map to this position	#N/A	#N/A	#N/A	#N/A
AT3G26440	6.94478e-05	0.00299731	1.54686	Protein of unknown function (DUF707)	0	Protein of unknown function (DUF707); CONTAINS InterPro DOMAIN/s: Protein of unknown function DUF707 (InterPro:IPR007877); BEST Arabidopsis thaliana protein match is: Protein of unknown function (DUF707) (TAIR:AT1G13000.2); Has 327 Blast hits to 326 proteins in 27 species: Archae - 0; Bacteria - 15; Metazoa - 0; Fungi - 0; Plants - 307; Viruses - 0; Other Eukaryotes - 5 (source: NCBI BLink).	transferase activity | Golgi apparatus | nucleus | unknown biological processes | nucleus | Golgi apparatus | nucleus | nucleus | Golgi apparatus | Golgi apparatus	#N/A	1.41687	#N/A
AT1G25450	0.000258441	0.00857114	1.54803	3-ketoacyl-CoA synthase 5	Encodes KCS5, a member of the 3-ketoacyl-CoA synthase family involved in the biosynthesis of VLCFA (very long chain fatty acids).	3-ketoacyl-CoA synthase 5 (KCS5); FUNCTIONS IN: fatty acid elongase activity; INVOLVED IN: in 6 processes; LOCATED IN: endoplasmic reticulum, membrane; EXPRESSED IN: 22 plant structures; EXPRESSED DURING: 13 growth stages; CONTAINS InterPro DOMAIN/s: Thiolase-like (InterPro:IPR016039), Very-long-chain 3-ketoacyl-CoA synthase (InterPro:IPR012392), 3-Oxoacyl-[acyl-carrier-protein (ACP)] synthase II…	other metabolic processes | response to abiotic or biotic stimulus | other membranes | developmental processes | response to abiotic or biotic stimulus | other cellular processes | transferase activity | developmental processes | other membranes | ER | response to abiotic or biotic stimulus | developmental processes | other metabolic processes | response to stress | other enzyme activity | respon…	-1.396	#N/A	#N/A
AT1G74020	0.000404993	0.0117592	1.55001	strictosidine synthase 2	Encodes AtSS-2 strictosidine synthase.	strictosidine synthase 2 (SS2); INVOLVED IN: response to jasmonic acid stimulus, response to wounding; LOCATED IN: plasma membrane, vacuole; EXPRESSED IN: 24 plant structures; EXPRESSED DURING: 13 growth stages; CONTAINS InterPro DOMAIN/s: Strictosidine synthase, conserved region (InterPro:IPR018119), Strictosidine synthase (InterPro:IPR004141), Six-bladed beta-propeller, TolB-like (InterPro:IPR0…	other biological processes | other biological processes | plasma membrane | other cytoplasmic components | other cellular components | other membranes | transport | other intracellular components | response to stress | other intracellular components | other cytoplasmic components | Golgi apparatus | developmental processes | other enzyme activity | other metabolic processes	1.66935	1.70374	#N/A
AT3G47720	0.000365413	0.0108898	1.55012	similar to RCD one 4	Encodes a protein with similarity to RCD1 but without the WWE domain. The protein does have a PARP signature upstream of the C-terminal protein interaction domain. The PARP signature may bind NAD+ and attach the ADP-ribose-moiety from NAD+ to the target molecule. Its presence suggests a role for the protein in ADP ribosylation.	similar to RCD one 4 (SRO4); FUNCTIONS IN: NAD+ ADP-ribosyltransferase activity; INVOLVED IN: biological_process unknown; CONTAINS InterPro DOMAIN/s: Poly(ADP-ribose) polymerase, catalytic domain (InterPro:IPR012317), RST domain of plant C-terminal (InterPro:IPR022003); BEST Arabidopsis thaliana protein match is: similar to RCD one 5 (TAIR:AT5G62520.1); Has 159 Blast hits to 149 proteins in 13 sp…	transferase activity | nucleus	#N/A	#N/A	#N/A
AT4G23600	0.000178873	0.00642545	1.55108	Tyrosine transaminase family protein	Encodes cystine lyase which is expected to be involved in amino acid metabolism, providing the plant with cysteine and the generation of precursors of ethylene biosynthesis. mRNA levels are elevated in response to wounding.	CORONATINE INDUCED 1 (CORI3); FUNCTIONS IN: cystathionine beta-lyase activity, transaminase activity; INVOLVED IN: in 8 processes; LOCATED IN: apoplast, vacuole; EXPRESSED IN: 18 plant structures; EXPRESSED DURING: 14 growth stages; CONTAINS InterPro DOMAIN/s: 1-aminocyclopropane-1-carboxylate synthase (InterPro:IPR001176), Pyridoxal phosphate-dependent transferase, major domain (InterPro:IPR0154…	other cellular processes | other cellular processes | other cellular processes | transferase activity | other metabolic processes | other biological processes | other cellular processes | other cellular processes | other enzyme activity | other cellular processes | other metabolic processes | other metabolic processes | other binding | other metabolic processes | other binding | other metabolic p…	#N/A	#N/A	#N/A
AT1G78850	4.67637e-05	0.00219506	1.55131	D-mannose binding lectin protein with Apple-like carbohydrate-binding domain	curculin-like (mannose-binding) lectin family protein, low similarity to ser/thr protein kinase from Zea mays (GI:2598067); contains Pfam lectin (probable mannose binding) domain PF01453 but not the protein kinase domain of the Z. mays protein	D-mannose binding lectin protein with Apple-like carbohydrate-binding domain; FUNCTIONS IN: sugar binding; LOCATED IN: apoplast, cell wall, plasma membrane, plant-type cell wall; EXPRESSED IN: phloem, stem, guard cell, cultured cell, callus; CONTAINS InterPro DOMAIN/s: Curculin-like (mannose-binding) lectin (InterPro:IPR001480), Apple-like (InterPro:IPR003609); BEST Arabidopsis thaliana protein m…	other intracellular components | cell wall | other cytoplasmic components | other binding | cell wall | extracellular | other binding | Golgi apparatus | plasma membrane | other membranes | cytosol	#N/A	#N/A	#N/A
AT1G35670	0.00100874	0.0233653	1.55239	calcium-dependent protein kinase 2	Encodes a Ca(2+)-dependent, calmodulin-independent protein kinase that is rapidly induced by drought and high-salt stress but not by low-temperature stress or heat stress. Positive regulator of ABA signaling. Phosphorylates ABA responsive transcription factors ABF1 and ABF4.	calcium-dependent protein kinase 2 (CDPK2); FUNCTIONS IN: calmodulin-dependent protein kinase activity, kinase activity; INVOLVED IN: response to water deprivation, response to salt stress, protein amino acid phosphorylation, positive regulation of abscisic acid mediated signaling pathway; LOCATED IN: plasma membrane; EXPRESSED IN: 24 plant structures; EXPRESSED DURING: 15 growth stages; CONTAINS…	protein metabolism | transferase activity | kinase activity | protein metabolism | transferase activity | kinase activity | kinase activity | other cellular processes | other cellular processes | other cellular processes | kinase activity | protein binding | cytosol | transferase activity | protein binding | plasma membrane | protein binding | other metabolic processes | transport | protein bindi…	1.42465	#N/A	#N/A
AT5G23510	0.000349551	0.0105238	1.55309	0	0	unknown protein; BEST Arabidopsis thaliana protein match is: unknown protein (TAIR:AT5G23490.1); Has 35333 Blast hits to 34131 proteins in 2444 species: Archae - 798; Bacteria - 22429; Metazoa - 974; Fungi - 991; Plants - 531; Viruses - 0; Other Eukaryotes - 9610 (source: NCBI BLink).	nucleus	8.14985	2.2831	#N/A
ATMG00060	6.93704e-07	6.41e-05	1.55434	NADH dehydrogenase subunit 5C	Mitochondrial NADH dehydrogenase subunit 5. The gene is trans-spliced from the three different pre-cursors, NAD5a, NAD5b and NAD5c.	NADH dehydrogenase subunit 5C (NAD5C); CONTAINS InterPro DOMAIN/s: NADH-plastoquinone oxidoreductase, chain 5 (InterPro:IPR003945), NADH:ubiquinone oxidoreductase, chain 5/L, N-terminal (InterPro:IPR001516), NADH:ubiquinone/plastoquinone oxidoreductase (InterPro:IPR001750); BEST Arabidopsis thaliana protein match is: NADH dehydrogenase 5B (TAIR:ATMG00665.1).	electron transport or energy pathways | other cytoplasmic components | other enzyme activity | other metabolic processes | other cytoplasmic components | other intracellular components | mitochondria | mitochondria | other membranes | other metabolic processes | electron transport or energy pathways | other cellular processes | other intracellular components | mitochondria | electron transport or…	#N/A	#N/A	#N/A
AT5G52310	0.00113392	0.0256983	1.55474	low-temperature-responsive protein 78 (LTI78) / desiccation-responsive protein 29A (RD29A)	cold regulated gene, the 5' region of cor78 has cis-acting regulatory elements that can impart cold-regulated gene expression	LOW-TEMPERATURE-INDUCED 78 (LTI78); FUNCTIONS IN: molecular_function unknown; INVOLVED IN: in 7 processes; LOCATED IN: cellular_component unknown; EXPRESSED IN: 24 plant structures; EXPRESSED DURING: 13 growth stages; BEST Arabidopsis thaliana protein match is: CAP160 protein (TAIR:AT5G52300.2); Has 4951 Blast hits to 3145 proteins in 397 species: Archae - 10; Bacteria - 1464; Metazoa - 1621; Fun…	response to stress | response to abiotic or biotic stimulus | response to stress | response to abiotic or biotic stimulus | response to abiotic or biotic stimulus | other biological processes | response to abiotic or biotic stimulus | response to stress | response to abiotic or biotic stimulus | response to abiotic or biotic stimulus | response to abiotic or biotic stimulus | developmental proces…	#N/A	#N/A	#N/A
AT3G12740	6.30813e-05	0.00278315	1.55652	ALA-interacting subunit 1	Physically interacts with ALA3, and is required for the phospholipid translocase activity of ALA3.	ALA-interacting subunit 1 (ALIS1); CONTAINS InterPro DOMAIN/s: Protein of unknown function DUF284, transmembrane eukaryotic (InterPro:IPR005045); BEST Arabidopsis thaliana protein match is: LEM3 (ligand-effect modulator 3) family protein / CDC50 family protein (TAIR:AT1G54320.1); Has 864 Blast hits to 864 proteins in 218 species: Archae - 0; Bacteria - 0; Metazoa - 252; Fungi - 234; Plants - 160;…	signal transduction | Golgi apparatus | other cellular processes | transport | other biological processes | signal transduction | Golgi apparatus | other membranes	4.25165	#N/A	#N/A
AT1G34180	0.00107057	0.0243481	1.55724	NAC domain containing protein 16	0	NAC domain containing protein 16 (NAC016); CONTAINS InterPro DOMAIN/s: No apical meristem (NAM) protein (InterPro:IPR003441); BEST Arabidopsis thaliana protein match is: NAC domain containing protein 17 (TAIR:AT1G34190.1); Has 2915 Blast hits to 2900 proteins in 75 species: Archae - 0; Bacteria - 0; Metazoa - 0; Fungi - 0; Plants - 2915; Viruses - 0; Other Eukaryotes - 0 (source: NCBI BLink).	transcription,DNA-dependent | transcription factor activity | DNA or RNA binding | developmental processes | other metabolic processes | nucleus | other metabolic processes | nucleus | other biological processes | other cellular processes | transcription,DNA-dependent | DNA or RNA binding | other cellular processes	#N/A	#N/A	#N/A
AT1G13210	1.11509e-05	0.000706157	1.55809	autoinhibited Ca2+/ATPase II	0	autoinhibited Ca2+/ATPase II (ACA.l); FUNCTIONS IN: calmodulin binding, ATPase activity, coupled to transmembrane movement of ions, phosphorylative mechanism; INVOLVED IN: phospholipid transport, ATP biosynthetic process; LOCATED IN: plasma membrane; EXPRESSED IN: 23 plant structures; EXPRESSED DURING: 12 growth stages; CONTAINS InterPro DOMAIN/s: ATPase, P-type, phospholipid-translocating, flipp…	other membranes | hydrolase activity | hydrolase activity | other binding | plasma membrane | transport | protein binding | plasma membrane | transporter activity | other membranes | transport | nucleotide binding | transporter activity | hydrolase activity | transporter activity | hydrolase activity | nucleotide binding | other binding | other binding | transporter activity	9.81789	#N/A	#N/A
AT3G54640	2.02189e-05	0.00111257	1.55821	tryptophan synthase alpha chain	Catalyzes the conversion of indole-3-glycerolphosphate to indole, the penultimate reaction in the biosynthesis of tryptophan. Functions as a heterocomplex with tryptophan synthase beta subunit (TSA2).	tryptophan synthase alpha chain (TSA1); FUNCTIONS IN: tryptophan synthase activity; INVOLVED IN: tryptophan biosynthetic process, defense response to bacterium, defense response by callose deposition in cell wall; LOCATED IN: chloroplast, chloroplast stroma; EXPRESSED IN: 23 plant structures; EXPRESSED DURING: 13 growth stages; CONTAINS InterPro DOMAIN/s: Tryptophan synthase, alpha chain, active …	other cellular processes | other cellular processes | other metabolic processes | response to stress | chloroplast | other cellular processes | response to stress | other cellular processes | response to abiotic or biotic stimulus | other cellular processes | signal transduction | other cellular processes | response to abiotic or biotic stimulus | response to abiotic or biotic stimulus | other ce…	3.59668	10.0089	#N/A
AT3G18830	7.90058e-05	0.0033355	1.55916	polyol/monosaccharide transporter 5	This gene encodes a plasma membrane-localized polyol/cyclitol/monosaccharide-H+-symporter. The symporter is able to catalyze the energy-dependent membrane passage of a wide range of linear polyols (three to six carbon backbone), of cyclic polyols (<i>myo</i>-inositol), and of numerous monosaccharides, including pyranose ring-forming and furanose ring-forming hexoses and pentoses. This gene belong…	polyol/monosaccharide transporter 5 (PMT5); FUNCTIONS IN: in 11 functions; INVOLVED IN: transport, transmembrane transport; LOCATED IN: plasma membrane, membrane; EXPRESSED IN: 31 plant structures; EXPRESSED DURING: 13 growth stages; CONTAINS InterPro DOMAIN/s: Sugar transporter, conserved site (InterPro:IPR005829), Major facilitator superfamily (InterPro:IPR020846), General substrate transporter…	transporter activity | plasma membrane | transporter activity | transporter activity | transporter activity | plasma membrane | response to stress | transporter activity | transporter activity | other cellular processes | transporter activity | transporter activity | transporter activity | transporter activity | transporter activity | other membranes | transport | transporter activity | transport…	3.60919	2.94934	#N/A
AT3G05630	0.000219402	0.00762047	1.56024	phospholipase D P2	Encodes a member of the PXPH-PLD subfamily of phospholipase D proteins. Regulates vesicle trafficking. Required for auxin transport and distribution and hence auxin responses. This subfamily is novel structurally different from the majority of plant PLDs by having phox homology (PX) and pleckstrin homology (PH) domains. Involved regulating root development in response to nutrient limitation. Play…	phospholipase D P2 (PLDP2); FUNCTIONS IN: phospholipase D activity; INVOLVED IN: in 7 processes; LOCATED IN: vacuole; EXPRESSED IN: 14 plant structures; EXPRESSED DURING: 4 anthesis; CONTAINS InterPro DOMAIN/s: Phospholipase D, eukaryota (InterPro:IPR016555), Phospholipase D (InterPro:IPR015679), Phospholipase D/Transphosphatidylase (InterPro:IPR001736), Pleckstrin homology (InterPro:IPR001849); …	other cellular processes | other enzyme activity | other cellular processes | other metabolic processes | cell organization and biogenesis | response to stress | other cellular processes | other metabolic processes | transcription,DNA-dependent | protein metabolism | developmental processes | other binding | other cellular processes | other cellular processes | response to stress | hydrolase acti…	#N/A	#N/A	#N/A
AT4G13505	0.000284714	0.0092137	1.56027	other RNA	Potential natural antisense gene, locus overlaps with AT4G13510	0	unknown cellular components | unknown biological processes | unknown molecular functions	#N/A	#N/A	#N/A
AT5G37740	0.000333885	0.0101562	1.56079	Calcium-dependent lipid-binding (CaLB domain) family protein	0	Calcium-dependent lipid-binding (CaLB domain) family protein; CONTAINS InterPro DOMAIN/s: C2 membrane targeting protein (InterPro:IPR018029), C2 calcium/lipid-binding domain, CaLB (InterPro:IPR008973), C2 calcium-dependent membrane targeting (InterPro:IPR000008); BEST Arabidopsis thaliana protein match is: Calcium-dependent lipid-binding (CaLB domain) family protein (TAIR:AT1G66360.1); Has 1807 B…	unknown molecular functions | unknown biological processes	2.7541	1.93929	#N/A
AT3G44720	0.000128096	0.00481326	1.56174	arogenate dehydratase 4	Encodes a plastid-localized arogenate dehydratase involved in phenylalanine biosynthesis. Not less than six genes encoding ADT were identi&#64257;ed in the Arabidopsis genome: ADT1 [At1g11790]; ADT2 [At3g07630]; ADT3 [At2g27820]; ADT4 [At3g44720]; ADT5 [At5g22630]; and ADT6 [At1g08250].	arogenate dehydratase 4 (ADT4); CONTAINS InterPro DOMAIN/s: Prephenate dehydratase (InterPro:IPR001086), Prephenate dehydratase, conserved site (InterPro:IPR018528); BEST Arabidopsis thaliana protein match is: arogenate dehydratase 5 (TAIR:AT5G22630.1); Has 7069 Blast hits to 7066 proteins in 2218 species: Archae - 179; Bacteria - 3950; Metazoa - 0; Fungi - 120; Plants - 261; Viruses - 0; Other E…	other cellular processes | chloroplast | other enzyme activity | other enzyme activity | other cellular processes | response to abiotic or biotic stimulus | response to abiotic or biotic stimulus | response to abiotic or biotic stimulus | other metabolic processes | other cellular processes | response to stress | other cellular processes | response to stress | other metabolic processes | transpor…	3.70293	#N/A	#N/A
AT3G55430	0.000601589	0.0160994	1.5621	O-Glycosyl hydrolases family 17 protein	0	O-Glycosyl hydrolases family 17 protein; FUNCTIONS IN: cation binding, hydrolase activity, hydrolyzing O-glycosyl compounds, catalytic activity; INVOLVED IN: carbohydrate metabolic process; LOCATED IN: cell wall; EXPRESSED IN: 24 plant structures; EXPRESSED DURING: 15 growth stages; CONTAINS InterPro DOMAIN/s: X8 (InterPro:IPR012946), Glycoside hydrolase, catalytic core (InterPro:IPR017853), Glyc…	other cellular components | hydrolase activity | cell wall | hydrolase activity | other enzyme activity | extracellular | other binding | other biological processes | other metabolic processes	1.56952	#N/A	#N/A
AT4G15470	1.12662e-06	9.84422e-05	1.56447	Bax inhibitor-1 family protein	0	Bax inhibitor-1 family protein; CONTAINS InterPro DOMAIN/s: Inhibitor of apoptosis-promoting Bax1 related (InterPro:IPR006214); BEST Arabidopsis thaliana protein match is: Bax inhibitor-1 family protein (TAIR:AT1G03070.2); Has 30201 Blast hits to 17322 proteins in 780 species: Archae - 12; Bacteria - 1396; Metazoa - 17338; Fungi - 3422; Plants - 5037; Viruses - 0; Other Eukaryotes - 2996 (source:…	transport | other cellular processes | transport | other cellular processes | other cellular processes | cell organization and biogenesis | other cellular processes | transport | transport	1.39963	1.25314	#N/A
AT5G16010	0.000608051	0.0162379	1.56787	3-oxo-5-alpha-steroid 4-dehydrogenase family protein	0	3-oxo-5-alpha-steroid 4-dehydrogenase family protein; FUNCTIONS IN: oxidoreductase activity, acting on the CH-CH group of donors, 3-oxo-5-alpha-steroid 4-dehydrogenase activity; INVOLVED IN: lipid metabolic process; LOCATED IN: chloroplast, chloroplast envelope; EXPRESSED IN: 23 plant structures; EXPRESSED DURING: 15 growth stages; CONTAINS InterPro DOMAIN/s: 3-oxo-5-alpha-steroid 4-dehydrogenase…	other metabolic processes | other enzyme activity | chloroplast | other membranes | other cytoplasmic components | other enzyme activity | other intracellular components | other intracellular components | chloroplast | plastid | other cytoplasmic components | chloroplast | other cytoplasmic components | plastid	#N/A	#N/A	#N/A
AT1G75450	0.000425671	0.0122387	1.56955	cytokinin oxidase 5	This gene used to be called AtCKX6. It encodes a protein whose sequence is similar to cytokinin oxidase/dehydrogenase, which catalyzes the degradation of cytokinins.	cytokinin oxidase 5 (CKX5); CONTAINS InterPro DOMAIN/s: Cytokinin dehydrogenase 1, FAD/cytokinin binding domain (InterPro:IPR015345), FAD-binding, type 2 (InterPro:IPR016166), Oxygen oxidoreductase covalent FAD-binding site (InterPro:IPR006093), FAD-linked oxidase-like, C-terminal (InterPro:IPR016164), FAD linked oxidase, N-terminal (InterPro:IPR006094); BEST Arabidopsis thaliana protein match is…	other binding | nucleotide binding | nucleotide binding | other enzyme activity | other metabolic processes | other cellular processes | other cellular processes | other enzyme activity | other biological processes | other metabolic processes | other enzyme activity | other enzyme activity | extracellular | other binding | other enzyme activity | extracellular | other cellular processes | other m…	#N/A	#N/A	#N/A
AT5G58375	0.00202344	0.0399925	1.57038	Methyltransferase-related protein	0	Methyltransferase-related protein; FUNCTIONS IN: molecular_function unknown; INVOLVED IN: biological_process unknown; LOCATED IN: endomembrane system; EXPRESSED IN: 23 plant structures; EXPRESSED DURING: 15 growth stages; BEST Arabidopsis thaliana protein match is: unknown protein (TAIR:AT5G14602.1); Has 30201 Blast hits to 17322 proteins in 780 species: Archae - 12; Bacteria - 1396; Metazoa - 17…	unknown biological processes | unknown molecular functions | extracellular	#N/A	1.31549	#N/A
AT4G11650	1.55853e-05	0.000897959	1.57187	osmotin 34	osmotin-like protein	osmotin 34 (OSM34); INVOLVED IN: defense response to fungus, incompatible interaction, response to salt stress, defense response to bacterium, incompatible interaction, response to other organism; LOCATED IN: endomembrane system; EXPRESSED IN: 6 plant structures; EXPRESSED DURING: 4 anthesis; CONTAINS InterPro DOMAIN/s: Thaumatin, conserved site (InterPro:IPR017949), Thaumatin, pathogenesis-relat…	response to abiotic or biotic stimulus | response to stress | response to abiotic or biotic stimulus | response to stress | response to stress | response to abiotic or biotic stimulus | response to abiotic or biotic stimulus | extracellular	#N/A	#N/A	#N/A
AT2G47730	0.000245108	0.00833594	1.57277	glutathione S-transferase phi 8	Encodes glutathione transferase belonging to the phi class of GSTs. Naming convention according to Wagner et al. (2002).	glutathione S-transferase phi 8 (GSTF8); FUNCTIONS IN: glutathione transferase activity, glutathione binding; INVOLVED IN: in 8 processes; LOCATED IN: in 7 components; EXPRESSED IN: 25 plant structures; EXPRESSED DURING: 16 growth stages; CONTAINS InterPro DOMAIN/s: Thioredoxin fold (InterPro:IPR012335), Glutathione S-transferase, C-terminal (InterPro:IPR004046), Glutathione S-transferase, C-term…	response to abiotic or biotic stimulus | transferase activity | plastid | other cellular processes | other intracellular components | other cytoplasmic components | other cytoplasmic components | other intracellular components | other cellular processes | protein metabolism | transferase activity | other membranes | response to abiotic or biotic stimulus | other intracellular components | respons…	2.16207	2.20179	#N/A
AT5G21940	0.000897783	0.0214954	1.5732	0	0	unknown protein; BEST Arabidopsis thaliana protein match is: unknown protein (TAIR:AT3G43850.1); Has 30201 Blast hits to 17322 proteins in 780 species: Archae - 12; Bacteria - 1396; Metazoa - 17338; Fungi - 3422; Plants - 5037; Viruses - 0; Other Eukaryotes - 2996 (source: NCBI BLink).	unknown molecular functions | nucleus | protein binding | unknown biological processes	#N/A	#N/A	#N/A
ATMG00640	3.17936e-05	0.00158882	1.57378	hydrogen ion transporting ATP synthases, rotational mechanism;zinc ion binding	encodes a plant b subunit of mitochondrial ATP synthase based on structural similarity and the presence in the F(0) complex.	hydrogen ion transporting ATP synthases, rotational mechanism;zinc ion binding; FUNCTIONS IN: hydrogen ion transporting ATP synthase activity, rotational mechanism, zinc ion binding; INVOLVED IN: ATP synthesis coupled proton transport; LOCATED IN: mitochondrion, membrane, mitochondrial proton-transporting ATP synthase complex, coupling factor F(o); EXPRESSED IN: 23 plant structures; EXPRESSED DUR…	mitochondria | transporter activity | mitochondria | mitochondria | mitochondria | other cytoplasmic components | other intracellular components | other cytoplasmic components | other cytoplasmic components | hydrolase activity | other membranes | other intracellular components | other intracellular components | mitochondria | transporter activity | other cellular processes | transport | other me…	#N/A	#N/A	#N/A
AT3G07280	0.000333091	0.0101531	1.57594	0	pseudogene of unknown protein	expressed protein	#N/A	1.54249	#N/A	#N/A
AT2G42950	0.00220541	0.0423554	1.57671	Magnesium transporter CorA-like family protein	0	Magnesium transporter CorA-like family protein; FUNCTIONS IN: metal ion transmembrane transporter activity; INVOLVED IN: metal ion transport, transmembrane transport; LOCATED IN: membrane; EXPRESSED IN: 21 plant structures; EXPRESSED DURING: 13 growth stages; CONTAINS InterPro DOMAIN/s: Mg2+ transporter protein, CorA-like (InterPro:IPR002523); BEST Arabidopsis thaliana protein match is: Magnesium…	other cellular processes | plasma membrane | transporter activity | other membranes | transport | transport	#N/A	#N/A	#N/A
AT2G26440	7.18252e-07	6.59535e-05	1.5768	Plant invertase/pectin methylesterase inhibitor superfamily	0	Plant invertase/pectin methylesterase inhibitor superfamily; FUNCTIONS IN: enzyme inhibitor activity, pectinesterase activity; INVOLVED IN: cell wall modification; LOCATED IN: endomembrane system, cell wall, plant-type cell wall; EXPRESSED IN: 20 plant structures; EXPRESSED DURING: 13 growth stages; CONTAINS InterPro DOMAIN/s: Pectinesterase, active site (InterPro:IPR018040), Pectin lyase fold/vi…	extracellular | other molecular functions | cell organization and biogenesis | cell wall | cell wall | hydrolase activity | hydrolase activity | other cellular processes	3.0716	3.13391	#N/A
AT4G05020	2.66488e-05	0.00137377	1.57737	NAD(P)H dehydrogenase B2	0	NAD(P)H dehydrogenase B2 (NDB2); FUNCTIONS IN: disulfide oxidoreductase activity, oxidoreductase activity, FAD binding; INVOLVED IN: oxidation reduction; LOCATED IN: mitochondrion, extrinsic to mitochondrial inner membrane; EXPRESSED IN: 26 plant structures; EXPRESSED DURING: 15 growth stages; CONTAINS InterPro DOMAIN/s: FAD-dependent pyridine nucleotide-disulphide oxidoreductase (InterPro:IPR013…	other metabolic processes | mitochondria | other enzyme activity | other binding | other enzyme activity | mitochondria | other enzyme activity | nucleotide binding | mitochondria | other membranes | other binding | nucleotide binding | mitochondria | other metabolic processes | mitochondria | mitochondria | other binding | other intracellular components | other cytoplasmic components | mitochond…	#N/A	#N/A	#N/A
AT1G74440	0.00113713	0.0257026	1.5831	Protein of unknown function (DUF962)	0	Protein of unknown function (DUF962); CONTAINS InterPro DOMAIN/s: Protein of unknown function DUF962 (InterPro:IPR009305); BEST Arabidopsis thaliana protein match is: Protein of unknown function (DUF962) (TAIR:AT1G18720.1); Has 608 Blast hits to 608 proteins in 290 species: Archae - 0; Bacteria - 318; Metazoa - 3; Fungi - 143; Plants - 86; Viruses - 0; Other Eukaryotes - 58 (source: NCBI BLink).	unknown biological processes | response to abiotic or biotic stimulus | chloroplast | unknown molecular functions | response to stress | response to stress	2.54718	#N/A	#N/A
AT1G24100	6.35033e-05	0.00279339	1.58615	UDP-glucosyl transferase 74B1	Encodes a UDP-glucose:thiohydroximate S-glucosyltransferase, involved in glucosinolate biosynthesis	UDP-glucosyl transferase 74B1 (UGT74B1); CONTAINS InterPro DOMAIN/s: UDP-glucuronosyl/UDP-glucosyltransferase (InterPro:IPR002213); BEST Arabidopsis thaliana protein match is: UDP-glycosyltransferase 74 F1 (TAIR:AT2G43840.1); Has 7754 Blast hits to 7677 proteins in 493 species: Archae - 0; Bacteria - 488; Metazoa - 2030; Fungi - 39; Plants - 5027; Viruses - 105; Other Eukaryotes - 65 (source: NCB…	other cellular processes | response to abiotic or biotic stimulus | other metabolic processes | other metabolic processes | other metabolic processes | response to stress | other cellular processes | transferase activity | other cellular processes | other metabolic processes | nucleus | other metabolic processes | transferase activity | cell organization and biogenesis | transferase activity | tr…	#N/A	2.50755	#N/A
AT3G20500	8.28185e-05	0.00347649	1.58659	purple acid phosphatase 18	0	purple acid phosphatase 18 (PAP18); FUNCTIONS IN: protein serine/threonine phosphatase activity, acid phosphatase activity; INVOLVED IN: biological_process unknown; LOCATED IN: endomembrane system; EXPRESSED IN: 24 plant structures; EXPRESSED DURING: 13 growth stages; CONTAINS InterPro DOMAIN/s: Metallophosphoesterase (InterPro:IPR004843), Purple acid phosphatase-like, N-terminal (InterPro:IPR008…	extracellular | hydrolase activity | hydrolase activity | hydrolase activity | other binding | transport | hydrolase activity	1.54608	1.42012	#N/A
AT2G36950	0.00030875	0.00964452	1.58723	Heavy metal transport/detoxification superfamily protein	0	Heavy metal transport/detoxification superfamily protein ; FUNCTIONS IN: copper ion binding, metal ion binding; INVOLVED IN: metal ion transport; LOCATED IN: cellular_component unknown; EXPRESSED IN: 15 plant structures; EXPRESSED DURING: 4 anthesis, C globular stage, petal differentiation and expansion stage; CONTAINS InterPro DOMAIN/s: Heavy metal transport/detoxification protein (InterPro:IPR0…	other cytoplasmic components | other cellular processes | other cellular processes | other binding | other biological processes | other binding | other metabolic processes | transport | other binding | other metabolic processes	2.12078	#N/A	#N/A
AT2G04570	0.000757837	0.0189679	1.5876	GDSL-like Lipase/Acylhydrolase superfamily protein	0	GDSL-like Lipase/Acylhydrolase superfamily protein; FUNCTIONS IN: hydrolase activity, acting on ester bonds, carboxylesterase activity; INVOLVED IN: lipid metabolic process; LOCATED IN: endomembrane system; EXPRESSED IN: 21 plant structures; EXPRESSED DURING: 12 growth stages; CONTAINS InterPro DOMAIN/s: Lipase, GDSL (InterPro:IPR001087); BEST Arabidopsis thaliana protein match is: GDSL-like Lipa…	hydrolase activity | hydrolase activity | extracellular | other metabolic processes	#N/A	#N/A	#N/A
AT2G39350	9.16902e-05	0.00377342	1.58847	ABC-2 type transporter family protein	0	ABC-2 type transporter family protein; FUNCTIONS IN: ATPase activity, coupled to transmembrane movement of substances; INVOLVED IN: response to nematode; LOCATED IN: plasma membrane; EXPRESSED IN: 15 plant structures; EXPRESSED DURING: 4 anthesis, C globular stage, petal differentiation and expansion stage, E expanded cotyledon stage; CONTAINS InterPro DOMAIN/s: ATPase, AAA+ type, core (InterPro:…	nucleotide binding | response to abiotic or biotic stimulus | hydrolase activity | other binding | transport | hydrolase activity | plasma membrane | other membranes | transporter activity | nucleotide binding | hydrolase activity	7.87826	#N/A	#N/A
AT1G71400	0.000538455	0.0148424	1.58931	receptor like protein 12	Encodes a CLAVATA2 (CLV2)-related gene. Complements the clv2 mutant when expressed under the control of the CLV2 promoter.	receptor like protein 12 (RLP12); INVOLVED IN: signal transduction, defense response; LOCATED IN: endomembrane system; EXPRESSED IN: 7 plant structures; EXPRESSED DURING: LP.04 four leaves visible, petal differentiation and expansion stage; CONTAINS InterPro DOMAIN/s: Leucine-rich repeat, typical subtype (InterPro:IPR003591), Leucine-rich repeat-containing N-terminal domain, type 2 (InterPro:IPR0…	developmental processes | other biological processes | developmental processes | signal transduction | response to stress | response to abiotic or biotic stimulus | signal transduction	6.57701	4.09568	#N/A
AT5G19120	0.00152048	0.0320109	1.59168	Eukaryotic aspartyl protease family protein	0	Eukaryotic aspartyl protease family protein; FUNCTIONS IN: aspartic-type endopeptidase activity; INVOLVED IN: proteolysis; LOCATED IN: endomembrane system; EXPRESSED IN: 24 plant structures; EXPRESSED DURING: 13 growth stages; CONTAINS InterPro DOMAIN/s: Peptidase aspartic (InterPro:IPR021109), Peptidase aspartic, catalytic (InterPro:IPR009007), Peptidase A1 (InterPro:IPR001461); BEST Arabidopsis…	protein metabolism | hydrolase activity | extracellular	#N/A	#N/A	#N/A
AT1G76680	0.00205953	0.0404866	1.59451	12-oxophytodienoate reductase 1	Encodes a member of an alpha/beta barrel fold family of FMN-containing oxidoreductases. One of the closely related 12-oxophytodienoic acid reductases. This enzyme is not expected to participate in jasmonic acid biosynthesis because during in vitro assays, it shows very little activity with the naturally occurring OPDA isomer. Shows activity towards 2,4,6-trinitrotoluene. Expressed predominately i…	12-oxophytodienoate reductase 1 (OPR1); FUNCTIONS IN: 12-oxophytodienoate reductase activity; INVOLVED IN: in 7 processes; LOCATED IN: cellular_component unknown; EXPRESSED IN: 11 plant structures; EXPRESSED DURING: seedling growth, developing seed stage; CONTAINS InterPro DOMAIN/s: NADH:flavin oxidoreductase/NADH oxidase, N-terminal (InterPro:IPR001155), Aldolase-type TIM barrel (InterPro:IPR013…	nucleotide binding | cytosol | other cellular processes | nucleotide binding | other binding | response to stress | other enzyme activity | other metabolic processes | cytosol | other binding | other biological processes | other enzyme activity | other cytoplasmic components | other enzyme activity | other enzyme activity | other enzyme activity | other biological processes | other enzyme activit…	#N/A	#N/A	−3,06
AT3G01560	0.000314136	0.00973688	1.59553	Protein of unknown function (DUF1421)	0	CONTAINS InterPro DOMAIN/s: Ubiquitin-associated/translation elongation factor EF1B, N-terminal, eukaryote (InterPro:IPR015940), Protein of unknown function DUF1421 (InterPro:IPR010820), UBA-like (InterPro:IPR009060); BEST Arabidopsis thaliana protein match is: Protein of unknown function (DUF1421) (TAIR:AT5G14540.1); Has 90069 Blast hits to 50370 proteins in 2078 species: Archae - 118; Bacteria …	unknown molecular functions | unknown biological processes | nucleus	#N/A	#N/A	#N/A
AT1G76520	0.000439333	0.0125578	1.59561	Auxin efflux carrier family protein	0	Auxin efflux carrier family protein; FUNCTIONS IN: auxin:hydrogen symporter activity; INVOLVED IN: auxin polar transport, transmembrane transport; LOCATED IN: endomembrane system, integral to membrane; EXPRESSED IN: 22 plant structures; EXPRESSED DURING: 13 growth stages; CONTAINS InterPro DOMAIN/s: Auxin efflux carrier (InterPro:IPR004776); BEST Arabidopsis thaliana protein match is: Auxin efflu…	other membranes | transport | transporter activity | transport | transport | other metabolic processes | other cellular processes | other cellular processes | transport | other membranes | other cellular processes	#N/A	1.75884	#N/A
AT5G67360	0.000627479	0.016551	1.59571	Subtilase family protein	Encodes a subtilisin-like serine protease essential for mucilage release from seed coats.	ARA12; FUNCTIONS IN: serine-type endopeptidase activity; INVOLVED IN: proteolysis, seed coat development, mucilage metabolic process involved seed coat development, mucilage extrusion from seed coat; LOCATED IN: extracellular region, apoplast, cell wall, plant-type cell wall; EXPRESSED IN: 26 plant structures; EXPRESSED DURING: 17 growth stages; CONTAINS InterPro DOMAIN/s: Protease-associated PA …	extracellular | hydrolase activity | protein binding | other cellular processes | hydrolase activity | extracellular | other metabolic processes | other metabolic processes | protein metabolism | cell wall | cell wall | extracellular | developmental processes | protein metabolism | developmental processes | developmental processes	-1.44321	#N/A	#N/A
AT3G14990	5.03744e-05	0.00231281	1.59585	Class I glutamine amidotransferase-like superfamily protein	Encodes a homolog of animal DJ-1 superfamily protein. In the A. thaliana genome, three genes encoding close homologs of human DJ-1 were identified AT3G14990 (DJ1A), AT1G53280 (DJ1B) and AT4G34020 (DJ1C). Among the three homologs, DJ1C is essential for chloroplast development and viability. It exhibits glyoxalase activity towards glyoxal and methylglyoxal.	Class I glutamine amidotransferase-like superfamily protein; FUNCTIONS IN: catalytic activity; INVOLVED IN: response to cadmium ion, thiamin biosynthetic process; LOCATED IN: plasma membrane, vacuole; EXPRESSED IN: 24 plant structures; EXPRESSED DURING: 15 growth stages; CONTAINS InterPro DOMAIN/s: DJ-1 (InterPro:IPR006287), ThiJ/PfpI (InterPro:IPR002818); BEST Arabidopsis thaliana protein match …	cytosol | other metabolic processes | other cellular processes | other intracellular components | other cytoplasmic components | cytosol | nucleus | other biological processes | other cellular processes | other cytoplasmic components | cytosol | protein binding | other biological processes | other cellular components | plasma membrane | other enzyme activity | other cytoplasmic components | other…	1.672	1.83183	#N/A
AT4G31550	0.00149393	0.0316722	1.59705	WRKY DNA-binding protein 11	member of WRKY Transcription Factor; Group II-d; negative regulator of basal resistance to Pseudomonas syringae.	WRKY DNA-binding protein 11 (WRKY11); CONTAINS InterPro DOMAIN/s: DNA-binding WRKY (InterPro:IPR003657), Transcription factor, WRKY, Zn-cluster (InterPro:IPR018872); BEST Arabidopsis thaliana protein match is: WRKY DNA-binding protein 17 (TAIR:AT2G24570.1); Has 3379 Blast hits to 2932 proteins in 187 species: Archae - 0; Bacteria - 0; Metazoa - 0; Fungi - 0; Plants - 3363; Viruses - 0; Other Euka…	signal transduction | transcription factor activity | nucleus | transcription,DNA-dependent | other biological processes | other cellular processes | nucleus | response to stress | other metabolic processes | other metabolic processes | response to stress | transcription,DNA-dependent | nucleus | response to abiotic or biotic stimulus | DNA or RNA binding | transcription,DNA-dependent | transcrip…	5.13747	#N/A	#N/A
AT5G23820	0.000884224	0.0212794	1.59938	MD-2-related lipid recognition domain-containing protein	0	MD-2-related lipid recognition domain-containing protein; FUNCTIONS IN: molecular_function unknown; INVOLVED IN: biological_process unknown; LOCATED IN: vacuole; EXPRESSED IN: 20 plant structures; EXPRESSED DURING: 13 growth stages; CONTAINS InterPro DOMAIN/s: MD-2-related lipid-recognition (InterPro:IPR003172); BEST Arabidopsis thaliana protein match is: MD-2-related lipid recognition domain-con…	unknown biological processes | other intracellular components | other cytoplasmic components | unknown molecular functions | extracellular | other metabolic processes | other cellular processes	#N/A	#N/A	#N/A
AT3G22370	0.000835779	0.0205339	1.6	alternative oxidase 1A	Encodes AOX1a, an isoform of alternative oxidase that is expressed in rosettes, flowers, and root. The alternative oxidase of plant mitochondria transfers electrons from the ubiquinone pool to oxygen without energy conservations. It is regulated through transcriptional control and by pyruvate. Plays a role in shoot acclimation to low temperature. Also is capable of ameliorating reactive oxygen sp…	alternative oxidase 1A (AOX1A); FUNCTIONS IN: alternative oxidase activity; INVOLVED IN: oxidation reduction, cellular respiration, response to cold, response to stress, mitochondria-nucleus signaling pathway; LOCATED IN: mitochondrion; EXPRESSED IN: 26 plant structures; EXPRESSED DURING: 14 growth stages; CONTAINS InterPro DOMAIN/s: Alternative oxidase (InterPro:IPR002680); BEST Arabidopsis thal…	mitochondria | response to stress | mitochondria | other enzyme activity | mitochondria | signal transduction | other metabolic processes | response to abiotic or biotic stimulus | other enzyme activity | other biological processes | mitochondria | electron transport or energy pathways | mitochondria | other intracellular components | other metabolic processes | mitochondria | other cytoplasmic c…	5.80873	#N/A	#N/A
AT1G28380	0.000633693	0.016685	1.60173	MAC/Perforin domain-containing protein	This gene is predicted to encode a protein involved in negatively regulating salicylic acid-related defense responses and cell death programs. nsl1 mutants develop necrotic lesions spontaneously and show other features of a defense response, such as higher levels of SA and disease resistance-related transcripts, in the absence of a biotic stimulus. The NSL1 protein is predicted to have a MACPF do…	necrotic spotted lesions 1 (NSL1); CONTAINS InterPro DOMAIN/s: Membrane attack complex component/perforin (MACPF) domain (InterPro:IPR020864); BEST Arabidopsis thaliana protein match is: MAC/Perforin domain-containing protein (TAIR:AT4G24290.2); Has 203 Blast hits to 202 proteins in 18 species: Archae - 0; Bacteria - 0; Metazoa - 1; Fungi - 0; Plants - 202; Viruses - 0; Other Eukaryotes - 0 (sour…	cell organization and biogenesis | response to abiotic or biotic stimulus | response to stress | transport | transport | response to stress | transport | response to stress | other cellular processes | other biological processes | other cellular processes | response to abiotic or biotic stimulus | response to stress | other metabolic processes | other cellular processes | response to stress | res…	5.44864	#N/A	#N/A
AT5G63790	0.000309186	0.00964452	1.60263	NAC domain containing protein 102	Encodes a member of the NAC family of transcription factors. ANAC102 appears to have a role in mediating response to low oxygen stress (hypoxia) in germinating seedlings.	NAC domain containing protein 102 (NAC102); CONTAINS InterPro DOMAIN/s: No apical meristem (NAM) protein (InterPro:IPR003441); BEST Arabidopsis thaliana protein match is: NAC (No Apical Meristem) domain transcriptional regulator superfamily protein (TAIR:AT5G08790.1); Has 3012 Blast hits to 3006 proteins in 75 species: Archae - 0; Bacteria - 0; Metazoa - 0; Fungi - 0; Plants - 3012; Viruses - 0; …	other cellular processes | transcription,DNA-dependent | transcription factor activity | chloroplast | nucleus | signal transduction | response to stress | protein binding | other cellular processes | developmental processes | response to abiotic or biotic stimulus | other metabolic processes | DNA or RNA binding | response to stress	6.27082	#N/A	#N/A
AT3G49120	1.23382e-08	1.77719e-06	1.60283	peroxidase CB	Class III peroxidase Perx34. Expressed in roots, leaves and stems. Located in the cell wall. Involved in cell elongation. Expression activated by light. May play a role in generating H2O2 during defense response.	peroxidase CB (PRXCB); FUNCTIONS IN: peroxidase activity; INVOLVED IN: oxygen and reactive oxygen species metabolic process, response to light stimulus, defense response to bacterium, defense response to fungus, unidimensional cell growth; LOCATED IN: apoplast, cell wall, plasma membrane, vacuole, plant-type cell wall; EXPRESSED IN: stem, root, guard cell, cultured cell, leaf; EXPRESSED DURING: s…	response to stress | response to stress | other intracellular components | other binding | cell wall | other cellular processes | other enzyme activity | Golgi apparatus | other intracellular components | extracellular | other metabolic processes | cell wall | cell wall | cell wall | other cytoplasmic components | response to abiotic or biotic stimulus | extracellular | other metabolic processes …	2.26694	1.84105	−4,66
AT3G01980	0.00263978	0.0490311	1.60582	NAD(P)-binding Rossmann-fold superfamily protein	0	NAD(P)-binding Rossmann-fold superfamily protein; FUNCTIONS IN: oxidoreductase activity, binding, catalytic activity; INVOLVED IN: metabolic process; LOCATED IN: peroxisome; EXPRESSED IN: 23 plant structures; EXPRESSED DURING: 13 growth stages; CONTAINS InterPro DOMAIN/s: NAD(P)-binding domain (InterPro:IPR016040), Short-chain dehydrogenase/reductase SDR (InterPro:IPR002198); BEST Arabidopsis tha…	other enzyme activity | other intracellular components | nucleotide binding | nucleotide binding | other metabolic processes | other intracellular components | other enzyme activity | other cytoplasmic components | other cytoplasmic components | other enzyme activity | other cytoplasmic components | other metabolic processes | nucleotide binding | nucleotide binding | other intracellular componen…	#N/A	#N/A	#N/A
AT4G24230	0.00226706	0.0432566	1.607	acyl-CoA-binding domain 3	acyl-CoA-binding protein ACBP3. Localized extracellularly in transiently expressed tobacco BY-2 cells and onion epidermal cells. Binds arachidonyl-CoA with high affinity. Microarray data shows up-regulation of many biotic- and abiotic-stress-related genes in an ACBP3 OE-1 in comparison to wild type.	acyl-CoA-binding domain 3 (ACBP3); FUNCTIONS IN: acyl-CoA binding; INVOLVED IN: fatty acid transport; LOCATED IN: extracellular region; EXPRESSED IN: 6 plant structures; CONTAINS InterPro DOMAIN/s: Acyl-CoA-binding protein, ACBP (InterPro:IPR000582), FERM/acyl-CoA-binding protein, 3-helical bundle (InterPro:IPR014352); BEST Arabidopsis thaliana protein match is: acyl-CoA binding protein 2 (TAIR:A…	extracellular | other binding | response to abiotic or biotic stimulus | other binding | response to abiotic or biotic stimulus | extracellular | transport | extracellular | response to stress | other binding | other binding | response to stress | extracellular | response to abiotic or biotic stimulus | extracellular | other binding | other binding | response to abiotic or biotic stimulus | other…	#N/A	#N/A	#N/A
AT1G28960	6.44224e-05	0.00281695	1.60721	nudix hydrolase homolog 15	Encodes a ppGpp pyrophosphohydrolase.	nudix hydrolase homolog 15 (NUDX15); CONTAINS InterPro DOMAIN/s: NUDIX hydrolase domain-like (InterPro:IPR015797), NUDIX hydrolase domain (InterPro:IPR000086), NUDIX hydrolase, AtNUDT22 (InterPro:IPR017397); BEST Arabidopsis thaliana protein match is: nudix hydrolase homolog 22 (TAIR:AT2G33980.1); Has 3635 Blast hits to 3634 proteins in 1300 species: Archae - 59; Bacteria - 2277; Metazoa - 167; F…	mitochondria | mitochondria | other cellular processes | mitochondria | hydrolase activity | other metabolic processes | mitochondria | hydrolase activity | other metabolic processes | mitochondria | other metabolic processes | other metabolic processes | hydrolase activity | other cellular processes | other cellular processes | mitochondria | mitochondria | other cellular processes | hydrolase a…	-1.2585	#N/A	#N/A
AT5G14760	0.00021335	0.00746319	1.60909	L-aspartate oxidase	At5g14760 encodes for L-aspartate oxidase involved in the early steps of NAD biosynthesis. In contrary to the EC 1.4.3.16 (l-aspartate oxidase - deaminating) the enzyme catalyzes the reaction L-aspartate + O2 = iminoaspartate (alpha-iminosuccinate) + H2O2	L-aspartate oxidase (AO); FUNCTIONS IN: electron carrier activity, oxidoreductase activity, L-aspartate oxidase activity; INVOLVED IN: NAD biosynthetic process; LOCATED IN: chloroplast; EXPRESSED IN: 24 plant structures; EXPRESSED DURING: 14 growth stages; CONTAINS InterPro DOMAIN/s: Fumarate reductase/succinate dehydrogenase flavoprotein-like, C-terminal (InterPro:IPR015939), Fumarate reductase/…	other metabolic processes | mitochondria | other metabolic processes | other cellular processes | other enzyme activity | other molecular functions | other cellular processes | other metabolic processes | other enzyme activity | other cellular processes | other cellular processes | other metabolic processes | other cytoplasmic components | chloroplast | other metabolic processes | other enzyme ac…	#N/A	#N/A	#N/A
AT2G19130	0.000884655	0.0212794	1.61064	S-locus lectin protein kinase family protein	0	S-locus lectin protein kinase family protein; FUNCTIONS IN: protein serine/threonine kinase activity, sugar binding, protein kinase activity, ATP binding; INVOLVED IN: protein amino acid phosphorylation, recognition of pollen; LOCATED IN: endomembrane system; EXPRESSED IN: 19 plant structures; EXPRESSED DURING: 13 growth stages; CONTAINS InterPro DOMAIN/s: Curculin-like (mannose-binding) lectin (…	other metabolic processes | other binding | kinase activity | other binding | transferase activity | transferase activity | transferase activity | nucleotide binding | protein metabolism | plasma membrane | other cellular processes | other cellular processes | transferase activity | kinase activity | kinase activity	5.4574	#N/A	#N/A
AT4G39640	0.00134356	0.0291573	1.61095	gamma-glutamyl transpeptidase 1	The gene encodes a gamma-glutamyltransferase (AKA gamma-glutamyl transpeptidase, EC 2.3.2.2) that is located in vascular tissues (predominantly phloem) of leaves and is involved in the degradation of glutathione. The encoded enzyme also mitigates oxidative stress by metabolizing GSSG (oxidized form of GSH - glutathione) in the apoplast.	gamma-glutamyl transpeptidase 1 (GGT1); FUNCTIONS IN: gamma-glutamyltransferase activity, glutathione gamma-glutamylcysteinyltransferase activity; INVOLVED IN: response to oxidative stress, glutathione catabolic process; LOCATED IN: apoplast, plant-type cell wall; EXPRESSED IN: 26 plant structures; EXPRESSED DURING: 10 growth stages; CONTAINS InterPro DOMAIN/s: Gamma-glutamyltranspeptidase (Inter…	response to abiotic or biotic stimulus | response to stress | response to stress | other cellular processes | transferase activity | response to stress | extracellular | other cellular components | other cellular processes | transferase activity | other metabolic processes | cell wall | response to stress | cell wall | transferase activity | signal transduction | extracellular | transferase activ…	7.80433	#N/A	#N/A
AT4G14365	0.000105995	0.00418624	1.61161	XB3 ortholog 4 in Arabidopsis thaliana	0	XB3 ortholog 4 in Arabidopsis thaliana (XBAT34); FUNCTIONS IN: zinc ion binding; EXPRESSED IN: 22 plant structures; EXPRESSED DURING: 13 growth stages; CONTAINS InterPro DOMAIN/s: Zinc finger, RING-type (InterPro:IPR001841), Ankyrin repeat-containing domain (InterPro:IPR020683), Ankyrin repeat (InterPro:IPR002110); BEST Arabidopsis thaliana protein match is: XB3 ortholog 5 in Arabidopsis thaliana…	transport | signal transduction | response to stress | response to abiotic or biotic stimulus | other cellular processes | response to stress | other metabolic processes | nucleus | other binding | response to stress | other cellular processes | response to stress | signal transduction | other cellular processes | response to abiotic or biotic stimulus | signal transduction | response to abiotic …	23.7802	2.69083	#N/A
AT5G40170	4.91235e-05	0.00228393	1.61196	receptor like protein 54	0	receptor like protein 54 (RLP54); FUNCTIONS IN: kinase activity; INVOLVED IN: signal transduction, defense response; LOCATED IN: endomembrane system; EXPRESSED IN: 22 plant structures; EXPRESSED DURING: 13 growth stages; CONTAINS InterPro DOMAIN/s: Leucine-rich repeat, typical subtype (InterPro:IPR003591), Leucine-rich repeat (InterPro:IPR001611); BEST Arabidopsis thaliana protein match is: recep…	other metabolic processes | signal transduction | other cellular processes | response to stress | response to stress | transcription,DNA-dependent | other cellular processes | other metabolic processes | other cellular processes | signal transduction | signal transduction | plasma membrane | response to stress | other cellular processes | other cellular processes | response to abiotic or biotic s…	3.9132	1.37248	−2,21
AT1G55810	1.46813e-05	0.000862792	1.6126	uridine kinase-like 3	One of the homologous genes predicted to encode proteins with UPRT domains (Uracil phosphoribosyltransferase). Five of these genes (At5g40870, At3g27190, At1g55810, At4g26510 and At3g27440) show a high level of identity, and are annotated as also containing a N-terminal uracil kinase (UK) domain. These genes are referred to as UKL1 (UK-like 1), UKL2, UKL3, UKL4 and UKL5, respectively.	uridine kinase-like 3 (UKL3); FUNCTIONS IN: uracil phosphoribosyltransferase activity, phosphotransferase activity, alcohol group as acceptor, kinase activity, ATP binding; INVOLVED IN: biosynthetic process, metabolic process; LOCATED IN: cellular_component unknown; EXPRESSED IN: 22 plant structures; EXPRESSED DURING: 13 growth stages; CONTAINS InterPro DOMAIN/s: Phosphoribulokinase/uridine kinas…	other binding | transferase activity | other cellular processes | transferase activity | other metabolic processes | unknown cellular components | protein metabolism | kinase activity | nucleotide binding | other metabolic processes | transferase activity | nucleotide binding | nucleotide binding | kinase activity | nucleotide binding | transferase activity | cell organization and biogenesis | ot…	#N/A	#N/A	#N/A
AT1G35350	4.02013e-06	0.000309235	1.61296	EXS (ERD1/XPR1/SYG1) family protein	0	EXS (ERD1/XPR1/SYG1) family protein; LOCATED IN: integral to membrane; EXPRESSED IN: 18 plant structures; EXPRESSED DURING: 9 growth stages; CONTAINS InterPro DOMAIN/s: EXS, C-terminal (InterPro:IPR004342), SPX, N-terminal (InterPro:IPR004331); BEST Arabidopsis thaliana protein match is: EXS (ERD1/XPR1/SYG1) family protein (TAIR:AT1G26730.1); Has 1149 Blast hits to 1073 proteins in 218 species: A…	other membranes | plasma membrane | other cellular processes | other membranes | transport | response to stress	2.77123	#N/A	#N/A
AT5G21090	0.000303249	0.00954032	1.61319	Leucine-rich repeat (LRR) family protein	0	Leucine-rich repeat (LRR) family protein; INVOLVED IN: signal transduction; LOCATED IN: endomembrane system; EXPRESSED IN: 22 plant structures; EXPRESSED DURING: 13 growth stages; CONTAINS InterPro DOMAIN/s: Leucine-rich repeat-containing N-terminal domain, type 2 (InterPro:IPR013210), Leucine-rich repeat (InterPro:IPR001611); BEST Arabidopsis thaliana protein match is: Leucine-rich repeat (LRR) …	response to abiotic or biotic stimulus | response to stress | response to stress | response to stress | response to abiotic or biotic stimulus | other metabolic processes | other biological processes | response to stress | other cellular processes | cell organization and biogenesis | plasma membrane | response to abiotic or biotic stimulus | response to abiotic or biotic stimulus | electron trans…	1.48638	1.44345	#N/A
AT5G45840	0.000505039	0.0140265	1.61414	Leucine-rich repeat protein kinase family protein	0	Leucine-rich repeat protein kinase family protein; FUNCTIONS IN: protein serine/threonine kinase activity, protein kinase activity, ATP binding; INVOLVED IN: transmembrane receptor protein tyrosine kinase signaling pathway, protein amino acid phosphorylation; LOCATED IN: endomembrane system; EXPRESSED IN: 22 plant structures; EXPRESSED DURING: 13 growth stages; CONTAINS InterPro DOMAIN/s: Protein…	protein metabolism | transferase activity | nucleotide binding | signal transduction | transferase activity | kinase activity | kinase activity | chloroplast | nucleotide binding | kinase activity | other binding | nucleotide binding | other metabolic processes | kinase activity | other metabolic processes | other cellular processes | other cellular processes | transferase activity | transferase …	1.75684	#N/A	#N/A
AT1G77920	2.59403e-07	2.64663e-05	1.61512	bZIP transcription factor family protein	0	bZIP transcription factor family protein; CONTAINS InterPro DOMAIN/s: Basic-leucine zipper (bZIP) transcription factor (InterPro:IPR004827), bZIP transcription factor, bZIP-1 (InterPro:IPR011616); BEST Arabidopsis thaliana protein match is: TGA1A-related gene 3 (TAIR:AT1G22070.1); Has 1009 Blast hits to 1009 proteins in 97 species: Archae - 0; Bacteria - 11; Metazoa - 10; Fungi - 28; Plants - 845…	protein binding | transcription factor activity | other cellular processes | transcription factor activity | other cellular processes | response to abiotic or biotic stimulus | signal transduction | response to stress | other biological processes | protein binding | protein binding | response to stress | protein binding | transcription factor activity | nucleus | transcription,DNA-dependent | oth…	#N/A	1.3974	#N/A
AT5G01542	0.00151248	0.0319273	1.61548	0	Potential natural antisense gene, locus overlaps with AT5G01540	0	#N/A	#N/A	#N/A	#N/A
AT3G11840	0.000228281	0.00783623	1.6159	plant U-box 24	Encodes a U-box-domain-containing E3 ubiquitin ligase that acts as a negative regulator of PAMP-triggered immunity.	plant U-box 24 (PUB24); FUNCTIONS IN: ubiquitin-protein ligase activity, binding; INVOLVED IN: respiratory burst involved in defense response, protein autoubiquitination, response to chitin, defense response; LOCATED IN: ubiquitin ligase complex; EXPRESSED IN: 21 plant structures; EXPRESSED DURING: 10 growth stages; CONTAINS InterPro DOMAIN/s: U box domain (InterPro:IPR003613), Armadillo-type fol…	signal transduction | other cellular processes | protein metabolism | other metabolic processes | other metabolic processes | other enzyme activity | response to stress | response to stress | other cellular processes | other cellular processes | other cellular processes | signal transduction | other metabolic processes | other metabolic processes | other cellular processes | other cellular proces…	8.86758	#N/A	#N/A
AT1G54000	4.83333e-05	0.00225433	1.61592	GDSL-like Lipase/Acylhydrolase superfamily protein	0	GDSL-like Lipase/Acylhydrolase superfamily protein; FUNCTIONS IN: lipase activity, hydrolase activity, acting on ester bonds, carboxylesterase activity; INVOLVED IN: lipid metabolic process; LOCATED IN: vacuolar membrane, plasma membrane, vacuole, plant-type cell wall, plant-type vacuole; EXPRESSED IN: stem, cultured cell, callus; EXPRESSED DURING: seedling growth; CONTAINS InterPro DOMAIN/s: Lip…	other cytoplasmic components | other intracellular components | other membranes | cell wall | other intracellular components | other cytoplasmic components | hydrolase activity | other metabolic processes | other membranes | other cellular components | other cytoplasmic components | other intracellular components | other cytoplasmic components | extracellular | hydrolase activity | hydrolase acti…	#N/A	#N/A	#N/A
AT5G01040	0.000222315	0.00768529	1.616	laccase 8	putative laccase, knockout mutant showed early flowering	laccase 8 (LAC8); FUNCTIONS IN: laccase activity; INVOLVED IN: vegetative to reproductive phase transition of meristem, response to copper ion; LOCATED IN: endomembrane system, apoplast; EXPRESSED IN: fruit, root, flower; CONTAINS InterPro DOMAIN/s: Multicopper oxidase, type 2 (InterPro:IPR011706), Multicopper oxidase, type 3 (InterPro:IPR011707), Laccase (InterPro:IPR017761), Cupredoxin (InterPr…	other metabolic processes | developmental processes | other enzyme activity | other metabolic processes | other cellular processes | extracellular | other binding | other biological processes | other enzyme activity | extracellular	1.95741	#N/A	#N/A
AT3G21230	0.000144686	0.00530108	1.6163	4-coumarate:CoA ligase 5	The gene encodes a 4-coumarate coenzyme A ligase being able to use sinapate as substrate. The catalytic efficiency was in the following (descending) order: p-coumaric acid, caffeic acid, 5-OH-ferulic acid, ferulic acid and sinapic acid. At4CL5 was unable to use cinnamic acid as substrate. Knockout of At4CL5 (4cl5) revealed no effect on syringyl lignin content indicating that the activity observed…	4-coumarate:CoA ligase 5 (4CL5); CONTAINS InterPro DOMAIN/s: AMP-binding, conserved site (InterPro:IPR020845), AMP-dependent synthetase/ligase (InterPro:IPR000873); BEST Arabidopsis thaliana protein match is: 4-coumarate:CoA ligase 2 (TAIR:AT3G21240.1); Has 86695 Blast hits to 79061 proteins in 3832 species: Archae - 1152; Bacteria - 55057; Metazoa - 3672; Fungi - 4648; Plants - 2823; Viruses - 1…	other enzyme activity | other metabolic processes | other cellular processes | other metabolic processes | other cellular processes | other metabolic processes | other cellular processes | response to stress | unknown cellular components | other enzyme activity | other enzyme activity | other metabolic processes | response to stress	11.4215	#N/A	#N/A
AT4G10270	0.00138451	0.0298696	1.6194	Wound-responsive family protein	0	Wound-responsive family protein; CONTAINS InterPro DOMAIN/s: Protein of unknown function wound-induced (InterPro:IPR022251); BEST Arabidopsis thaliana protein match is: Wound-responsive family protein (TAIR:AT4G10265.1); Has 183 Blast hits to 182 proteins in 16 species: Archae - 0; Bacteria - 0; Metazoa - 0; Fungi - 0; Plants - 183; Viruses - 0; Other Eukaryotes - 0 (source: NCBI BLink).	response to stress | unknown molecular functions | nucleus	#N/A	#N/A	#N/A
AT4G09420	2.97445e-05	0.00150174	1.62373	Disease resistance protein (TIR-NBS class)	0	Disease resistance protein (TIR-NBS class); FUNCTIONS IN: transmembrane receptor activity, ATP binding; INVOLVED IN: signal transduction, apoptosis, defense response, innate immune response; LOCATED IN: intrinsic to membrane; EXPRESSED IN: shoot apex, cotyledon, leaf whorl, leaf; EXPRESSED DURING: LP.06 six leaves visible, LP.04 four leaves visible, LP.10 ten leaves visible, 4 leaf senescence sta…	other binding | response to stress | nucleotide binding | response to stress | signal transduction | other intracellular components	#N/A	1.46214	#N/A
AT5G25460	1.6658e-10	3.3526e-08	1.62429	Protein of unknown function, DUF642	0	Protein of unknown function, DUF642; FUNCTIONS IN: molecular_function unknown; INVOLVED IN: response to karrikin; LOCATED IN: plant-type cell wall; EXPRESSED IN: 22 plant structures; EXPRESSED DURING: 13 growth stages; CONTAINS InterPro DOMAIN/s: Protein of unknown function DUF642 (InterPro:IPR006946); BEST Arabidopsis thaliana protein match is: Protein of unknown function, DUF642 (TAIR:AT5G11420…	unknown molecular functions | developmental processes | cell wall | other cellular components | extracellular | cell wall | response to abiotic or biotic stimulus	-1.77138	#N/A	#N/A
AT3G16860	0.000622917	0.0164926	1.62538	COBRA-like protein 8 precursor	0	COBRA-like protein 8 precursor (COBL8); CONTAINS InterPro DOMAIN/s: Glycosyl-phosphatidyl inositol-anchored, plant (InterPro:IPR006918); BEST Arabidopsis thaliana protein match is: COBRA-like protein-7 precursor (TAIR:AT4G16120.1); Has 377 Blast hits to 368 proteins in 29 species: Archae - 0; Bacteria - 0; Metazoa - 0; Fungi - 0; Plants - 377; Viruses - 0; Other Eukaryotes - 0 (source: NCBI BLink…	other membranes | unknown biological processes | other membranes | other membranes | plasma membrane	3.86231	#N/A	#N/A
AT1G74100	8.56824e-05	0.00355606	1.6257	sulfotransferase 16	encodes a desulfoglucosinolate sulfotransferase, involved in the final step of glucosinolate core structure biosynthesis. Has a broad-substrate specificity with different desulfoglucosinolates, the best substrate is indole-3-methyl-dsGS, followed by benzyl-dsGS. Expression was induced by wounding, jasmonate and ethylene stimulates.	sulfotransferase 16 (SOT16); FUNCTIONS IN: sulfotransferase activity, desulfoglucosinolate sulfotransferase activity; INVOLVED IN: glucosinolate biosynthetic process, response to jasmonic acid stimulus involved in jasmonic acid and ethylene-dependent systemic resistance; LOCATED IN: cellular_component unknown; EXPRESSED IN: 22 plant structures; EXPRESSED DURING: 13 growth stages; CONTAINS InterPr…	other biological processes | response to abiotic or biotic stimulus | transferase activity | other metabolic processes | other metabolic processes | transferase activity | response to stress | other biological processes | signal transduction | other cellular processes | other cellular processes | other cytoplasmic components | response to stress | response to stress | other metabolic processes | …	3.09701	3.76518	#N/A
AT4G17030	7.55076e-05	0.00322488	1.62922	expansin-like B1	Encodes EXLB1 (expansin-like B1), a member of the expansin family.	expansin-like B1 (EXLB1); INVOLVED IN: sexual reproduction, unidimensional cell growth, plant-type cell wall loosening; LOCATED IN: endomembrane system, extracellular region; EXPRESSED IN: 19 plant structures; EXPRESSED DURING: 9 growth stages; CONTAINS InterPro DOMAIN/s: Pollen allergen, N-terminal (InterPro:IPR014734), Rare lipoprotein A (InterPro:IPR005132), Pollen allergen/expansin, C-termina…	other biological processes | other cellular processes | extracellular | other cellular processes | extracellular | cell organization and biogenesis | cell organization and biogenesis	#N/A	#N/A	#N/A
AT4G25810	1.53613e-05	0.000892051	1.63075	xyloglucan endotransglycosylase 6	xyloglucan endotransglycosylase-related protein (XTR6)	xyloglucan endotransglycosylase 6 (XTR6); FUNCTIONS IN: hydrolase activity, acting on glycosyl bonds, xyloglucan:xyloglucosyl transferase activity, hydrolase activity, hydrolyzing O-glycosyl compounds; INVOLVED IN: carbohydrate metabolic process, cellular glucan metabolic process; LOCATED IN: cell wall; EXPRESSED IN: 14 plant structures; EXPRESSED DURING: 8 growth stages; CONTAINS InterPro DOMAIN…	other metabolic processes | extracellular | hydrolase activity | cell wall | extracellular | other metabolic processes | hydrolase activity | other cellular processes | transferase activity | cell wall | Golgi apparatus	#N/A	#N/A	#N/A
AT3G53400	0.000552037	0.0150277	1.63433	0	0	BEST Arabidopsis thaliana protein match is: conserved peptide upstream open reading frame 47 (TAIR:AT5G03190.1); Has 285 Blast hits to 285 proteins in 23 species: Archae - 0; Bacteria - 0; Metazoa - 1; Fungi - 0; Plants - 279; Viruses - 0; Other Eukaryotes - 5 (source: NCBI BLink).	unknown biological processes | extracellular | unknown molecular functions	#N/A	#N/A	#N/A
AT3G53402	0.000552037	0.0150277	1.63433	conserved peptide upstream open reading frame 46	Upstream open reading frames (uORFs) are small open reading frames found in the 5' UTR of a mature mRNA, and can potentially mediate translational regulation of the largest, or major, ORF (mORF). CPuORF46 represents a conserved upstream opening reading frame relative to major ORF AT3G53400.1	conserved peptide upstream open reading frame 46 (CPuORF46); LOCATED IN: mitochondrion; BEST Arabidopsis thaliana protein match is: conserved peptide upstream open reading frame 47 (TAIR:AT5G03190.3); Has 30201 Blast hits to 17322 proteins in 780 species: Archae - 12; Bacteria - 1396; Metazoa - 17338; Fungi - 3422; Plants - 5037; Viruses - 0; Other Eukaryotes - 2996 (source: NCBI BLink).	#N/A	#N/A	#N/A	#N/A
AT4G18205	0.000692222	0.0178737	1.63478	Nucleotide-sugar transporter family protein	0	Nucleotide-sugar transporter family protein; CONTAINS InterPro DOMAIN/s: Protein of unknown function DUF250 (InterPro:IPR004853); BEST Arabidopsis thaliana protein match is: purine permease 7 (TAIR:AT4G18197.1); Has 35333 Blast hits to 34131 proteins in 2444 species: Archae - 798; Bacteria - 22429; Metazoa - 974; Fungi - 991; Plants - 531; Viruses - 0; Other Eukaryotes - 9610 (source: NCBI BLink).	unknown molecular functions | unknown biological processes | unknown cellular components	#N/A	#N/A	#N/A
AT1G15125	8.30969e-05	0.00347823	1.63699	S-adenosyl-L-methionine-dependent methyltransferases superfamily protein	0	S-adenosyl-L-methionine-dependent methyltransferases superfamily protein; FUNCTIONS IN: S-adenosylmethionine-dependent methyltransferase activity, methyltransferase activity; INVOLVED IN: biological_process unknown; LOCATED IN: cellular_component unknown; CONTAINS InterPro DOMAIN/s: SAM dependent carboxyl methyltransferase (InterPro:IPR005299); BEST Arabidopsis thaliana protein match is: S-adenos…	transferase activity | transferase activity | nucleus	#N/A	#N/A	#N/A
AT5G03545	0.00151189	0.0319273	1.63764	0	Expressed in response to phosphate starvation, this response is enhanced by the presence of IAA.	unknown protein; Has 7 Blast hits to 7 proteins in 2 species: Archae - 0; Bacteria - 0; Metazoa - 0; Fungi - 0; Plants - 7; Viruses - 0; Other Eukaryotes - 0 (source: NCBI BLink).	mitochondria | response to stress | other cellular processes | other metabolic processes | other cellular processes | unknown biological processes | other cellular processes | unknown molecular functions | transcription,DNA-dependent | other metabolic processes	#N/A	#N/A	#N/A
AT4G19520	0.00128535	0.0282699	1.63766	disease resistance protein (TIR-NBS-LRR class) family	0	disease resistance protein (TIR-NBS-LRR class) family; FUNCTIONS IN: transmembrane receptor activity, ATP binding; INVOLVED IN: signal transduction, apoptosis, defense response, innate immune response; LOCATED IN: intrinsic to membrane; CONTAINS InterPro DOMAIN/s: NB-ARC (InterPro:IPR002182), Leucine-rich repeat (InterPro:IPR001611), Disease resistance protein (InterPro:IPR000767), Toll-Interleuk…	other intracellular components | other cellular processes | nucleotide binding | signal transduction | other binding | response to stress | response to abiotic or biotic stimulus | nucleus | response to stress | response to stress	10.2408	#N/A	#N/A
AT1G27300	0.000734219	0.0186276	1.63785	0	0	unknown protein; Has 54 Blast hits to 54 proteins in 19 species: Archae - 0; Bacteria - 0; Metazoa - 11; Fungi - 6; Plants - 34; Viruses - 0; Other Eukaryotes - 3 (source: NCBI BLink).	other cytoplasmic components | other intracellular components | protein binding | unknown biological processes | Golgi apparatus | nucleus | other intracellular components	#N/A	#N/A	#N/A
AT4G01360	0.000608975	0.0162379	1.64115	0	Encodes a protein related to BYPASS1 (BPS1). Regulates production of mobile compound: bps signal.	unknown protein; BEST Arabidopsis thaliana protein match is: Protein of unknown function (DUF793) (TAIR:AT1G01550.2); Has 99 Blast hits to 99 proteins in 25 species: Archae - 0; Bacteria - 10; Metazoa - 0; Fungi - 0; Plants - 89; Viruses - 0; Other Eukaryotes - 0 (source: NCBI BLink).	unknown molecular functions | chloroplast | developmental processes	#N/A	#N/A	#N/A
AT5G43170	8.50955e-06	0.000570878	1.64196	zinc-finger protein 3	Encodes zinc finger protein. mRNA levels are elevated in response to high salinity and low temperature. The protein is localized to the nucleus and acts as a transcriptional repressor.	zinc-finger protein 3 (ZF3); CONTAINS InterPro DOMAIN/s: Zinc finger, C2H2-like (InterPro:IPR015880), Zinc finger, C2H2-type (InterPro:IPR007087); BEST Arabidopsis thaliana protein match is: salt tolerance zinc finger (TAIR:AT1G27730.1); Has 1807 Blast hits to 1807 proteins in 277 species: Archae - 0; Bacteria - 0; Metazoa - 736; Fungi - 347; Plants - 385; Viruses - 0; Other Eukaryotes - 339 (sou…	nucleic acid binding | response to stress | transcription,DNA-dependent | other binding | other biological processes | DNA or RNA binding | nucleus | protein binding | DNA or RNA binding | nucleus | other intracellular components | other binding | response to abiotic or biotic stimulus | response to stress | response to abiotic or biotic stimulus | other metabolic processes | other cellular proce…	#N/A	#N/A	4.84
AT1G03230	0.00225741	0.0431286	1.64197	Eukaryotic aspartyl protease family protein	0	Eukaryotic aspartyl protease family protein; FUNCTIONS IN: aspartic-type endopeptidase activity; INVOLVED IN: response to salt stress; LOCATED IN: cell wall, plant-type cell wall; EXPRESSED IN: stem, root; CONTAINS InterPro DOMAIN/s: Peptidase aspartic (InterPro:IPR021109), Peptidase aspartic, catalytic (InterPro:IPR009007), Peptidase A1 (InterPro:IPR001461); BEST Arabidopsis thaliana protein mat…	response to stress | cell wall | protein metabolism | hydrolase activity | extracellular | response to abiotic or biotic stimulus | Golgi apparatus | plasma membrane | cell wall	#N/A	#N/A	#N/A
AT1G65820	0.000293405	0.00933055	1.64302	microsomal glutathione s-transferase, putative	0	microsomal glutathione s-transferase, putative; FUNCTIONS IN: glutathione transferase activity; INVOLVED IN: biological_process unknown; LOCATED IN: endoplasmic reticulum, vacuole, membrane; EXPRESSED IN: 23 plant structures; EXPRESSED DURING: 14 growth stages; CONTAINS InterPro DOMAIN/s: Membrane-associated, eicosanoid/glutathione metabolism (MAPEG) protein (InterPro:IPR001129); Has 397 Blast hi…	ER | Golgi apparatus | other cytoplasmic components | other cytoplasmic components | transferase activity | other intracellular components | other metabolic processes | Golgi apparatus | other membranes | other metabolic processes | other enzyme activity | ER | other cellular processes | other cellular processes | transport | other intracellular components | response to stress	1.34604	1.69971	#N/A
AT1G14070	0.000376102	0.0110958	1.64358	fucosyltransferase 7	member of Xyloglucan fucosyltransferase family	fucosyltransferase 7 (FUT7); FUNCTIONS IN: transferase activity, transferring glycosyl groups, fucosyltransferase activity; INVOLVED IN: cell wall biogenesis; LOCATED IN: endomembrane system, membrane; EXPRESSED IN: stem, cauline leaf, root; CONTAINS InterPro DOMAIN/s: Xyloglucan fucosyltransferase (InterPro:IPR004938); BEST Arabidopsis thaliana protein match is: fucosyltransferase 6 (TAIR:AT1G14…	other cellular processes | Golgi apparatus | transferase activity | transferase activity | transferase activity | other membranes | transferase activity | transferase activity	#N/A	2.85825	#N/A
ATCG00150	1.3609e-05	0.000811077	1.64378	ATPase, F0 complex, subunit A protein	Encodes a subunit of ATPase complex CF0, which is a proton channel that supplies the proton motive force to drive ATP synthesis by CF1 portion of the complex.	ATPI; FUNCTIONS IN: hydrogen ion channel activity; INVOLVED IN: dATP biosynthetic process from ADP; LOCATED IN: chloroplast thylakoid membrane, chloroplast ATP synthase complex, chloroplast; EXPRESSED IN: 22 plant structures; EXPRESSED DURING: 13 growth stages; CONTAINS InterPro DOMAIN/s: ATPase, F0 complex, subunit A (InterPro:IPR000568).	other membranes | chloroplast | other cytoplasmic components | chloroplast | other membranes | electron transport or energy pathways | other membranes | other cytoplasmic components | other cytoplasmic components | other metabolic processes | other cytoplasmic components | other metabolic processes | other cellular processes | plastid | other membranes | other cellular processes | other intracell…	#N/A	#N/A	#N/A
AT2G38010	0.00147585	0.0314249	1.64406	Neutral/alkaline non-lysosomal ceramidase	0	Neutral/alkaline non-lysosomal ceramidase; FUNCTIONS IN: ceramidase activity; LOCATED IN: endomembrane system; EXPRESSED IN: 22 plant structures; EXPRESSED DURING: 13 growth stages; CONTAINS InterPro DOMAIN/s: Neutral/alkaline nonlysosomal ceramidase (InterPro:IPR006823); BEST Arabidopsis thaliana protein match is: Neutral/alkaline non-lysosomal ceramidase (TAIR:AT1G07380.1); Has 35333 Blast hits…	extracellular | extracellular | hydrolase activity | other cellular components	#N/A	#N/A	#N/A
AT1G65610	9.21694e-05	0.00378255	1.64409	Six-hairpin glycosidases superfamily protein	0	KORRIGAN 2 (KOR2); FUNCTIONS IN: hydrolase activity, hydrolyzing O-glycosyl compounds, catalytic activity; INVOLVED IN: carbohydrate metabolic process; LOCATED IN: cellular_component unknown; EXPRESSED IN: stem, sepal, root, leaf, stamen; EXPRESSED DURING: LP.06 six leaves visible, 4 anthesis, petal differentiation and expansion stage, LP.08 eight leaves visible; CONTAINS InterPro DOMAIN/s: Six-h…	plasma membrane | other enzyme activity | hydrolase activity | other metabolic processes | hydrolase activity	#N/A	#N/A	#N/A
AT5G13740	0.00207502	0.0406483	1.64567	zinc induced facilitator 1	Encodes ZIF1 (ZINC-INDUCED FACILITATOR1), a member of the Major Facilitator Superfamily (MFS) of membrane proteins which are found in all organisms and transport a wide range of small, organic molecules. Involved in a mechanism of Zn sequestration, possibly by transport of a Zn ligand or Zn-ligand complex into vacuoles.	zinc induced facilitator 1 (ZIF1); FUNCTIONS IN: carbohydrate transmembrane transporter activity, tetracycline:hydrogen antiporter activity, sugar:hydrogen symporter activity; INVOLVED IN: response to zinc ion, zinc ion homeostasis, response to nematode; LOCATED IN: plant-type vacuole membrane, membrane; EXPRESSED IN: 23 plant structures; EXPRESSED DURING: 13 growth stages; CONTAINS InterPro DOMA…	transporter activity | other biological processes | other membranes | other cytoplasmic components | plasma membrane | transporter activity | plasma membrane | transporter activity | other cellular processes | other biological processes | other membranes | response to abiotic or biotic stimulus | other membranes | transport | other intracellular components	#N/A	#N/A	#N/A
AT4G34150	0.000226681	0.00780429	1.64568	Calcium-dependent lipid-binding (CaLB domain) family protein	0	Calcium-dependent lipid-binding (CaLB domain) family protein; CONTAINS InterPro DOMAIN/s: C2 membrane targeting protein (InterPro:IPR018029), C2 calcium/lipid-binding domain, CaLB (InterPro:IPR008973), C2 calcium-dependent membrane targeting (InterPro:IPR000008); BEST Arabidopsis thaliana protein match is: soybean gene regulated by cold-2 (TAIR:AT1G09070.1); Has 30201 Blast hits to 17322 proteins…	response to abiotic or biotic stimulus | other cellular processes | response to stress | other cellular processes | other biological processes | other cellular processes | response to stress | response to abiotic or biotic stimulus | other cellular processes | cell organization and biogenesis | response to stress | response to abiotic or biotic stimulus | response to stress | other cellular proce…	8.09812	#N/A	#N/A
AT1G10370	1.18786e-05	0.000739494	1.64692	Glutathione S-transferase family protein	Encodes GSTU17 (Glutathione S-Transferase U17). Functions as a negative component of stress-mediated signal transduction pathways in drought and salt stress responses.	EARLY-RESPONSIVE TO DEHYDRATION 9 (ERD9); FUNCTIONS IN: glutathione transferase activity; INVOLVED IN: response to water deprivation, response to karrikin, toxin catabolic process; LOCATED IN: chloroplast, cytoplasm; EXPRESSED IN: 21 plant structures; EXPRESSED DURING: 14 growth stages; CONTAINS InterPro DOMAIN/s: Thioredoxin fold (InterPro:IPR012335), Glutathione S-transferase, C-terminal (Inter…	response to stress | response to abiotic or biotic stimulus | response to abiotic or biotic stimulus | transferase activity | other cytoplasmic components | developmental processes | other cytoplasmic components | other cellular processes | other metabolic processes | response to abiotic or biotic stimulus | transport | response to stress | transferase activity | chloroplast | other cellular proc…	#N/A	5.90406	#N/A
AT4G38545	4.1034e-05	0.0019891	1.64782	other RNA	Potential natural antisense gene, locus overlaps with AT4G38530 and AT4G38540	0	unknown molecular functions | unknown biological processes | unknown cellular components	#N/A	#N/A	#N/A
AT1G32640	0.000642625	0.0168597	1.65011	Basic helix-loop-helix (bHLH) DNA-binding family protein	Encodes a MYC-related transcriptional activator with a typical DNA binding domain of a basic helix-loop-helix leucine zipper motif. Binds to an extended G-Box promoter motif and interacts with Jasmonate ZIM-domain proteins. Its transcription is induced by dehydration stress and ABA treatment. Negative regulator of blue light?mediated photomorphogenic growth and blue and far-red-light?regulated ge…	MYC2; FUNCTIONS IN: DNA binding, transcription activator activity, sequence-specific DNA binding transcription factor activity; INVOLVED IN: in 13 processes; LOCATED IN: nucleus; EXPRESSED IN: 26 plant structures; EXPRESSED DURING: 13 growth stages; CONTAINS InterPro DOMAIN/s: Helix-loop-helix DNA-binding domain (InterPro:IPR001092), Helix-loop-helix DNA-binding (InterPro:IPR011598); BEST Arabido…	other cellular processes | response to stress | response to abiotic or biotic stimulus | other cellular processes | other cellular processes | other metabolic processes | response to abiotic or biotic stimulus | other cellular processes | nucleus | other cellular processes | other metabolic processes | other metabolic processes | response to stress | other metabolic processes | other cellular pro…	#N/A	#N/A	#N/A
AT3G11900	9.27723e-05	0.00379669	1.65117	aromatic and neutral transporter 1	encodes an amino acid transporter that transports aromatic and neutral amino acids, IAA, and 2,4-D. Expressed in all tissues with highest abundance in flowers and cauline leaves. a member of a small gene family in Arabidopsis and represents a new class of amino acid transporters.	aromatic and neutral transporter 1 (ANT1); CONTAINS InterPro DOMAIN/s: Amino acid transporter, transmembrane (InterPro:IPR013057); BEST Arabidopsis thaliana protein match is: Transmembrane amino acid transporter family protein (TAIR:AT4G38250.1); Has 4625 Blast hits to 4600 proteins in 287 species: Archae - 17; Bacteria - 63; Metazoa - 1652; Fungi - 791; Plants - 1313; Viruses - 9; Other Eukaryot…	transport | transporter activity | transporter activity | other membranes | transporter activity | response to abiotic or biotic stimulus	#N/A	#N/A	#N/A
AT5G24290	0.000993263	0.0230902	1.65186	Vacuolar iron transporter (VIT) family protein	0	Vacuolar iron transporter (VIT) family protein; FUNCTIONS IN: molecular_function unknown; INVOLVED IN: biological_process unknown; LOCATED IN: cellular_component unknown; EXPRESSED IN: 22 plant structures; EXPRESSED DURING: 12 growth stages; CONTAINS InterPro DOMAIN/s: Protein of unknown function DUF125, transmembrane (InterPro:IPR008217); BEST Arabidopsis thaliana protein match is: vacuolar iron…	other intracellular components | extracellular | unknown biological processes | transporter activity | transporter activity | protein binding | extracellular | other intracellular components	#N/A	#N/A	#N/A
AT4G38550	8.8164e-06	0.000588775	1.6551	Arabidopsis phospholipase-like protein (PEARLI 4) family	0	Arabidopsis phospholipase-like protein (PEARLI 4) family; LOCATED IN: chloroplast; EXPRESSED IN: 21 plant structures; EXPRESSED DURING: 13 growth stages; CONTAINS InterPro DOMAIN/s: Phospholipase-like, arabidopsis (InterPro:IPR007942); BEST Arabidopsis thaliana protein match is: Arabidopsis phospholipase-like protein (PEARLI 4) family (TAIR:AT2G20950.1); Has 2973 Blast hits to 2400 proteins in 34…	other metabolic processes | nucleus | transport | other cellular processes | response to abiotic or biotic stimulus | other cellular processes | response to stress | other cellular processes | response to stress | response to stress	6.70773	#N/A	#N/A
AT4G14370	0.00195652	0.0388448	1.6552	Disease resistance protein (TIR-NBS-LRR class) family	0	Disease resistance protein (TIR-NBS-LRR class) family; FUNCTIONS IN: phosphoinositide binding; INVOLVED IN: signal transduction, defense response; LOCATED IN: intrinsic to membrane; EXPRESSED IN: petal, leaf whorl, male gametophyte, flower, pollen tube; EXPRESSED DURING: L mature pollen stage, M germinated pollen stage, 4 anthesis, petal differentiation and expansion stage; CONTAINS InterPro DOMA…	nucleotide binding | signal transduction | response to stress | response to stress | nucleus | other intracellular components | hydrolase activity | other binding | signal transduction | other binding | nucleotide binding	#N/A	#N/A	#N/A
AT2G34770	4.36212e-05	0.00207405	1.6575	fatty acid hydroxylase 1	encodes a fatty acid hydroxylase, required for the AtBI-1-mediated suppression of programmed cell death.	fatty acid hydroxylase 1 (FAH1); FUNCTIONS IN: fatty acid alpha-hydroxylase activity, catalytic activity; INVOLVED IN: very long-chain fatty acid metabolic process, negative regulation of programmed cell death; LOCATED IN: endoplasmic reticulum; EXPRESSED IN: 24 plant structures; EXPRESSED DURING: 15 growth stages; CONTAINS InterPro DOMAIN/s: Fatty acid hydroxylase (InterPro:IPR006694); BEST Arab…	cell organization and biogenesis | other cellular processes | other cellular processes | other binding | other enzyme activity | other cellular processes | other metabolic processes | transport | other enzyme activity | other cellular processes | other metabolic processes | other metabolic processes | other metabolic processes | other enzyme activity | other cellular processes | other cellular pr…	-1.76215	#N/A	#N/A
AT5G19440	1.17156e-06	0.000101251	1.65823	NAD(P)-binding Rossmann-fold superfamily protein	similar to Eucalyptus gunnii alcohol dehydrogenase of unknown physiological function (GI:1143445), apple tree, PIR:T16995; NOT a cinnamyl-alcohol dehydrogenase	NAD(P)-binding Rossmann-fold superfamily protein; FUNCTIONS IN: alcohol dehydrogenase (NAD) activity; INVOLVED IN: response to salt stress; LOCATED IN: plasma membrane; EXPRESSED IN: 25 plant structures; EXPRESSED DURING: 14 growth stages; CONTAINS InterPro DOMAIN/s: NAD-dependent epimerase/dehydratase (InterPro:IPR001509), NAD(P)-binding domain (InterPro:IPR016040); BEST Arabidopsis thaliana pro…	other metabolic processes | other cellular processes | other binding | other metabolic processes | other enzyme activity | nucleotide binding | other enzyme activity | cytosol | other cellular components | plasma membrane | other cellular processes | Golgi apparatus	#N/A	1.62552	#N/A
AT3G10985	0.00012943	0.00484236	1.65829	senescence associated gene 20	A senescence-associated gene whose expression is induced in response to treatment with Nep1, a fungal protein that causes necrosis.	senescence associated gene 20 (SAG20); CONTAINS InterPro DOMAIN/s: Wound-induced protein, Wun1, subgroup (InterPro:IPR016533), Wound-induced protein, Wun1 (InterPro:IPR009798); BEST Arabidopsis thaliana protein match is: Nuclear transport factor 2 (NTF2) family protein (TAIR:AT5G01740.1); Has 35333 Blast hits to 34131 proteins in 2444 species: Archae - 798; Bacteria - 22429; Metazoa - 974; Fungi …	response to abiotic or biotic stimulus | other biological processes | unknown cellular components | unknown molecular functions | unknown molecular functions	#N/A	#N/A	#N/A
AT5G61270	0.000446438	0.0127114	1.6583	phytochrome-interacting factor7	Basic helix-loop-helix (bHLH) phytochrome interacting factor. Interacts specifically with the far-red light?absorbing Pfr form of phyB through a conserved domain called the active phyB binding motif. Upon light exposure, PIF7 rapidly migrates to intranuclear speckles, where it colocalizes with phyB. Role as negative regulator of phyB-mediated seedling deetiolation.	phytochrome-interacting factor7 (PIF7); CONTAINS InterPro DOMAIN/s: Helix-loop-helix DNA-binding domain (InterPro:IPR001092), Helix-loop-helix DNA-binding (InterPro:IPR011598); BEST Arabidopsis thaliana protein match is: basic helix-loop-helix (bHLH) DNA-binding superfamily protein (TAIR:AT4G00050.1); Has 35333 Blast hits to 34131 proteins in 2444 species: Archae - 798; Bacteria - 22429; Metazoa …	developmental processes | response to abiotic or biotic stimulus | DNA or RNA binding | nucleus | transcription factor activity | transcription factor activity | other intracellular components | nucleus | transcription factor activity | transcription,DNA-dependent | other metabolic processes | DNA or RNA binding | response to abiotic or biotic stimulus | other cellular processes | nucleus | trans…	#N/A	#N/A	#N/A
AT1G12110	3.18856e-11	8.21595e-09	1.65991	nitrate transporter 1.1	Encodes NRT1.1 (CHL1), a dual-affinity nitrate transporter. The protein is expressed in guard cells and function in stomatal opening. Mutants have less transpiration and are more tolerant to drought. Expressed in lateral roots. Involved in nitrate signaling which enables the plant root system to detect and exploit nitrate-rich soil patches. Comparing to the wild type, the mutant displays a strong…	nitrate transporter 1.1 (NRT1.1); FUNCTIONS IN: transporter activity, nitrate transmembrane transporter activity; INVOLVED IN: response to water deprivation, nitrate transport, response to nitrate; LOCATED IN: plasma membrane; EXPRESSED IN: 25 plant structures; EXPRESSED DURING: 12 growth stages; CONTAINS InterPro DOMAIN/s: PTR2 family proton/oligopeptide symporter, conserved site (InterPro:IPR01…	other metabolic processes | cell organization and biogenesis | plasma membrane | other metabolic processes | other cellular processes | protein binding | other biological processes | other cellular processes | transporter activity | transporter activity | other cellular processes | response to stress | response to abiotic or biotic stimulus | cell organization and biogenesis | transport | plasma …	#N/A	#N/A	#N/A
ATMG01320	0.000199149	0.00702453	1.66092	NADH dehydrogenase 2B	encodes subunit of mitochondrial NAD(P)H dehydrogenase that is trans-spliced from two precursors, NAD2A and NAD2B.	NADH dehydrogenase 2B (NAD2B); CONTAINS InterPro DOMAIN/s: NADH-quinone oxidoreductase, chain N (InterPro:IPR010096), NADH:ubiquinone/plastoquinone oxidoreductase (InterPro:IPR001750); BEST Arabidopsis thaliana protein match is: NADH dehydrogenase 2A (TAIR:ATMG00285.1).	other membranes | electron transport or energy pathways | other enzyme activity | mitochondria | chloroplast | other metabolic processes | mitochondria | other intracellular components | other metabolic processes | other membranes | other cytoplasmic components | mitochondria | other metabolic processes | electron transport or energy pathways | other metabolic processes | other enzyme activity | …	#N/A	#N/A	#N/A
AT3G51430	1.30486e-07	1.42007e-05	1.66344	Calcium-dependent phosphotriesterase superfamily protein	Although this enzyme is predicted to encode a strictosidine synthase (SS), it lacks a conserved catalytic glutamate residue found in active SS enzymes and it is not expected to have SS activity.	YELLOW-LEAF-SPECIFIC GENE 2 (YLS2); FUNCTIONS IN: strictosidine synthase activity; INVOLVED IN: response to ethylene stimulus, leaf senescence, alkaloid biosynthetic process, response to abscisic acid stimulus; LOCATED IN: endoplasmic reticulum; EXPRESSED IN: 23 plant structures; EXPRESSED DURING: 13 growth stages; CONTAINS InterPro DOMAIN/s: Strictosidine synthase, conserved region (InterPro:IPR…	chloroplast | other cellular processes | other enzyme activity | other enzyme activity | other enzyme activity | ER | chloroplast | ER | other metabolic processes | developmental processes | other metabolic processes | other metabolic processes	#N/A	1.70952	#N/A
AT5G53750	0.0015208	0.0320109	1.66387	CBS domain-containing protein	0	CBS domain-containing protein; CONTAINS InterPro DOMAIN/s: Cystathionine beta-synthase, core (InterPro:IPR000644); BEST Arabidopsis thaliana protein match is: Cystathionine beta-synthase (CBS) family protein (TAIR:AT4G27460.1); Has 152 Blast hits to 152 proteins in 18 species: Archae - 0; Bacteria - 0; Metazoa - 1; Fungi - 0; Plants - 150; Viruses - 0; Other Eukaryotes - 1 (source: NCBI BLink).	response to stress | response to stress | other cellular processes | response to abiotic or biotic stimulus | other biological processes | other metabolic processes | unknown molecular functions	3.53185	#N/A	#N/A
AT5G44480	1.07555e-05	0.000690881	1.66414	NAD(P)-binding Rossmann-fold superfamily protein	mutant has Altered lateral root; UDP Glucose Epimerase	DEFECTIVE UGE IN ROOT (DUR); FUNCTIONS IN: coenzyme binding, UDP-glucose 4-epimerase activity, binding, catalytic activity; INVOLVED IN: galactose metabolic process, cellular metabolic process, nucleotide-sugar metabolic process, metabolic process; EXPRESSED IN: 14 plant structures; EXPRESSED DURING: 4 anthesis, C globular stage, petal differentiation and expansion stage; CONTAINS InterPro DOMAIN…	other cellular processes | other metabolic processes | other metabolic processes | other binding | other metabolic processes | other cellular processes | other enzyme activity | nucleotide binding | Golgi apparatus | other enzyme activity | other enzyme activity	2.01678	1.97037	#N/A
AT1G74950	1.36357e-05	0.000811077	1.66549	TIFY domain/Divergent CCT motif family protein	0	TIFY10B; CONTAINS InterPro DOMAIN/s: Tify (InterPro:IPR010399), CCT domain-like (InterPro:IPR018467); BEST Arabidopsis thaliana protein match is: jasmonate-zim-domain protein 1 (TAIR:AT1G19180.1); Has 432 Blast hits to 427 proteins in 29 species: Archae - 0; Bacteria - 0; Metazoa - 0; Fungi - 0; Plants - 432; Viruses - 0; Other Eukaryotes - 0 (source: NCBI BLink).	response to stress | signal transduction | response to stress | response to stress | other cellular processes | other biological processes | protein binding | other biological processes | signal transduction | other biological processes | other cellular processes | response to abiotic or biotic stimulus | other cellular processes | other cellular processes | other biological processes | protein b…	#N/A	#N/A	#N/A
AT1G51850	1.21327e-05	0.000752127	1.66686	Leucine-rich repeat protein kinase family protein	0	Leucine-rich repeat protein kinase family protein; FUNCTIONS IN: kinase activity; INVOLVED IN: protein amino acid phosphorylation; LOCATED IN: plasma membrane; EXPRESSED IN: root; CONTAINS InterPro DOMAIN/s: Protein kinase, ATP binding site (InterPro:IPR017441), Serine/threonine-protein kinase domain (InterPro:IPR002290), Leucine-rich repeat (InterPro:IPR001611), Serine/threonine-protein kinase-l…	protein metabolism | transport | transferase activity | other cellular processes | kinase activity | other binding | kinase activity | other metabolic processes | kinase activity | plasma membrane | transferase activity | transport | kinase activity | kinase activity | transferase activity | nucleotide binding | transferase activity | other cellular components	23.6206	5.01549	#N/A
AT5G35735	9.03107e-08	1.0366e-05	1.66765	Auxin-responsive family protein	0	Auxin-responsive family protein; LOCATED IN: plasma membrane, membrane; EXPRESSED IN: 21 plant structures; EXPRESSED DURING: 12 growth stages; CONTAINS InterPro DOMAIN/s: Cytochrome b561, eukaryote (InterPro:IPR004877), Uncharacterised conserved protein UCP037471 (InterPro:IPR017214), Protein of unknown function DUF568, DOMON-like (InterPro:IPR007613), DOMON related (InterPro:IPR005018), Cytochro…	signal transduction | response to stress | response to abiotic or biotic stimulus | other cellular processes | other cellular processes | response to stress | other cellular processes | other cellular processes | plasma membrane | other metabolic processes | other membranes | response to abiotic or biotic stimulus | response to stress | transport	18.3776	#N/A	#N/A
AT4G16380	8.29544e-07	7.50431e-05	1.67143	Heavy metal transport/detoxification superfamily protein	0	Heavy metal transport/detoxification superfamily protein ; FUNCTIONS IN: metal ion binding; INVOLVED IN: metal ion transport; LOCATED IN: cellular_component unknown; CONTAINS InterPro DOMAIN/s: Heavy metal transport/detoxification protein (InterPro:IPR006121); BEST Arabidopsis thaliana protein match is: Heavy metal transport/detoxification superfamily protein (TAIR:AT1G51090.1); Has 3914 Blast hi…	other binding | transport | nucleus | other cellular components | nucleus	#N/A	#N/A	#N/A
AT1G76650	6.95674e-05	0.00299731	1.67287	calmodulin-like 38	0	calmodulin-like 38 (CML38); FUNCTIONS IN: calcium ion binding; INVOLVED IN: response to wounding; LOCATED IN: plasma membrane; EXPRESSED IN: 19 plant structures; EXPRESSED DURING: 12 growth stages; CONTAINS InterPro DOMAIN/s: EF-Hand 1, calcium-binding site (InterPro:IPR018247), EF-HAND 2 (InterPro:IPR018249), Calcium-binding EF-hand (InterPro:IPR002048), EF-hand-like domain (InterPro:IPR011992);…	other biological processes | nucleus | other metabolic processes | other binding | signal transduction | other cellular processes | signal transduction | response to stress | other cellular processes | other biological processes | signal transduction | other binding | nucleus | plasma membrane | other binding | response to stress | plasma membrane | other cellular processes | other biological pro…	7.32398	#N/A	#N/A
AT4G23470	0.000245033	0.00833594	1.67493	PLAC8 family protein	0	PLAC8 family protein; CONTAINS InterPro DOMAIN/s: Protein of unknown function Cys-rich (InterPro:IPR006461); BEST Arabidopsis thaliana protein match is: PLAC8 family protein (TAIR:AT1G63830.3); Has 7925 Blast hits to 4553 proteins in 452 species: Archae - 4; Bacteria - 911; Metazoa - 2683; Fungi - 783; Plants - 1518; Viruses - 367; Other Eukaryotes - 1659 (source: NCBI BLink).	other biological processes | response to stress | other metabolic processes | signal transduction | response to stress | other cellular processes | transport | other cellular processes | nucleus | response to abiotic or biotic stimulus | developmental processes | response to stress | other cellular processes | other biological processes	#N/A	#N/A	#N/A
AT5G42050	3.70369e-06	0.000287908	1.67493	DCD (Development and Cell Death) domain protein	0	DCD (Development and Cell Death) domain protein; CONTAINS InterPro DOMAIN/s: Development/cell death domain (InterPro:IPR013989), Kelch related (InterPro:IPR013089); BEST Arabidopsis thaliana protein match is: DCD (Development and Cell Death) domain protein (TAIR:AT3G27090.1); Has 30201 Blast hits to 17322 proteins in 780 species: Archae - 12; Bacteria - 1396; Metazoa - 17338; Fungi - 3422; Plants…	response to stress | other metabolic processes | signal transduction | response to abiotic or biotic stimulus | other cellular processes | signal transduction | other cellular processes | response to stress | other cellular processes | response to abiotic or biotic stimulus | other cellular processes | response to stress | unknown molecular functions | response to stress | other cellular processe…	3.5344	1.3637	#N/A
AT1G27950	0.000293362	0.00933055	1.67505	glycosylphosphatidylinositol-anchored lipid protein transfer 1	Encodes LTPG1, a lipid transfer protein with a predicted GPI (glycosylphosphatidylinositol)-anchor domain. Localized in the plasma membrane. Disruption of the LTPG1 gene causes alterations of cuticular lipid composition, but no significant changes on total wax and cutin monomer loads are seen.	glycosylphosphatidylinositol-anchored lipid protein transfer 1 (LTPG1); FUNCTIONS IN: molecular_function unknown; INVOLVED IN: lipid transport; LOCATED IN: anchored to plasma membrane, plasma membrane, anchored to membrane; EXPRESSED IN: 24 plant structures; EXPRESSED DURING: 13 growth stages; CONTAINS InterPro DOMAIN/s: Bifunctional inhibitor/plant lipid transfer protein/seed storage (InterPro:I…	other membranes | plasma membrane | transport | plasma membrane | transport | unknown molecular functions | plasma membrane | plasma membrane | other membranes | plasma membrane | other membranes	#N/A	#N/A	#N/A
AT2G04040	0.000220712	0.00764789	1.67855	MATE efflux family protein	AtDTX1 (At2g04040) has been identified as a detoxifying efflux carrier for plant-derived antibiotics and other toxic compounds, including CD2+. Mistakenly referred to as At2g04070 in PMID:11739388.	TX1; CONTAINS InterPro DOMAIN/s: MATE family transporter related protein (InterPro:IPR015521), Multi antimicrobial extrusion protein MatE (InterPro:IPR002528); BEST Arabidopsis thaliana protein match is: MATE efflux family protein (TAIR:AT2G04080.1); Has 9657 Blast hits to 9581 proteins in 1940 species: Archae - 182; Bacteria - 6693; Metazoa - 146; Fungi - 326; Plants - 1322; Viruses - 0; Other E…	transporter activity | other cellular processes | other cellular processes | transporter activity | transport | transporter activity | transporter activity | transport | other membranes | plasma membrane | other membranes | other biological processes | transport | transporter activity | plasma membrane	4.22595	#N/A	#N/A
AT1G77760	9.80595e-11	2.11866e-08	1.67904	nitrate reductase 1	Encodes the cytosolic minor isoform of nitrate reductase (NR). Involved in the first step of nitrate assimilation, it contributes about 15% of the nitrate reductase activity in shoots. Similar to molybdopterin oxidoreductases at the N-terminus, and to FAD/NAD-binding cytochrome reductases at the C-terminus. Cofactors: FAD, heme iron (cytochrome B-557), and molybdenum-pterin.	nitrate reductase 1 (NIA1); FUNCTIONS IN: nitrate reductase activity, protein binding; INVOLVED IN: nitric oxide biosynthetic process, nitrate assimilation, response to light stimulus; LOCATED IN: cytosol; EXPRESSED IN: 24 plant structures; EXPRESSED DURING: 13 growth stages; CONTAINS InterPro DOMAIN/s: Cytochrome b5, heme-binding site (InterPro:IPR018506), Nitrate reductase NADH dependent (Inter…	other enzyme activity | other molecular functions | other binding | cytosol | other enzyme activity | other cellular processes | other metabolic processes | other binding | response to abiotic or biotic stimulus | other cellular processes | other metabolic processes | other metabolic processes | other binding | mitochondria | other binding | other metabolic processes | other enzyme activity | nuc…	#N/A	#N/A	#N/A
AT3G50480	3.5284e-05	0.00174543	1.67914	homolog of RPW8 4	Homolog of RPW8	homolog of RPW8 4 (HR4); FUNCTIONS IN: molecular_function unknown; INVOLVED IN: response to other organism; LOCATED IN: endomembrane system; EXPRESSED IN: 20 plant structures; EXPRESSED DURING: 11 growth stages; CONTAINS InterPro DOMAIN/s: Powdery mildew resistance protein, RPW8 domain (InterPro:IPR008808); BEST Arabidopsis thaliana protein match is: homolog of RPW8 3 (TAIR:AT3G50470.1); Has 106 …	response to abiotic or biotic stimulus | chloroplast | unknown molecular functions	2.83528	2.9383	#N/A
AT2G35930	0.000116661	0.00448688	1.67925	plant U-box 23	Encodes a cytoplasmically localized U-box domain containing E3 ubiquitin ligase that is involved in the response to water stress and acts as a negative regulator of PAMP-triggered immunity.	plant U-box 23 (PUB23); CONTAINS InterPro DOMAIN/s: U box domain (InterPro:IPR003613), Armadillo-like helical (InterPro:IPR011989), Armadillo-type fold (InterPro:IPR016024); BEST Arabidopsis thaliana protein match is: plant U-box 22 (TAIR:AT3G52450.1); Has 2501 Blast hits to 2466 proteins in 187 species: Archae - 0; Bacteria - 34; Metazoa - 243; Fungi - 89; Plants - 1910; Viruses - 3; Other Eukar…	response to stress | transport | signal transduction | response to stress | protein metabolism | response to abiotic or biotic stimulus | other cellular processes | other metabolic processes | cytosol | response to abiotic or biotic stimulus | other metabolic processes | response to stress | other enzyme activity | other cellular processes | response to stress | protein metabolism | other metabol…	48.6148	3.15527	#N/A
AT2G17500	0.00154011	0.0323248	1.67933	Auxin efflux carrier family protein	0	Auxin efflux carrier family protein; FUNCTIONS IN: auxin:hydrogen symporter activity; INVOLVED IN: auxin polar transport, transmembrane transport; LOCATED IN: endomembrane system, integral to membrane; EXPRESSED IN: 19 plant structures; EXPRESSED DURING: 13 growth stages; CONTAINS InterPro DOMAIN/s: Auxin efflux carrier (InterPro:IPR004776); BEST Arabidopsis thaliana protein match is: Auxin efflu…	chloroplast | other membranes | chloroplast | transporter activity | other cellular processes | chloroplast | other membranes | transport | other cellular processes | transport | other cellular processes | transport | transport | chloroplast | other membranes | other cellular processes | transport | other membranes | other cellular processes | other metabolic processes	#N/A	#N/A	#N/A
ATCG00330	0.00214178	0.041404	1.68115	chloroplast ribosomal protein S14	30S chloroplast ribosomal protein S14	chloroplast ribosomal protein S14 (RPS14); FUNCTIONS IN: structural constituent of ribosome; INVOLVED IN: translation; LOCATED IN: plastid small ribosomal subunit, chloroplast; EXPRESSED IN: 22 plant structures; EXPRESSED DURING: 13 growth stages; CONTAINS InterPro DOMAIN/s: Ribosomal protein S14 (InterPro:IPR001209), Ribosomal protein S14, conserved site (InterPro:IPR018271).	plastid | other cellular processes | chloroplast | ribosome | structural molecule activity | ribosome | other metabolic processes | other intracellular components | other cytoplasmic components | chloroplast | other cellular processes | other cytoplasmic components | other metabolic processes | chloroplast | other intracellular components | protein metabolism | electron transport or energy pathwa…	#N/A	#N/A	#N/A
AT1G14780	4.97293e-05	0.0023048	1.68123	MAC/Perforin domain-containing protein	0	MAC/Perforin domain-containing protein; CONTAINS InterPro DOMAIN/s: Membrane attack complex component/perforin (MACPF) domain (InterPro:IPR020864); BEST Arabidopsis thaliana protein match is: MAC/Perforin domain-containing protein (TAIR:AT4G24290.2); Has 221 Blast hits to 220 proteins in 25 species: Archae - 0; Bacteria - 0; Metazoa - 19; Fungi - 0; Plants - 202; Viruses - 0; Other Eukaryotes - 0…	unknown molecular functions | transport | unknown biological processes | nucleus	2.24123	#N/A	#N/A
AT2G44790	1.76933e-07	1.85678e-05	1.68162	uclacyanin 2	Encodes a uclacyanin, a protein precursor that is closely related to precursors of stellacyanins and a blue copper protein from pea pods.	uclacyanin 2 (UCC2); FUNCTIONS IN: electron carrier activity, copper ion binding; LOCATED IN: anchored to plasma membrane, anchored to membrane; EXPRESSED IN: 21 plant structures; EXPRESSED DURING: 12 growth stages; CONTAINS InterPro DOMAIN/s: Plastocyanin-like (InterPro:IPR003245), Cupredoxin (InterPro:IPR008972); BEST Arabidopsis thaliana protein match is: uclacyanin 3 (TAIR:AT3G60280.1); Has 7…	transport | other membranes | other membranes | other molecular functions | extracellular | response to stress | other biological processes | other metabolic processes | other cellular processes | other binding | plasma membrane | other binding | other cellular components | other membranes	1.98584	1.88828	#N/A
AT5G13330	0.000136505	0.00505172	1.68173	related to AP2 6l	encodes a member of the ERF (ethylene response factor) subfamily B-4 of ERF/AP2 transcription factor family. The protein contains one AP2 domain. There are 7 members in this subfamily.	related to AP2 6l (Rap2.6L); FUNCTIONS IN: DNA binding, sequence-specific DNA binding transcription factor activity; INVOLVED IN: regulation of transcription, DNA-dependent; LOCATED IN: nucleus; EXPRESSED IN: 11 plant structures; EXPRESSED DURING: LP.04 four leaves visible, 4 anthesis, C globular stage, petal differentiation and expansion stage, E expanded cotyledon stage; CONTAINS InterPro DOMAI…	other metabolic processes | other biological processes | transcription factor activity | response to abiotic or biotic stimulus | transcription factor activity | other cellular processes | other metabolic processes | other cellular processes | other biological processes | transcription factor activity | transcription,DNA-dependent | other metabolic processes | transcription,DNA-dependent | transc…	#N/A	1.72832	#N/A
AT4G39030	4.20746e-05	0.00202013	1.68766	MATE efflux family protein	Encodes an orphan multidrug and toxin extrusion transporter. Essential component of salicylic acid-dependent signaling for disease resistance. Member of the MATE-transporter family. Expression induced by salicylic acid. Mutants are salicylic acid-deficient.	ENHANCED DISEASE SUSCEPTIBILITY 5 (EDS5); FUNCTIONS IN: antiporter activity, drug transmembrane transporter activity, transporter activity; INVOLVED IN: salicylic acid biosynthetic process, negative regulation of defense response, defense response, response to nematode; LOCATED IN: mitochondrion, plastid, membrane; EXPRESSED IN: 23 plant structures; EXPRESSED DURING: 10 growth stages; CONTAINS In…	other cellular processes | transport | other metabolic processes | transport | response to abiotic or biotic stimulus | other metabolic processes | response to abiotic or biotic stimulus | other metabolic processes | other biological processes | plasma membrane | other metabolic processes | other cellular processes | other cellular processes | other cellular processes | other metabolic processes …	5.92157	3.01812	#N/A
AT1G02990	0.000339919	0.0103184	1.68871	0	0	BEST Arabidopsis thaliana protein match is: CW-type Zinc Finger (TAIR:AT3G62900.1); Has 5847 Blast hits to 4410 proteins in 438 species: Archae - 17; Bacteria - 452; Metazoa - 2463; Fungi - 354; Plants - 306; Viruses - 11; Other Eukaryotes - 2244 (source: NCBI BLink).	nucleus | unknown biological processes | unknown molecular functions	#N/A	#N/A	#N/A
ATCG00470	1.9945e-06	0.000163705	1.69074	ATP synthase epsilon chain	ATPase epsilon subunit	ATP synthase epsilon chain (ATPE); FUNCTIONS IN: hydrogen ion transporting ATP synthase activity, rotational mechanism; INVOLVED IN: cellular respiration, mitochondrial ATP synthesis coupled proton transport; LOCATED IN: proton-transporting ATP synthase complex, thylakoid, chloroplast thylakoid membrane, chloroplast; EXPRESSED IN: 24 plant structures; EXPRESSED DURING: 13 growth stages; CONTAINS …	other metabolic processes | other metabolic processes | other cellular processes | other membranes | hydrolase activity | other intracellular components | other intracellular components | other membranes | other cytoplasmic components | transport | other metabolic processes | chloroplast | other metabolic processes | electron transport or energy pathways | hydrolase activity | other intracellular…	#N/A	#N/A	#N/A
AT2G13790	0.00133039	0.0290001	1.69484	somatic embryogenesis receptor-like kinase 4	0	somatic embryogenesis receptor-like kinase 4 (SERK4); FUNCTIONS IN: protein kinase activity, transmembrane receptor protein serine/threonine kinase activity; INVOLVED IN: in 6 processes; LOCATED IN: endomembrane system; EXPRESSED IN: rosette leaf, cauline leaf, fruit, root, flower; CONTAINS InterPro DOMAIN/s: Protein kinase, ATP binding site (InterPro:IPR017441), Protein kinase, catalytic domain …	response to stress | other biological processes | signal transduction | developmental processes | kinase activity | signal transduction | signal transduction | other cellular processes | other cellular processes | kinase activity | other cellular processes | receptor binding or activity | plasma membrane | other biological processes | response to abiotic or biotic stimulus | transferase activity …	6.61879	2.4378	#N/A
AT2G38750	0.00243614	0.0458869	1.69589	annexin 4	Annexins are a family of calcium dependent membrane binding proteins though to be involved in Golgi mediated secretion. This is one of four annexins identified in Arabidopsis.	annexin 4 (ANNAT4); FUNCTIONS IN: calcium-dependent phospholipid binding, calcium ion binding; INVOLVED IN: in 6 processes; LOCATED IN: cell surface; EXPRESSED IN: 21 plant structures; EXPRESSED DURING: 14 growth stages; CONTAINS InterPro DOMAIN/s: Annexin like protein (InterPro:IPR015472), Annexin repeat (InterPro:IPR018502), Annexin (InterPro:IPR001464); BEST Arabidopsis thaliana protein match …	chloroplast | other biological processes | response to abiotic or biotic stimulus | response to stress | response to abiotic or biotic stimulus | other binding | other binding | other cellular components | response to abiotic or biotic stimulus | response to abiotic or biotic stimulus | response to stress | other binding | response to stress | response to stress | response to abiotic or biotic st…	#N/A	#N/A	#N/A
AT4G18360	0.00160323	0.0333164	1.69618	Aldolase-type TIM barrel family protein	Encodes a glycolate oxidase that modulates reactive oxygen species-mediated signal transduction during nonhost resistance.	Aldolase-type TIM barrel family protein; FUNCTIONS IN: glycolate oxidase activity, oxidoreductase activity, FMN binding, catalytic activity; INVOLVED IN: oxidation reduction, metabolic process; LOCATED IN: peroxisome; EXPRESSED IN: 12 plant structures; EXPRESSED DURING: 4 anthesis, F mature embryo stage, petal differentiation and expansion stage, E expanded cotyledon stage, D bilateral stage; CON…	other enzyme activity | other enzyme activity | other binding | response to stress | signal transduction | other intracellular components | other binding | other cytoplasmic components | other cytoplasmic components | other intracellular components | transport | other cellular processes | other cytoplasmic components | other intracellular components | response to abiotic or biotic stimulus | nucl…	#N/A	#N/A	#N/A
AT3G53720	3.57656e-05	0.00176331	1.69731	cation/H+ exchanger 20	member of Putative Na+/H+ antiporter family. Involved in the osmoregulation through K(+) fluxes and possibly pH modulation of an active endomembrane system in guard cells.	cation/H+ exchanger 20 (CHX20); CONTAINS InterPro DOMAIN/s: Cation/H+ exchanger (InterPro:IPR006153); BEST Arabidopsis thaliana protein match is: cation/H+ exchanger 18 (TAIR:AT5G41610.1); Has 10038 Blast hits to 10006 proteins in 2135 species: Archae - 380; Bacteria - 7898; Metazoa - 11; Fungi - 167; Plants - 678; Viruses - 0; Other Eukaryotes - 904 (source: NCBI BLink).	other biological processes | other membranes | chloroplast | transport | other cellular processes | transporter activity | other cellular processes | transport | other biological processes | other cellular components | transport | other cellular components | transport | transporter activity | other cellular processes | ER | transporter activity | other cellular processes | transport | other biolo…	#N/A	#N/A	#N/A
AT5G05730	2.46157e-07	2.52905e-05	1.69738	anthranilate synthase alpha subunit 1	ASA1 encodes the alpha subunit of anthranilate synthase, which catalyzes the rate-limiting step of tryptophan synthesis. ASA1 is induced by ethylene, and forms a link between ethylene signalling and auxin synthesis in roots.	anthranilate synthase alpha subunit 1 (ASA1); FUNCTIONS IN: anthranilate synthase activity; INVOLVED IN: in 6 processes; LOCATED IN: chloroplast, anthranilate synthase complex; EXPRESSED IN: 27 plant structures; EXPRESSED DURING: 13 growth stages; CONTAINS InterPro DOMAIN/s: Anthranilate synthase component I, N-terminal (InterPro:IPR006805), Chorismate binding, C-terminal (InterPro:IPR015890), AD…	other metabolic processes | response to abiotic or biotic stimulus | response to abiotic or biotic stimulus | response to abiotic or biotic stimulus | response to stress | other biological processes | other enzyme activity | electron transport or energy pathways | response to stress | response to stress | response to stress | other intracellular components | signal transduction | other cellular p…	4.52286	5.21654	#N/A
AT4G32480	1.08544e-08	1.57894e-06	1.69886	Protein of unknown function (DUF506)	0	Protein of unknown function (DUF506) ; FUNCTIONS IN: molecular_function unknown; INVOLVED IN: biological_process unknown; LOCATED IN: cellular_component unknown; EXPRESSED IN: cultured cell; CONTAINS InterPro DOMAIN/s: Protein of unknown function DUF506, plant (InterPro:IPR006502); BEST Arabidopsis thaliana protein match is: Protein of unknown function (DUF506) (TAIR:AT2G20670.1); Has 1807 Blast …	nucleus | unknown molecular functions | unknown biological processes	#N/A	#N/A	#N/A
AT3G05360	0.000101597	0.00410071	1.6998	receptor like protein 30	0	receptor like protein 30 (RLP30); FUNCTIONS IN: kinase activity; INVOLVED IN: defense response signaling pathway, resistance gene-independent, signal transduction, response to cyclopentenone, defense response; LOCATED IN: endomembrane system; EXPRESSED IN: 9 plant structures; EXPRESSED DURING: 4 anthesis, petal differentiation and expansion stage, E expanded cotyledon stage; CONTAINS InterPro DOM…	signal transduction | response to stress | response to stress | other cellular processes | signal transduction | signal transduction | signal transduction | other cellular processes | other cellular processes | response to abiotic or biotic stimulus | response to stress | response to abiotic or biotic stimulus | response to stress | response to stress | other cellular processes | signal transduct…	8.04082	6.51335	−2,15
AT4G20830	3.71609e-05	0.00182598	1.70055	FAD-binding Berberine family protein	0	FAD-binding Berberine family protein; FUNCTIONS IN: electron carrier activity, oxidoreductase activity, FAD binding, catalytic activity; INVOLVED IN: response to oxidative stress; LOCATED IN: mitochondrion, apoplast, plasma membrane, vacuole, plant-type cell wall; EXPRESSED IN: 26 plant structures; EXPRESSED DURING: 14 growth stages; CONTAINS InterPro DOMAIN/s: FAD-binding, type 2 (InterPro:IPR01…	other enzyme activity | cell wall | other metabolic processes | plasma membrane | plasma membrane | mitochondria | other molecular functions | nucleotide binding | extracellular | other cellular components | cytosol | other binding | other intracellular components | response to stress | other enzyme activity | plasma membrane | cell wall | other enzyme activity | plasma membrane | other cellular …	9.66763	5.46116	#N/A
AT2G46070	0.00130491	0.0285294	1.70301	mitogen-activated protein kinase 12	Encodes a MAP kinase protein. MPK12 interacts with the IBR5 protein phosphatase in vitro and in vivo, and it can be dephosphorylated and inactivated by IBR5. MPK12 appears to be a negative regulator of auxin signlaing. MPK12 RNAi lines are hypersensitive to auxin in root elongation and transcriptional response assays, but they appear to have normal sensitivity to ABA. MPK12 is a nuclear protein a…	mitogen-activated protein kinase 12 (MPK12); CONTAINS InterPro DOMAIN/s: Protein kinase, catalytic domain (InterPro:IPR000719), JNK MAP kinase (InterPro:IPR008351), Serine/threonine-protein kinase domain (InterPro:IPR002290), Tyrosine-protein kinase, active site (InterPro:IPR008266), Serine/threonine-protein kinase-like domain (InterPro:IPR017442), Protein kinase-like domain (InterPro:IPR011009);…	kinase activity | transferase activity | kinase activity | kinase activity | other cellular processes | protein binding | signal transduction | kinase activity | other metabolic processes | transferase activity | transferase activity | nucleotide binding | kinase activity | nucleus | protein binding | other binding | signal transduction | transferase activity | other binding | protein binding | o…	#N/A	#N/A	2.56
AT2G47550	0.000129859	0.00484236	1.70486	Plant invertase/pectin methylesterase inhibitor superfamily	0	Plant invertase/pectin methylesterase inhibitor superfamily; FUNCTIONS IN: enzyme inhibitor activity, pectinesterase activity; INVOLVED IN: cell wall modification; LOCATED IN: endomembrane system, cell wall, plant-type cell wall; EXPRESSED IN: 20 plant structures; EXPRESSED DURING: 9 growth stages; CONTAINS InterPro DOMAIN/s: Pectinesterase, active site (InterPro:IPR018040), Pectin lyase fold/vir…	extracellular | cell wall | hydrolase activity | other molecular functions | other cellular processes | hydrolase activity | cell wall | cell organization and biogenesis	2.93318	#N/A	#N/A
AT1G26730	0.000764212	0.0190949	1.70695	EXS (ERD1/XPR1/SYG1) family protein	0	EXS (ERD1/XPR1/SYG1) family protein; LOCATED IN: integral to membrane, plasma membrane; EXPRESSED IN: 22 plant structures; EXPRESSED DURING: 13 growth stages; CONTAINS InterPro DOMAIN/s: EXS, C-terminal (InterPro:IPR004342), SPX, N-terminal (InterPro:IPR004331); BEST Arabidopsis thaliana protein match is: EXS (ERD1/XPR1/SYG1) family protein (TAIR:AT1G35350.1); Has 1169 Blast hits to 1113 proteins…	other membranes | transport | plasma membrane | other cellular processes | other membranes | response to stress | plasma membrane	#N/A	#N/A	#N/A
AT4G27730	4.26707e-06	0.000321497	1.70834	oligopeptide transporter 1	oligopeptide transporter	oligopeptide transporter 1 (OPT6); FUNCTIONS IN: oligopeptide transporter activity; INVOLVED IN: oligopeptide transport; LOCATED IN: plasma membrane, membrane; EXPRESSED IN: 9 plant structures; EXPRESSED DURING: 4 anthesis, F mature embryo stage, petal differentiation and expansion stage, E expanded cotyledon stage, D bilateral stage; CONTAINS InterPro DOMAIN/s: Tetrapeptide transporter, OPT1/isp…	transport | other membranes | transporter activity | other cellular processes | transport | transporter activity | transport | plasma membrane | other cytoplasmic components	#N/A	4.44619	#N/A
AT1G71040	4.28627e-09	6.69934e-07	1.71126	Cupredoxin superfamily protein	Encodes LPR2. Function together with LPR1 (AT1G23010) and a P5-type ATPase (At5g23630/PDR2) in a common pathway that adjusts root meristem activity to Pi (inorganic phosphate) availability.	Low Phosphate Root2 (LPR2); FUNCTIONS IN: oxidoreductase activity, copper ion binding; INVOLVED IN: cellular response to phosphate starvation, meristem maintenance; LOCATED IN: cell wall, membrane; EXPRESSED IN: 22 plant structures; EXPRESSED DURING: 13 growth stages; CONTAINS InterPro DOMAIN/s: Cupredoxin (InterPro:IPR008972), Multicopper oxidase, type 2 (InterPro:IPR011706), Multicopper oxidase…	cell wall | cytosol | other metabolic processes | other binding | Golgi apparatus | developmental processes | other binding | response to stress | other cellular processes | other cellular processes | other enzyme activity | other membranes | extracellular | response to stress	#N/A	#N/A	#N/A
AT4G31820	0.000343724	0.0104073	1.71159	Phototropic-responsive NPH3 family protein	A member of the NPY family genes (NPY1/AT4G31820, NPY2/AT2G14820, NPY3/AT5G67440, NPY4/AT2G23050, NPY5/AT4G37590). Encodes a protein with similarity to NHP3. Contains BTB/POZ domain. Promoter region has canonical auxin response element binding site and Wus binding site. Co-localizes to the late endosome with PID. Regulates cotyledon development through control of PIN1 polarity in concert with PID…	ENHANCER OF PINOID (ENP); FUNCTIONS IN: signal transducer activity; INVOLVED IN: in 8 processes; LOCATED IN: late endosome, plasma membrane; EXPRESSED IN: 31 plant structures; EXPRESSED DURING: 14 growth stages; CONTAINS InterPro DOMAIN/s: NPH3 (InterPro:IPR004249), BTB/POZ (InterPro:IPR013069), BTB/POZ fold (InterPro:IPR011333), BTB/POZ-like (InterPro:IPR000210); BEST Arabidopsis thaliana protei…	other molecular functions | plasma membrane | plasma membrane | developmental processes | developmental processes | other molecular functions | response to abiotic or biotic stimulus | other cytoplasmic components | other intracellular components | developmental processes | developmental processes | response to abiotic or biotic stimulus | developmental processes | developmental processes | other…	#N/A	#N/A	#N/A
AT1G21060	0.000382071	0.0112241	1.71309	Protein of unknown function, DUF547	0	Protein of unknown function, DUF547; FUNCTIONS IN: molecular_function unknown; INVOLVED IN: biological_process unknown; LOCATED IN: chloroplast; EXPRESSED IN: 16 plant structures; EXPRESSED DURING: 8 growth stages; CONTAINS InterPro DOMAIN/s: Protein of unknown function DUF547 (InterPro:IPR006869); BEST Arabidopsis thaliana protein match is: Protein of unknown function, DUF547 (TAIR:AT1G76620.1);…	chloroplast | other metabolic processes | transcription,DNA-dependent | unknown biological processes | other cellular processes | nucleus | nucleus | unknown molecular functions	-4.73831	2.55495	#N/A
AT4G01010	1.3106e-05	0.000795674	1.71519	cyclic nucleotide-gated channel 13	member of Cyclic nucleotide gated channel family	cyclic nucleotide-gated channel 13 (CNGC13); FUNCTIONS IN: ion channel activity, cyclic nucleotide binding, calmodulin binding; INVOLVED IN: ion transport, transmembrane transport; LOCATED IN: membrane; EXPRESSED IN: 13 plant structures; EXPRESSED DURING: 9 growth stages; CONTAINS InterPro DOMAIN/s: Cyclic nucleotide-binding (InterPro:IPR000595), Ion transport (InterPro:IPR005821), Cyclic nucleot…	transport | other cellular processes | response to abiotic or biotic stimulus | response to stress | protein binding | other metabolic processes | other biological processes | other cellular processes | other cellular processes | other metabolic processes | response to stress | response to stress | other cellular processes | other cellular processes | plasma membrane | response to stress | nucleo…	11.4917	#N/A	#N/A
AT1G45010	0.000390212	0.0114203	1.71978	TRAM, LAG1 and CLN8 (TLC) lipid-sensing domain containing protein	0	TRAM, LAG1 and CLN8 (TLC) lipid-sensing domain containing protein; FUNCTIONS IN: molecular_function unknown; INVOLVED IN: biological_process unknown; LOCATED IN: endomembrane system, integral to membrane; CONTAINS InterPro DOMAIN/s: TRAM/LAG1/CLN8 homology domain (InterPro:IPR006634); BEST Arabidopsis thaliana protein match is: TRAM, LAG1 and CLN8 (TLC) lipid-sensing domain containing protein (TA…	unknown molecular functions | unknown biological processes | other membranes	#N/A	#N/A	#N/A
AT1G33110	0.000917608	0.0217093	1.72122	MATE efflux family protein	0	MATE efflux family protein; FUNCTIONS IN: antiporter activity, drug transmembrane transporter activity, transporter activity; INVOLVED IN: drug transmembrane transport, transmembrane transport; LOCATED IN: membrane; EXPRESSED IN: 22 plant structures; EXPRESSED DURING: 13 growth stages; CONTAINS InterPro DOMAIN/s: Multi antimicrobial extrusion protein MatE (InterPro:IPR002528); BEST Arabidopsis th…	plasma membrane | other cellular processes | transporter activity | plasma membrane | other cellular processes | response to abiotic or biotic stimulus | transport | other membranes | transporter activity | other cellular processes | other membranes | other cellular processes | transporter activity | transporter activity | other cellular processes | transport | transport | transport | other metab…	#N/A	#N/A	#N/A
AT3G49110	0.000202635	0.00712228	1.72816	peroxidase CA	Class III peroxidase Perx33. Expressed in roots. Located in the cell wall. Involved in cell elongation. Expression activated by light. May play a role in generating H2O2 during defense response.	peroxidase CA (PRXCA); FUNCTIONS IN: peroxidase activity; INVOLVED IN: oxygen and reactive oxygen species metabolic process, response to light stimulus, defense response to bacterium, defense response to fungus, unidimensional cell growth; LOCATED IN: vacuole, plant-type cell wall; EXPRESSED IN: stem, root; CONTAINS InterPro DOMAIN/s: Haem peroxidase (InterPro:IPR010255), Plant peroxidase (InterP…	other metabolic processes | other enzyme activity | response to stress | response to stress | response to abiotic or biotic stimulus | other metabolic processes | extracellular | other cellular processes | other intracellular components | other cytoplasmic components | cell wall | response to abiotic or biotic stimulus | cell wall | response to abiotic or biotic stimulus | cell organization and b…	#N/A	#N/A	#N/A
AT5G48000	2.22957e-05	0.00119728	1.73065	cytochrome P450, family 708, subfamily A, polypeptide 2	Encodes a member of the CYP708A family of cytochrome P450 enzymes. THAH appears to add a hydroxyl group to the triterpene thalianol. thah1 mutants have an elevated accumulation of thalianol. thah1-1 mutants have longer roots than wild type plants. Thalian-diol and desaturated thalian-diol are lost from the root extracts of thah1-1 mutants. Overexpression of the sequence from At5g48000.1 rescues t…	cytochrome P450, family 708, subfamily A, polypeptide 2 (CYP708A2); FUNCTIONS IN: thalianol hydroxylase activity, oxygen binding; INVOLVED IN: thalianol metabolic process, root development; LOCATED IN: endoplasmic reticulum; EXPRESSED IN: hypocotyl, root, callus; CONTAINS InterPro DOMAIN/s: Cytochrome P450 (InterPro:IPR001128), Cytochrome P450, E-class, group IV (InterPro:IPR002403), Cytochrome P…	other binding | other enzyme activity | other enzyme activity | other enzyme activity | ER | other binding | other binding | other binding | developmental processes | other enzyme activity | other enzyme activity | other binding | transport | other enzyme activity | other cellular processes | other enzyme activity | chloroplast | developmental processes | other cellular processes | developmental …	#N/A	#N/A	#N/A
AT1G75440	0.000114124	0.00442405	1.73088	ubiquitin-conjugating enzyme 16	0	ubiquitin-conjugating enzyme 16 (UBC16); FUNCTIONS IN: ubiquitin-protein ligase activity, small conjugating protein ligase activity; INVOLVED IN: ubiquitin-dependent protein catabolic process; EXPRESSED IN: 21 plant structures; EXPRESSED DURING: 13 growth stages; CONTAINS InterPro DOMAIN/s: Ubiquitin-conjugating enzyme/RWD-like (InterPro:IPR016135), Ubiquitin-conjugating enzyme, E2 (InterPro:IPR0…	nucleus | other enzyme activity | other enzyme activity | protein metabolism | other cellular processes | other cellular processes | other metabolic processes | response to stress | DNA or RNA metabolism	1.38511	1.38916	#N/A
AT1G73805	0.00220308	0.0423554	1.73229	Calmodulin binding protein-like	Encodes SAR Deficient 1 (SARD1), a key regulator for ICS1 (Isochorismate Synthase 1) induction and salicylic acid (SA) synthesis.	Calmodulin binding protein-like; CONTAINS InterPro DOMAIN/s: Calmodulin binding protein-like (InterPro:IPR012416); BEST Arabidopsis thaliana protein match is: Calmodulin-binding protein (TAIR:AT5G57580.1); Has 30201 Blast hits to 17322 proteins in 780 species: Archae - 12; Bacteria - 1396; Metazoa - 17338; Fungi - 3422; Plants - 5037; Viruses - 0; Other Eukaryotes - 2996 (source: NCBI BLink).	signal transduction | other cellular processes | response to stress | other cellular processes | other cellular processes | other metabolic processes | response to stress | response to abiotic or biotic stimulus | other cellular processes | response to abiotic or biotic stimulus | response to abiotic or biotic stimulus | other cellular processes | response to abiotic or biotic stimulus | nucleus …	#N/A	#N/A	#N/A
AT2G39210	0.00145329	0.0310983	1.73377	Major facilitator superfamily protein	0	Major facilitator superfamily protein; FUNCTIONS IN: molecular_function unknown; INVOLVED IN: transmembrane transport; LOCATED IN: cellular_component unknown; EXPRESSED IN: 22 plant structures; EXPRESSED DURING: 13 growth stages; CONTAINS InterPro DOMAIN/s: Nodulin-like (InterPro:IPR010658), Major facilitator superfamily MFS-1 (InterPro:IPR011701), Major facilitator superfamily, general substrate…	unknown molecular functions | transport | transport | other cellular processes | transport | response to abiotic or biotic stimulus | other cellular components | response to stress | response to abiotic or biotic stimulus | other cellular processes | response to stress | other cellular processes | response to stress | chloroplast | transport	5.66723	3.08479	#N/A
AT5G18860	8.32563e-07	7.50431e-05	1.73796	inosine-uridine preferring nucleoside hydrolase family protein	Encodes a purine nucleoside hydrolase active in the apoplast. It might play a role in salvaging extracellular ATP. NSH3 transcript levels rise in response to jasmonic acid and wounding.	inosine-uridine preferring nucleoside hydrolase family protein; FUNCTIONS IN: hydrolase activity; INVOLVED IN: biological_process unknown; LOCATED IN: cell wall; CONTAINS InterPro DOMAIN/s: Inosine/uridine-preferring nucleoside hydrolase (InterPro:IPR001910); BEST Arabidopsis thaliana protein match is: Inosine-uridine preferring nucleoside hydrolase family protein (TAIR:AT5G18890.1); Has 1807 Bla…	other cellular processes | cell wall | response to stress | hydrolase activity | other metabolic processes | other biological processes | extracellular | hydrolase activity | other cellular processes | hydrolase activity | other metabolic processes	#N/A	#N/A	#N/A
AT2G35710	0.00240123	0.0454207	1.74055	Nucleotide-diphospho-sugar transferases superfamily protein	0	Nucleotide-diphospho-sugar transferases superfamily protein; FUNCTIONS IN: transferase activity, transferring hexosyl groups, transferase activity, transferring glycosyl groups; INVOLVED IN: carbohydrate biosynthetic process, biosynthetic process; LOCATED IN: endomembrane system; EXPRESSED IN: 11 plant structures; EXPRESSED DURING: 7 growth stages; CONTAINS InterPro DOMAIN/s: Glycosyl transferase…	other metabolic processes | transferase activity | transferase activity | transferase activity | transferase activity | mitochondria | transferase activity | other metabolic processes	22.9612	#N/A	#N/A
AT4G13400	0.000920644	0.0217461	1.74397	2-oxoglutarate (2OG) and Fe(II)-dependent oxygenase superfamily protein	0	2-oxoglutarate (2OG) and Fe(II)-dependent oxygenase superfamily protein; BEST Arabidopsis thaliana protein match is: 2-oxoglutarate (2OG) and Fe(II)-dependent oxygenase superfamily protein (TAIR:AT3G63290.1); Has 390 Blast hits to 389 proteins in 142 species: Archae - 0; Bacteria - 106; Metazoa - 14; Fungi - 122; Plants - 74; Viruses - 0; Other Eukaryotes - 74 (source: NCBI BLink).	chloroplast | unknown molecular functions | unknown biological processes	#N/A	#N/A	#N/A
AT2G39200	0.000290588	0.00933055	1.74603	Seven transmembrane MLO family protein	A member of a large family of seven-transmembrane domain proteins specific to plants, homologs of the barley mildew resistance locus o (MLO) protein. The Arabidopsis genome contains 15 genes encoding MLO proteins, with localization in plasma membrane. Phylogenetic analysis revealed four clades of closely-related AtMLO genes. ATMLO6 belongs to the clade IV, with AtMLO2, AtMLO3 and AtMLO12. The gen…	MILDEW RESISTANCE LOCUS O 12 (MLO12); FUNCTIONS IN: calmodulin binding; INVOLVED IN: defense response to fungus, incompatible interaction, response to cyclopentenone, leaf senescence, cell death, defense response; LOCATED IN: plasma membrane; EXPRESSED IN: 16 plant structures; EXPRESSED DURING: 7 growth stages; CONTAINS InterPro DOMAIN/s: Mlo-related protein (InterPro:IPR004326); BEST Arabidopsis…	transport | other biological processes | other cellular processes | transport | response to stress | response to stress | other metabolic processes | plasma membrane | plasma membrane | other membranes | other biological processes | response to abiotic or biotic stimulus | transport | other cellular processes | developmental processes | other metabolic processes | plasma membrane | response to st…	27.1244	1.8395	#N/A
AT2G30340	0.00223714	0.0427969	1.74692	LOB domain-containing protein 13	0	LOB domain-containing protein 13 (LBD13); FUNCTIONS IN: molecular_function unknown; INVOLVED IN: biological_process unknown; LOCATED IN: membrane; EXPRESSED IN: root, leaf; CONTAINS InterPro DOMAIN/s: Lateral organ boundaries, LOB (InterPro:IPR004883); BEST Arabidopsis thaliana protein match is: LOB domain-containing protein 15 (TAIR:AT2G40470.1); Has 7621 Blast hits to 4763 proteins in 393 speci…	nucleus | unknown molecular functions | unknown biological processes | other membranes	#N/A	#N/A	#N/A
AT5G13190	2.36031e-05	0.0012474	1.74759	0	Encodes a plasma membrane localized LITAF domain protein that interacts with LSD1 and acts as a negative regulation of hypersensitive cell death.	CONTAINS InterPro DOMAIN/s: LPS-induced tumor necrosis factor alpha factor (InterPro:IPR006629); Has 30201 Blast hits to 17322 proteins in 780 species: Archae - 12; Bacteria - 1396; Metazoa - 17338; Fungi - 3422; Plants - 5037; Viruses - 0; Other Eukaryotes - 2996 (source: NCBI BLink).	other cellular processes | response to abiotic or biotic stimulus | signal transduction | transport | other cellular processes | signal transduction | response to stress | other cellular processes | plasma membrane | response to stress | protein binding | signal transduction | other cellular processes | response to stress | other cellular processes | other cellular processes	5.38467	#N/A	#N/A
AT1G80240	8.9337e-05	0.00368691	1.74843	Protein of unknown function, DUF642	0	Protein of unknown function, DUF642; CONTAINS InterPro DOMAIN/s: Protein of unknown function DUF642 (InterPro:IPR006946); BEST Arabidopsis thaliana protein match is: Protein of unknown function, DUF642 (TAIR:AT5G25460.1); Has 387 Blast hits to 327 proteins in 22 species: Archae - 0; Bacteria - 6; Metazoa - 0; Fungi - 0; Plants - 381; Viruses - 0; Other Eukaryotes - 0 (source: NCBI BLink).	cell wall | extracellular | unknown molecular functions | unknown biological processes	#N/A	#N/A	#N/A
AT3G09010	0.00135255	0.029266	1.7511	Protein kinase superfamily protein	0	Protein kinase superfamily protein; FUNCTIONS IN: protein serine/threonine kinase activity, protein kinase activity, kinase activity, ATP binding; INVOLVED IN: protein amino acid phosphorylation; LOCATED IN: cellular_component unknown; EXPRESSED IN: 20 plant structures; EXPRESSED DURING: 12 growth stages; CONTAINS InterPro DOMAIN/s: Protein kinase, ATP binding site (InterPro:IPR017441), Protein k…	transferase activity | other binding | response to abiotic or biotic stimulus | other biological processes | kinase activity | kinase activity | other biological processes | transferase activity | protein metabolism | transferase activity | kinase activity | response to abiotic or biotic stimulus | other metabolic processes | other cellular processes | nucleotide binding	3.54675	#N/A	#N/A
AT1G33811	1.13237e-06	9.84422e-05	1.75556	GDSL-like Lipase/Acylhydrolase superfamily protein	0	GDSL-like Lipase/Acylhydrolase superfamily protein; FUNCTIONS IN: hydrolase activity, acting on ester bonds, carboxylesterase activity; INVOLVED IN: lipid metabolic process; LOCATED IN: endomembrane system; EXPRESSED IN: 18 plant structures; EXPRESSED DURING: 13 growth stages; CONTAINS InterPro DOMAIN/s: Lipase, GDSL (InterPro:IPR001087); BEST Arabidopsis thaliana protein match is: GDSL-like Lipa…	developmental processes | hydrolase activity | extracellular | hydrolase activity | other metabolic processes	-1.45696	#N/A	#N/A
AT1G48320	0.00170895	0.0350669	1.75943	Thioesterase superfamily protein	Encodes one of the two functional DHNA-CoA (1,4-dihydroxy-2-naphthoyl-CoA) thioesterases found in Arabidopsis.	Thioesterase superfamily protein; CONTAINS InterPro DOMAIN/s: Thioesterase superfamily (InterPro:IPR006683), Phenylacetic acid degradation-related protein (InterPro:IPR003736); BEST Arabidopsis thaliana protein match is: Thioesterase superfamily protein (TAIR:AT5G48950.1); Has 2845 Blast hits to 2845 proteins in 1040 species: Archae - 0; Bacteria - 2337; Metazoa - 4; Fungi - 0; Plants - 128; Viru…	other metabolic processes | hydrolase activity | hydrolase activity | other intracellular components | other cytoplasmic components | other cellular processes | chloroplast	2.54	1.65958	#N/A
AT4G25390	0.000593219	0.0159043	1.76033	Protein kinase superfamily protein	0	Protein kinase superfamily protein; FUNCTIONS IN: protein serine/threonine kinase activity, protein kinase activity, kinase activity, ATP binding; INVOLVED IN: protein amino acid phosphorylation; LOCATED IN: plasma membrane; EXPRESSED IN: 14 plant structures; EXPRESSED DURING: 6 growth stages; CONTAINS InterPro DOMAIN/s: Protein kinase, ATP binding site (InterPro:IPR017441), Protein kinase, catal…	kinase activity | other cellular processes | nucleotide binding | transferase activity | other metabolic processes | other cellular processes | plasma membrane | plasma membrane | other metabolic processes | other binding | protein metabolism | other cellular processes | other cellular processes | transferase activity | plasma membrane | other cellular processes | protein metabolism | signal tran…	3.09871	#N/A	#N/A
AT1G25220	0.000319118	0.00984976	1.76411	anthranilate synthase beta subunit 1	Catalyzes the first step of tryptophan biosynthesis: Chorismate L-Glutamine = Anthranilate Pyruvate L-Glutamate. Functions as a heterocomplex with anthranilate synthase alpha subunit (ASA1 or ASA2).	anthranilate synthase beta subunit 1 (ASB1); FUNCTIONS IN: anthranilate synthase activity; INVOLVED IN: in 6 processes; LOCATED IN: chloroplast; EXPRESSED IN: pericycle, cotyledon vascular system, primary root tip, root, lateral root primordium; CONTAINS InterPro DOMAIN/s: Glutamine amidotransferase class-I, C-terminal (InterPro:IPR000991), Glutamine amidotransferase superfamily (InterPro:IPR0117…	other cellular processes | other biological processes | other metabolic processes | response to abiotic or biotic stimulus | other cellular processes | response to abiotic or biotic stimulus | other metabolic processes | response to stress | other enzyme activity | other metabolic processes | developmental processes | mitochondria | other enzyme activity | other metabolic processes	#N/A	#N/A	#N/A
AT3G23030	1.63194e-08	2.3006e-06	1.76614	indole-3-acetic acid inducible 2	auxin inducible gene expressed in the nucleus	indole-3-acetic acid inducible 2 (IAA2); CONTAINS InterPro DOMAIN/s: Aux/IAA-ARF-dimerisation (InterPro:IPR011525), AUX/IAA protein (InterPro:IPR003311); BEST Arabidopsis thaliana protein match is: indole-3-acetic acid inducible (TAIR:AT4G14560.1); Has 2163 Blast hits to 2162 proteins in 79 species: Archae - 0; Bacteria - 0; Metazoa - 0; Fungi - 0; Plants - 2162; Viruses - 0; Other Eukaryotes - 1…	nucleus | nucleus | protein binding | other biological processes | other biological processes | protein binding | transcription,DNA-dependent | nucleus | other biological processes | transcription factor activity | other metabolic processes | protein binding | other cellular processes	#N/A	#N/A	#N/A
AT1G28280	0.00121207	0.0269813	1.77123	VQ motif-containing protein	0	VQ motif-containing protein; CONTAINS InterPro DOMAIN/s: VQ (InterPro:IPR008889); BEST Arabidopsis thaliana protein match is: VQ motif-containing protein (TAIR:AT2G33780.1); Has 240 Blast hits to 231 proteins in 52 species: Archae - 0; Bacteria - 2; Metazoa - 36; Fungi - 32; Plants - 147; Viruses - 0; Other Eukaryotes - 23 (source: NCBI BLink).	unknown molecular functions | unknown biological processes | nucleus | other biological processes | nucleus	2.32317	#N/A	#N/A
AT4G36640	1.99717e-05	0.0011031	1.77282	Sec14p-like phosphatidylinositol transfer family protein	0	Sec14p-like phosphatidylinositol transfer family protein; FUNCTIONS IN: transporter activity; INVOLVED IN: transport; LOCATED IN: intracellular; EXPRESSED IN: 23 plant structures; EXPRESSED DURING: 15 growth stages; CONTAINS InterPro DOMAIN/s: Cellular retinaldehyde-binding/triple function, C-terminal (InterPro:IPR001251), Cellular retinaldehyde-binding/triple function, N-terminal (InterPro:IPR00…	transport | Golgi apparatus | transporter activity | transport | response to stress | transporter activity | other metabolic processes | other cellular processes | other intracellular components	#N/A	#N/A	#N/A
AT4G08780	3.03019e-05	0.00152251	1.77374	Peroxidase superfamily protein	0	Peroxidase superfamily protein; FUNCTIONS IN: peroxidase activity, heme binding; INVOLVED IN: oxidation reduction, response to oxidative stress; LOCATED IN: vacuole; EXPRESSED IN: embryo, hypocotyl, root, flower, seed; EXPRESSED DURING: F mature embryo stage, petal differentiation and expansion stage, E expanded cotyledon stage, D bilateral stage; CONTAINS InterPro DOMAIN/s: Haem peroxidase (Inte…	other intracellular components | other enzyme activity | other enzyme activity | other binding | response to stress | other cytoplasmic components | other metabolic processes | extracellular	1.92218	2.47885	−5,96
AT4G24510	2.89524e-08	3.79793e-06	1.77508	HXXXD-type acyl-transferase family protein	Encodes a component of the fatty acid elongation machinery required for C28 to C30 fatty acid elongation. It does not require the acyltransferase catalytic site for biological function.	ECERIFERUM 2 (CER2); FUNCTIONS IN: transferase activity, transferring acyl groups other than amino-acyl groups, transferase activity; INVOLVED IN: wax biosynthetic process; LOCATED IN: nucleus; EXPRESSED IN: 23 plant structures; EXPRESSED DURING: 13 growth stages; CONTAINS InterPro DOMAIN/s: Transferase (InterPro:IPR003480); BEST Arabidopsis thaliana protein match is: HXXXD-type acyl-transferase …	nucleus | other metabolic processes | other metabolic processes | other cellular processes | nucleus | transferase activity | ER | developmental processes | other cellular processes | other metabolic processes | other cellular processes | other cellular processes | other cellular processes | transferase activity | other metabolic processes	#N/A	#N/A	#N/A
AT3G56060	0.000551001	0.0150277	1.77744	Glucose-methanol-choline (GMC) oxidoreductase family protein	0	Glucose-methanol-choline (GMC) oxidoreductase family protein; FUNCTIONS IN: aldehyde-lyase activity, oxidoreductase activity, acting on CH-OH group of donors, FAD binding; INVOLVED IN: alcohol metabolic process; LOCATED IN: endomembrane system; EXPRESSED IN: 19 plant structures; EXPRESSED DURING: 10 growth stages; CONTAINS InterPro DOMAIN/s: Glucose-methanol-choline oxidoreductase, N-terminal (In…	other metabolic processes | nucleotide binding | other metabolic processes | other binding | other enzyme activity | other enzyme activity | other enzyme activity	#N/A	#N/A	#N/A
AT1G51830	0.00077467	0.0192906	1.77758	Leucine-rich repeat protein kinase family protein	0	Leucine-rich repeat protein kinase family protein; FUNCTIONS IN: protein serine/threonine kinase activity, kinase activity, ATP binding; INVOLVED IN: transmembrane receptor protein tyrosine kinase signaling pathway, protein amino acid phosphorylation; LOCATED IN: cellular_component unknown; EXPRESSED IN: root; CONTAINS InterPro DOMAIN/s: Protein kinase, ATP binding site (InterPro:IPR017441), Prot…	protein metabolism | other metabolic processes | kinase activity | other cellular processes | response to stress | kinase activity | nucleotide binding | transferase activity | transferase activity | transferase activity | signal transduction | kinase activity | kinase activity | other metabolic processes | kinase activity | other cellular processes | protein metabolism | other biological process…	#N/A	#N/A	#N/A
AT1G61560	0.000257777	0.00856847	1.77857	Seven transmembrane MLO family protein	A member of a large family of seven-transmembrane domain proteins specific to plants, homologs of the barley mildew resistance locus o (MLO) protein. The Arabidopsis genome contains 15 genes encoding MLO proteins, with localization in plasma membrane. Phylogenetic analysis revealed four clades of closely-related AtMLO genes. ATMLO6 belongs to the clade IV, with AtMLO2, AtMLO3 and AtMLO12. The gen…	MILDEW RESISTANCE LOCUS O 6 (MLO6); FUNCTIONS IN: calmodulin binding; INVOLVED IN: defense response to fungus, incompatible interaction, cell death, defense response; LOCATED IN: plasma membrane; EXPRESSED IN: 26 plant structures; EXPRESSED DURING: 8 growth stages; CONTAINS InterPro DOMAIN/s: Mlo-related protein (InterPro:IPR004326); BEST Arabidopsis thaliana protein match is: Seven transmembrane…	mitochondria | mitochondria | response to stress | response to stress | other cellular processes | plasma membrane | other cellular processes | other cellular processes | other cellular processes | other membranes | plasma membrane | other membranes | other membranes | mitochondria | protein binding | mitochondria | other cellular processes | other membranes | response to stress | response to abi…	17.3774	#N/A	#N/A
AT1G65690	0.000141229	0.00520033	1.77884	Late embryogenesis abundant (LEA) hydroxyproline-rich glycoprotein family	0	Late embryogenesis abundant (LEA) hydroxyproline-rich glycoprotein family; CONTAINS InterPro DOMAIN/s: Late embryogenesis abundant protein, group 2 (InterPro:IPR004864); BEST Arabidopsis thaliana protein match is: NDR1/HIN1-like 25 (TAIR:AT5G36970.1); Has 985 Blast hits to 984 proteins in 28 species: Archae - 0; Bacteria - 0; Metazoa - 0; Fungi - 0; Plants - 985; Viruses - 0; Other Eukaryotes - 0…	transport | plasma membrane | response to stress | other cellular processes | unknown biological processes | response to stress | unknown molecular functions | response to abiotic or biotic stimulus	25.7888	3.99729	#N/A
AT2G26400	0.00138346	0.0298696	1.78036	acireductone dioxygenase 3	Encodes a protein predicted to belong to the acireductone dioxygenase (ARD/ARD?)family.	acireductone dioxygenase 3 (ARD3); FUNCTIONS IN: heteroglycan binding, acireductone dioxygenase [iron(II)-requiring] activity, metal ion binding; INVOLVED IN: oxidation reduction, L-methionine salvage from methylthioadenosine; LOCATED IN: cellular_component unknown; EXPRESSED IN: 22 plant structures; EXPRESSED DURING: 13 growth stages; CONTAINS InterPro DOMAIN/s: Acireductone dioxygenase, ARD (In…	other enzyme activity | other metabolic processes | other binding | response to abiotic or biotic stimulus | response to abiotic or biotic stimulus | other binding | response to stress | other cellular processes | other cellular processes | plasma membrane | signal transduction | other metabolic processes | response to stress | other enzyme activity	#N/A	#N/A	#N/A
AT2G16630	2.33404e-05	0.00123797	1.78246	Pollen Ole e 1 allergen and extensin family protein	0	Pollen Ole e 1 allergen and extensin family protein; LOCATED IN: endomembrane system; EXPRESSED IN: 21 plant structures; EXPRESSED DURING: 13 growth stages; CONTAINS InterPro DOMAIN/s: Pollen Ole e 1 allergen/extensin (InterPro:IPR006041); Has 30201 Blast hits to 17322 proteins in 780 species: Archae - 12; Bacteria - 1396; Metazoa - 17338; Fungi - 3422; Plants - 5037; Viruses - 0; Other Eukaryote…	extracellular	#N/A	#N/A	#N/A
AT5G64750	0.000331813	0.0101531	1.78259	Integrase-type DNA-binding superfamily protein	Encodes a putative transcription factor containing an AP2 domain. Is a member of the ERF (ethylene response factor) subfamily B-4 of ERF/AP2 transcription factor family. Expressed in response to ABA, osmotic stress, sugar stress and drought. Mutants are hypersensitive to these stresses. May be involved in regulation of ABA mediated stress response.	ABA REPRESSOR1 (ABR1); CONTAINS InterPro DOMAIN/s: DNA-binding, integrase-type (InterPro:IPR016177), Pathogenesis-related transcriptional factor/ERF, DNA-binding (InterPro:IPR001471); BEST Arabidopsis thaliana protein match is: Integrase-type DNA-binding superfamily protein (TAIR:AT5G61890.1); Has 1807 Blast hits to 1807 proteins in 277 species: Archae - 0; Bacteria - 0; Metazoa - 736; Fungi - 34…	other cellular processes | response to abiotic or biotic stimulus | other metabolic processes | nucleus | signal transduction | other cellular processes | response to abiotic or biotic stimulus | response to stress | transcription,DNA-dependent | DNA or RNA binding | other biological processes | other biological processes | other cellular processes | transcription factor activity | transcription …	#N/A	#N/A	#N/A
[truncated: 249 more rows]
