# Supplementary material for: Short oligogalacturonides induce pathogen resistance-associated gene expression in Arabidopsis thaliana
Source: BMC Plant Biol. 2017 Jan 19;17:19. doi: 10.1186/s12870-016-0959-1 (PMC5248502; doi:10.1186/s12870-016-0959-1)
Supplement: Additional file 2: Table S3. — Genes significantly affected in expression (Fold Change) by treatment with trimers at 3 h (Trimers), long OGs at 1 h in the study by Denoux et al. 2008 (Long OGs 1 h) and long OGs at 3 h in the study by Denoux et al. 2008 (Long OGs 3 h). (XLSX 51 kb) [file 12870_2016_959_MOESM2_ESM.xlsx]

## Sheet: Blad2
Genes significantly affected in expression (Fold Change) by treatment with trimers at 3 hours (Trimers), long OGs at 1 hour in the study by Denoux et al. 2008 (Long OGs 1h) and long OGs at 3 hours in the study by Denoux et al. 2008 (Long OGs 3h)
id	Description1	Description2	Description3	GO	Fold Change Trimers	Fold Change Long OGs 1h	Fold Change Long OGs 3h
AT4G19170	nine-cis-epoxycarotenoid dioxygenase 4	chloroplast-targeted member of a family of enzymes similar to nine-cis-epoxycarotenoid dioxygenase	nine-cis-epoxycarotenoid dioxygenase 4 (NCED4); LOCATED IN: chloroplast, plastoglobule; EXPRESSED IN: 16 plant structures; EXPRESSED DURING: 9 growth stages; CONTAINS InterPro DOMAIN/s: Carotenoid oxygenase (InterPro:IPR004294); BEST Arabidopsis thaliana protein match is: nine-cis-epoxycarotenoid dioxygenase 5 (TAIR:AT1G30100.1); Has 2918 Blast hits to 2864 proteins in 491 species: Archae - 16; B…	other cytoplasmic components | chloroplast | plastid | other intracellular components | plastid | chloroplast | protein binding | plastid | chloroplast | other intracellular components | other intracellular components | chloroplast | chloroplast | other cytoplasmic components | other metabolic processes | chloroplast | other cytoplasmic components | other cellular processes	-2.6839	-8.02953	-6.76176
AT3G56010	0	0	unknown protein; FUNCTIONS IN: molecular_function unknown; INVOLVED IN: biological_process unknown; LOCATED IN: chloroplast thylakoid membrane; EXPRESSED IN: 22 plant structures; EXPRESSED DURING: 13 growth stages; Has 25 Blast hits to 25 proteins in 12 species: Archae - 0; Bacteria - 0; Metazoa - 0; Fungi - 0; Plants - 25; Viruses - 0; Other Eukaryotes - 0 (source: NCBI BLink).	other cellular processes | plastid | other intracellular components | other membranes | other metabolic processes | chloroplast | other cytoplasmic components | other cellular processes | other intracellular components | other cellular processes | plastid | other cellular processes | unknown molecular functions | other cytoplasmic components | other membranes | other metabolic processes | other m…	-1.77364	-1.9593	-1.58808
AT5G47110	Chlorophyll A-B binding family protein	0	Chlorophyll A-B binding family protein; FUNCTIONS IN: molecular_function unknown; INVOLVED IN: photosynthesis, light harvesting; LOCATED IN: chloroplast thylakoid membrane, chloroplast; EXPRESSED IN: 22 plant structures; EXPRESSED DURING: 13 growth stages; BEST Arabidopsis thaliana protein match is: Chlorophyll A-B binding family protein (TAIR:AT4G17600.1); Has 86 Blast hits to 86 proteins in 29 …	other cytoplasmic components | chloroplast | chloroplast | other cellular processes | electron transport or energy pathways | other cytoplasmic components | other membranes | plastid | unknown molecular functions | other intracellular components | other cellular processes | other metabolic processes | other metabolic processes | plastid | other membranes | other intracellular components | chlorop…	-1.7694	-1.21658	-1.47021
AT1G64355	0	0	unknown protein; FUNCTIONS IN: molecular_function unknown; INVOLVED IN: biological_process unknown; LOCATED IN: chloroplast; EXPRESSED IN: 23 plant structures; EXPRESSED DURING: 13 growth stages; CONTAINS InterPro DOMAIN/s: Protein of unknown function DUF3593 (InterPro:IPR021995); Has 301 Blast hits to 301 proteins in 96 species: Archae - 0; Bacteria - 143; Metazoa - 0; Fungi - 0; Plants - 44; Vi…	chloroplast | other metabolic processes | cell organization and biogenesis | unknown biological processes | unknown molecular functions | other cellular processes | electron transport or energy pathways	-1.73267	-1.5457	-1.45843
AT3G02060	DEAD/DEAH box helicase, putative	0	DEAD/DEAH box helicase, putative; FUNCTIONS IN: in 6 functions; INVOLVED IN: DNA repair, regulation of transcription, DNA-dependent; LOCATED IN: chloroplast; EXPRESSED IN: 16 plant structures; EXPRESSED DURING: 12 growth stages; CONTAINS InterPro DOMAIN/s: Transcription-repair-coupling factor (InterPro:IPR005118), DNA/RNA helicase, DEAD/DEAH box type, N-terminal (InterPro:IPR011545), Transcriptio…	response to stress | nucleic acid binding | hydrolase activity | response to stress | nucleus | nucleotide binding | hydrolase activity | other cellular processes | nucleotide binding | hydrolase activity | nucleic acid binding | other metabolic processes | other cellular processes | other binding | DNA or RNA binding | DNA or RNA binding | hydrolase activity | hydrolase activity | DNA or RNA met…	-1.71052	-2.92226	-2.05518
AT5G28500	0	0	unknown protein; FUNCTIONS IN: molecular_function unknown; INVOLVED IN: biological_process unknown; LOCATED IN: chloroplast stroma, chloroplast; EXPRESSED IN: 23 plant structures; EXPRESSED DURING: 13 growth stages; BEST Arabidopsis thaliana protein match is: unknown protein (TAIR:AT3G04550.1); Has 109 Blast hits to 109 proteins in 49 species: Archae - 0; Bacteria - 67; Metazoa - 0; Fungi - 0; Pl…	other cellular processes | chloroplast | unknown biological processes | developmental processes | chloroplast | chloroplast | chloroplast | other intracellular components | chloroplast | plastid | other metabolic processes | plastid | other intracellular components | other cellular processes | other cytoplasmic components | other metabolic processes | other metabolic processes | unknown molecular…	-1.69324	-1.49165	-1.51968
AT1G02730	cellulose synthase-like D5	Encodes a gene similar to cellulose synthase. Knock-out mutant has reduced growth, reduced xylan level and reduced xylan synthase activity in stems.	cellulose synthase-like D5 (CSLD5); CONTAINS InterPro DOMAIN/s: Cellulose synthase (InterPro:IPR005150); BEST Arabidopsis thaliana protein match is: cellulose synthase-like D3 (TAIR:AT3G03050.1); Has 3375 Blast hits to 3003 proteins in 709 species: Archae - 13; Bacteria - 1269; Metazoa - 102; Fungi - 19; Plants - 1879; Viruses - 2; Other Eukaryotes - 91 (source: NCBI BLink).	Golgi apparatus | other cellular processes | other cellular processes | other cellular processes | developmental processes | response to abiotic or biotic stimulus | transferase activity | other membranes | response to abiotic or biotic stimulus | other metabolic processes | DNA or RNA metabolism | response to stress | response to abiotic or biotic stimulus | other cellular processes | transferas…	-1.68321	-2.20673	-1.66409
AT3G20230	Ribosomal L18p/L5e family protein	0	Ribosomal L18p/L5e family protein; FUNCTIONS IN: structural constituent of ribosome; INVOLVED IN: translation; LOCATED IN: ribosome, intracellular, chloroplast; EXPRESSED IN: 22 plant structures; EXPRESSED DURING: 13 growth stages; CONTAINS InterPro DOMAIN/s: Ribosomal protein L18/L5 (InterPro:IPR005484); BEST Arabidopsis thaliana protein match is: Ribosomal L18p/L5e family protein (TAIR:AT1G0884…	other cellular processes | transcription,DNA-dependent | other cellular processes | other metabolic processes | ribosome | other intracellular components | structural molecule activity | other metabolic processes | other metabolic processes | protein metabolism | protein metabolism | ribosome | structural molecule activity | chloroplast | other cellular processes	-1.61188	-1.196	-1.48801
AT4G19530	disease resistance protein (TIR-NBS-LRR class) family	Encodes a TIR-NB-LRR resistance protein. Transient expression in tobacco induces cell death.	disease resistance protein (TIR-NBS-LRR class) family; FUNCTIONS IN: transmembrane receptor activity, ATP binding; INVOLVED IN: defense response signaling pathway, resistance gene-dependent, defense response; LOCATED IN: intrinsic to membrane; EXPRESSED IN: 18 plant structures; EXPRESSED DURING: 9 growth stages; CONTAINS InterPro DOMAIN/s: NB-ARC (InterPro:IPR002182), Toll-Interleukin receptor (I…	response to abiotic or biotic stimulus | response to stress | signal transduction | nucleus | transport | response to stress | other cellular processes | other cellular processes | other intracellular components | signal transduction | nucleotide binding | other binding | other metabolic processes | other metabolic processes | response to stress | protein metabolism	-1.5963	-2.08471	-1.99779
AT1G15730	Cobalamin biosynthesis CobW-like protein	0	Cobalamin biosynthesis CobW-like protein; CONTAINS InterPro DOMAIN/s: Cobalamin (vitamin B12) biosynthesis CobW-like (InterPro:IPR003495), Cobalamin (vitamin B12) biosynthesis CobW-like, C-terminal (InterPro:IPR011629); BEST Arabidopsis thaliana protein match is: plastid transcriptionally active 17 (TAIR:AT1G80480.1); Has 16369 Blast hits to 11834 proteins in 1861 species: Archae - 128; Bacteria …	other intracellular components | chloroplast | chloroplast | plastid | other cytoplasmic components	-1.596	-1.23645	-1.354
AT1G44110	Cyclin A1;1	0	Cyclin A1;1 (CYCA1;1); CONTAINS InterPro DOMAIN/s: Cyclin, C-terminal (InterPro:IPR004367), Cyclin (InterPro:IPR006670), G2/mitotic-specific cyclin A (InterPro:IPR015453), Cyclin-like (InterPro:IPR011028), Cyclin-related (InterPro:IPR013763), Cyclin, N-terminal (InterPro:IPR006671), Cyclin, A/B/D/E (InterPro:IPR014400); BEST Arabidopsis thaliana protein match is: CYCLIN A1;2 (TAIR:AT1G77390.1); H…	other cellular processes | protein metabolism | DNA or RNA metabolism | DNA or RNA metabolism | other cellular processes | other cellular processes | protein binding | nucleus | other cellular processes | other metabolic processes | other metabolic processes | protein binding | other metabolic processes | protein metabolism | other cellular processes | other cellular processes | cell organization…	-1.56686	-2.10394	-1.86311
AT1G02280	translocon at the outer envelope membrane of chloroplasts 33	Encodes a GTP-binding GTP-ase. Component of the chloroplast protein import machinery. Required for import of POR B into plastids. Toc33 phosphorylation may not play an important role in vivo.	translocon at the outer envelope membrane of chloroplasts 33 (TOC33); FUNCTIONS IN: protein binding, GTP binding, GTPase activity, protein homodimerization activity; INVOLVED IN: protein targeting to chloroplast; LOCATED IN: chloroplast outer membrane, chloroplast, chloroplast envelope; EXPRESSED IN: 23 plant structures; EXPRESSED DURING: 13 growth stages; CONTAINS InterPro DOMAIN/s: AIG1 (InterP…	other cytoplasmic components | chloroplast | transporter activity | nucleotide binding | chloroplast | chloroplast | other cytoplasmic components | chloroplast | nucleotide binding | plastid | other cytoplasmic components | nucleotide binding | other cellular processes | chloroplast | other intracellular components | other intracellular components | protein binding | nucleotide binding | protein …	-1.56379	-1.25897	-1.39134
AT3G23700	Nucleic acid-binding proteins superfamily	0	Nucleic acid-binding proteins superfamily; FUNCTIONS IN: RNA binding; INVOLVED IN: response to cold; LOCATED IN: chloroplast stroma, nucleus, chloroplast; EXPRESSED IN: 23 plant structures; EXPRESSED DURING: 13 growth stages; CONTAINS InterPro DOMAIN/s: Nucleic acid-binding, OB-fold-like (InterPro:IPR016027), Nucleic acid-binding, OB-fold (InterPro:IPR012340), Ribosomal protein S1, RNA-binding do…	chloroplast | response to abiotic or biotic stimulus | transcription,DNA-dependent | cell organization and biogenesis | other cellular processes | other metabolic processes | cell organization and biogenesis | other metabolic processes | electron transport or energy pathways | other metabolic processes | other cellular processes | plastid | plastid | other cellular processes | response to stress …	-1.55699	-1.27144	-1.5873
AT3G18390	CRS1 / YhbY (CRM) domain-containing protein	0	embryo defective 1865 (EMB1865); FUNCTIONS IN: RNA binding; INVOLVED IN: embryo development ending in seed dormancy; LOCATED IN: chloroplast; EXPRESSED IN: 22 plant structures; EXPRESSED DURING: 13 growth stages; CONTAINS InterPro DOMAIN/s: RNA-binding, CRM domain (InterPro:IPR001890); BEST Arabidopsis thaliana protein match is: CRM family member 3B (TAIR:AT4G14510.1); Has 1281 Blast hits to 1142…	other metabolic processes | chloroplast | other biological processes | other cellular processes | chloroplast | other metabolic processes | other metabolic processes | other metabolic processes | cell organization and biogenesis | cell organization and biogenesis | other cellular processes | other cellular processes | other cellular processes | developmental processes | other cellular processes |…	-1.5404	-1.41002	-1.4817
AT1G60600	UbiA prenyltransferase family protein	Encodes a protein similar to 1,4-dihydroxy-2-naphthoic acid phytyltransferase involved in phylloquinone and plastoquinone biosynthesis. Mutants are pale green and heterotrophic with defects in photosynthetic electron transport.	ABERRANT CHLOROPLAST DEVELOPMENT 4 (ABC4); CONTAINS InterPro DOMAIN/s: UbiA prenyltransferase (InterPro:IPR000537), 1,4-dihydroxy-2-naphthoate phytyltransferase (InterPro:IPR011937); Has 2128 Blast hits to 2126 proteins in 766 species: Archae - 57; Bacteria - 1544; Metazoa - 40; Fungi - 0; Plants - 49; Viruses - 0; Other Eukaryotes - 438 (source: NCBI BLink).	other metabolic processes | other cellular processes | electron transport or energy pathways | other cellular processes | other metabolic processes | plasma membrane | other membranes | transferase activity | chloroplast | other cellular processes | developmental processes | transferase activity | cell organization and biogenesis | other metabolic processes | other metabolic processes | transfera…	-1.53386	-1.21082	-1.38621
AT4G24780	Pectin lyase-like superfamily protein	0	Pectin lyase-like superfamily protein; FUNCTIONS IN: lyase activity, pectate lyase activity; INVOLVED IN: biological_process unknown; LOCATED IN: membrane; EXPRESSED IN: 23 plant structures; EXPRESSED DURING: 13 growth stages; CONTAINS InterPro DOMAIN/s: Pectin lyase fold/virulence factor (InterPro:IPR011050), AmbAllergen (InterPro:IPR018082), Pectate lyase/Amb allergen (InterPro:IPR002022), Pect…	other enzyme activity | extracellular | other cellular processes | other enzyme activity | unknown biological processes | extracellular | other membranes	-1.53058	-2.13194	-1.7461
AT1G14030	Rubisco methyltransferase family protein	Encodes a lysine methyltransferase whose main soluble physiological substrates are chloroplastic fructose 1,6-bisphosphate aldolases, FBA1, FBA2, and FBA3. Lysines near the C-terminal end of the target proteins are trimethylated.	Rubisco methyltransferase family protein; FUNCTIONS IN: [ribulose-bisphosphate carboxylase]-lysine N-methyltransferase activity; LOCATED IN: chloroplast, chloroplast stroma; EXPRESSED IN: 20 plant structures; EXPRESSED DURING: 13 growth stages; CONTAINS InterPro DOMAIN/s: Rubisco methyltransferase (InterPro:IPR011192), SET domain (InterPro:IPR001214), Rubisco LSMT substrate-binding (InterPro:IPR0…	other metabolic processes | other cytoplasmic components | cell organization and biogenesis | other metabolic processes | other cellular processes | other metabolic processes | chloroplast | other intracellular components | other metabolic processes | other cellular processes | other cellular processes | other cellular processes | chloroplast | other cellular processes | transferase activity | de…	-1.50431	-1.46496	-1.46563
AT5G45680	FK506-binding protein 13	Peptidyl-Prolyl Isomerase located in chloroplast thylakoid lumen	FK506-binding protein 13 (FKBP13); FUNCTIONS IN: FK506 binding, peptidyl-prolyl cis-trans isomerase activity; INVOLVED IN: protein folding; LOCATED IN: thylakoid lumen, chloroplast thylakoid lumen, chloroplast; EXPRESSED IN: 22 plant structures; EXPRESSED DURING: 14 growth stages; CONTAINS InterPro DOMAIN/s: Peptidyl-prolyl cis-trans isomerase, FKBP-type (InterPro:IPR001179); BEST Arabidopsis tha…	protein binding | other metabolic processes | other binding | other membranes | protein metabolism | other metabolic processes | other binding | other cellular processes | other cellular processes | protein metabolism | developmental processes | other metabolic processes | chloroplast | other cytoplasmic components | other cellular processes | other intracellular components | other cellular proce…	-1.50265	-1.35638	-1.73512
AT5G57930	Arabidopsis thaliana protein of unknown function (DUF794)	ACCUMULATION OF PHOTOSYSTEM ONE 2	ACCUMULATION OF PHOTOSYSTEM ONE 2 (APO2); FUNCTIONS IN: molecular_function unknown; INVOLVED IN: embryo development ending in seed dormancy; LOCATED IN: chloroplast; EXPRESSED IN: 21 plant structures; EXPRESSED DURING: 13 growth stages; CONTAINS InterPro DOMAIN/s: Protein of unknown function DUF794, plant (InterPro:IPR008512); BEST Arabidopsis thaliana protein match is: Arabidopsis thaliana prote…	protein metabolism | other cellular processes | other metabolic processes | other metabolic processes | other cellular processes | other metabolic processes | response to abiotic or biotic stimulus | other metabolic processes | other cellular processes | chloroplast | other cellular processes | other metabolic processes | cell organization and biogenesis | other cellular processes | other cellula…	-1.47817	-1.54454	-1.70339
AT2G42600	phosphoenolpyruvate carboxylase 2	Encodes one of four Arabidopsis phosphoenolpyruvate carboxylase proteins.	phosphoenolpyruvate carboxylase 2 (PPC2); FUNCTIONS IN: phosphoenolpyruvate carboxylase activity, catalytic activity; INVOLVED IN: tricarboxylic acid cycle; LOCATED IN: cytosol, apoplast, chloroplast, plasma membrane; EXPRESSED IN: 27 plant structures; EXPRESSED DURING: 13 growth stages; CONTAINS InterPro DOMAIN/s: Pyruvate/Phosphoenolpyruvate kinase, catalytic core (InterPro:IPR015813), Phosphoe…	other metabolic processes | response to stress | cytosol | plasma membrane | other enzyme activity | chloroplast | other metabolic processes | other enzyme activity | plasma membrane | other cytoplasmic components | other enzyme activity | other metabolic processes | other cellular components | other metabolic processes | other cellular processes | electron transport or energy pathways | other cy…	-1.46466	-1.4753	-1.48312
AT5G53490	Tetratricopeptide repeat (TPR)-like superfamily protein	thylakoid lumenal 17.4 kDa protein, chloroplast, identical to SP:P81760 Thylakoid lumenal 17.4 kDa protein, chloroplast precursor (P17.4) {Arabidopsis thaliana}. Putative pentapeptide protein.	Tetratricopeptide repeat (TPR)-like superfamily protein; FUNCTIONS IN: molecular_function unknown; INVOLVED IN: biological_process unknown; LOCATED IN: in 6 components; EXPRESSED IN: 23 plant structures; EXPRESSED DURING: 14 growth stages; CONTAINS InterPro DOMAIN/s: Pentapeptide repeat (InterPro:IPR001646); BEST Arabidopsis thaliana protein match is: Pentapeptide repeat-containing protein (TAIR:…	other cytoplasmic components | other intracellular components | chloroplast | chloroplast | plastid | unknown molecular functions | other metabolic processes | chloroplast | plastid | other intracellular components | other cellular processes | other metabolic processes | other intracellular components | other cellular processes | other intracellular components | other membranes | plastid | plasti…	-1.44217	-1.27215	-1.47866
AT3G46100	Histidyl-tRNA synthetase 1	histidyl-tRNA synthetase	Histidyl-tRNA synthetase 1 (HRS1); FUNCTIONS IN: histidine-tRNA ligase activity; INVOLVED IN: histidyl-tRNA aminoacylation; LOCATED IN: mitochondrion, chloroplast; EXPRESSED IN: 22 plant structures; EXPRESSED DURING: 13 growth stages; CONTAINS InterPro DOMAIN/s: Histidyl-tRNA synthetase, class IIa, subgroup (InterPro:IPR015807), Aminoacyl-tRNA synthetase, class II (G/ H/ P/ S), conserved domain (…	chloroplast | other metabolic processes | other cellular processes | other binding | protein metabolism | other metabolic processes | other metabolic processes | mitochondria | other enzyme activity | chloroplast | protein metabolism | chloroplast | other enzyme activity | other cytoplasmic components | other enzyme activity | nucleotide binding | protein metabolism | nucleotide binding | other e…	-1.4393	-1.27081	-1.35398
AT2G21530	SMAD/FHA domain-containing protein	0	SMAD/FHA domain-containing protein ; INVOLVED IN: biological_process unknown; LOCATED IN: chloroplast thylakoid membrane, chloroplast stroma, chloroplast; EXPRESSED IN: guard cell; CONTAINS InterPro DOMAIN/s: SMAD/FHA domain (InterPro:IPR008984), Forkhead-associated (FHA) domain (InterPro:IPR000253); Has 459 Blast hits to 455 proteins in 163 species: Archae - 26; Bacteria - 275; Metazoa - 3; Fung…	electron transport or energy pathways | other cytoplasmic components | other cellular processes | other cellular processes | chloroplast | chloroplast | chloroplast | other intracellular components | other metabolic processes | other membranes | chloroplast | other metabolic processes | unknown biological processes | other cellular processes | other metabolic processes | plastid | cell organizati…	-1.43421	-1.40723	-1.54818
AT2G24060	Translation initiation factor 3 protein	0	Translation initiation factor 3 protein; FUNCTIONS IN: translation initiation factor activity; INVOLVED IN: translational initiation; LOCATED IN: chloroplast; EXPRESSED IN: 22 plant structures; EXPRESSED DURING: 13 growth stages; CONTAINS InterPro DOMAIN/s: Translation initiation factor 3, N-terminal (InterPro:IPR019814), Translation initiation factor 3, conserved site (InterPro:IPR019813), Trans…	other cellular processes | chloroplast | other cellular processes | other cellular processes | cell organization and biogenesis | DNA or RNA binding | other metabolic processes | other metabolic processes | other cellular processes | other metabolic processes | other cellular processes | protein metabolism | other cellular processes | transport | other metabolic processes | other metabolic proces…	-1.42648	-1.4754	-1.66189
AT2G30870	glutathione S-transferase PHI 10	early dehydration-induced gene ERD13 homologous to tobacco and maize glutathione S-transferases. Encodes glutathione transferase belonging to the phi class of GSTs. Naming convention according to Wagner et al. (2002)	glutathione S-transferase PHI 10 (GSTF10); FUNCTIONS IN: glutathione transferase activity, copper ion binding, glutathione binding; INVOLVED IN: response to cadmium ion, response to water deprivation, toxin catabolic process; LOCATED IN: in 6 components; EXPRESSED IN: 25 plant structures; EXPRESSED DURING: 14 growth stages; CONTAINS InterPro DOMAIN/s: Thioredoxin fold (InterPro:IPR012335), Glutat…	other metabolic processes | response to stress | other cellular processes | other metabolic processes | other cellular processes | other metabolic processes | other cellular processes | other metabolic processes | response to abiotic or biotic stimulus | other binding | plasma membrane | response to abiotic or biotic stimulus | other metabolic processes | other biological processes | other metabo…	1.42581	2.11195	2.1882
AT4G39950	cytochrome P450, family 79, subfamily B, polypeptide 2	Belongs to cytochrome P450 and is involved in tryptophan metabolism. Converts Trp to indo-3-acetaldoxime (IAOx), a precursor to IAA and indole glucosinolates.	cytochrome P450, family 79, subfamily B, polypeptide 2 (CYP79B2); FUNCTIONS IN: electron carrier activity, monooxygenase activity, iron ion binding, oxygen binding, heme binding; INVOLVED IN: in 8 processes; LOCATED IN: chloroplast; EXPRESSED IN: 25 plant structures; EXPRESSED DURING: 13 growth stages; CONTAINS InterPro DOMAIN/s: Cytochrome P450 (InterPro:IPR001128), Cytochrome P450, E-class, gro…	other cellular processes | other metabolic processes | other cellular processes | other metabolic processes | other metabolic processes | response to abiotic or biotic stimulus | response to abiotic or biotic stimulus | other binding | other metabolic processes | response to stress | response to abiotic or biotic stimulus | response to stress | other molecular functions | other cellular processes…	1.42695	4.56408	5.50559
AT1G22360	UDP-glucosyl transferase 85A2	0	UDP-glucosyl transferase 85A2 (UGT85A2); FUNCTIONS IN: UDP-glycosyltransferase activity, transferase activity, transferring glycosyl groups, glucuronosyltransferase activity; INVOLVED IN: metabolic process; LOCATED IN: cellular_component unknown; EXPRESSED IN: 21 plant structures; EXPRESSED DURING: 11 growth stages; CONTAINS InterPro DOMAIN/s: UDP-glucuronosyl/UDP-glucosyltransferase (InterPro:IP…	other metabolic processes | transferase activity | other metabolic processes | transferase activity | nucleus | nucleus | transferase activity | transferase activity | transferase activity	1.42836	1.4421	1.5026
AT1G33590	Leucine-rich repeat (LRR) family protein	0	Leucine-rich repeat (LRR) family protein; INVOLVED IN: signal transduction, response to karrikin, defense response; LOCATED IN: cell wall, chloroplast, plant-type cell wall; EXPRESSED IN: 22 plant structures; EXPRESSED DURING: 14 growth stages; CONTAINS InterPro DOMAIN/s: Leucine-rich repeat, typical subtype (InterPro:IPR003591), Leucine-rich repeat-containing N-terminal domain, type 2 (InterPro:…	response to stress | transcription,DNA-dependent | response to stress | other cellular processes | response to abiotic or biotic stimulus | signal transduction | chloroplast | signal transduction | response to abiotic or biotic stimulus | other cellular processes | other metabolic processes | cell wall | other cellular processes | transport | other metabolic processes | cell wall | signal transdu…	1.43261	3.70283	2.19953
AT1G51800	Leucine-rich repeat protein kinase family protein	The gene encodes a putative member of the LRR-RLK protein family. Expressin and mutant analysis revealed that it contributes to the interaction between Arabidopsis and Hyaloperonospora arabidopsidis. and	Leucine-rich repeat protein kinase family protein; FUNCTIONS IN: kinase activity; INVOLVED IN: protein amino acid phosphorylation; LOCATED IN: endomembrane system; EXPRESSED IN: 11 plant structures; EXPRESSED DURING: 6 growth stages; CONTAINS InterPro DOMAIN/s: Protein kinase, ATP binding site (InterPro:IPR017441), Protein kinase, catalytic domain (InterPro:IPR000719), Serine/threonine-protein ki…	transport | other biological processes | response to stress | other metabolic processes | kinase activity | kinase activity | other cellular processes | nucleotide binding | kinase activity | other metabolic processes | other cellular processes | other metabolic processes | transport | transferase activity | other metabolic processes | other cellular processes | protein metabolism | response to s…	1.46495	13.8068	4.15569
AT5G47560	tonoplast dicarboxylate transporter	Encodes a tonoplast malate/fumarate transporter.	tonoplast dicarboxylate transporter (TDT); CONTAINS InterPro DOMAIN/s: Sodium/sulphate symporter (InterPro:IPR001898); Has 1807 Blast hits to 1807 proteins in 277 species: Archae - 0; Bacteria - 0; Metazoa - 736; Fungi - 347; Plants - 385; Viruses - 0; Other Eukaryotes - 339 (source: NCBI BLink).	other cellular processes | transporter activity | transport | transporter activity | other cellular processes | transport | transport | transporter activity | transport | other intracellular components | transport | transport | other membranes | other cytoplasmic components | transporter activity | other cellular processes	1.4718	-1.83718	1.36152
AT3G55560	AT-hook protein of GA feedback 2	0	AT-hook protein of GA feedback 2 (AGF2); INVOLVED IN: biological_process unknown; LOCATED IN: chloroplast; EXPRESSED IN: 19 plant structures; EXPRESSED DURING: 6 growth stages; CONTAINS InterPro DOMAIN/s: Protein of unknown function DUF296 (InterPro:IPR005175), Predicted AT-hook DNA-binding (InterPro:IPR014476); BEST Arabidopsis thaliana protein match is: AT-hook motif nuclear-localized protein 2…	unknown biological processes | nucleus	1.47215	1.6366	1.45343
AT2G37040	PHE ammonia lyase 1	Encodes PAL1, a phenylalanine ammonia-lyase. Arabidopsis has four PALs: AT2G37040 (PAL1), AT3G53260 (PAL2), AT5G04230 (PAL3) and AT3G10340 (PAL4).	PHE ammonia lyase 1 (PAL1); FUNCTIONS IN: phenylalanine ammonia-lyase activity; INVOLVED IN: in 10 processes; LOCATED IN: cytoplasm; EXPRESSED IN: 22 plant structures; EXPRESSED DURING: 13 growth stages; CONTAINS InterPro DOMAIN/s: Phenylalanine/histidine ammonia-lyase (InterPro:IPR001106), Phenylalanine/histidine ammonia-lyases, active site (InterPro:IPR022313), L-Aspartase-like (InterPro:IPR008…	response to stress | other enzyme activity | response to stress | other enzyme activity | response to stress | other metabolic processes | other cellular processes | response to stress | other enzyme activity | response to stress | other cellular processes | other cellular processes | other metabolic processes | other cellular processes | other cytoplasmic components | other metabolic processes |…	1.482	3.60304	3.5253
AT2G31880	Leucine-rich repeat protein kinase family protein	Encodes a putative leucine rich repeat transmembrane protein that is expressed in response to Pseudomonas syringae. Expression of SRRLK may be required for silencing via lsiRNAs. Regulates cell death and innate immunity.	SUPPRESSOR OF BIR1 1 (SOBIR1); FUNCTIONS IN: protein serine/threonine kinase activity, kinase activity, ATP binding; INVOLVED IN: protein amino acid phosphorylation, transmembrane receptor protein tyrosine kinase signaling pathway, positive regulation of defense response, negative regulation of floral organ abscission, positive regulation of cell death; LOCATED IN: plasma membrane; EXPRESSED IN: …	kinase activity | transferase activity | other cellular processes | protein metabolism | plasma membrane | developmental processes | kinase activity | transferase activity | kinase activity | other metabolic processes | transferase activity | protein metabolism | other binding | transferase activity | other binding | transferase activity | other metabolic processes | other cellular processes | ki…	1.48693	6.83665	1.55162
AT1G21250	cell wall-associated kinase	cell wall-associated kinase, may function as a signaling receptor of extracellular matrix component such as oligogalacturonides.	cell wall-associated kinase (WAK1); FUNCTIONS IN: kinase activity; INVOLVED IN: cell surface receptor linked signaling pathway, response to virus, defense response to fungus, response to salicylic acid stimulus; LOCATED IN: plasma membrane, vacuole, plant-type cell wall; EXPRESSED IN: 21 plant structures; EXPRESSED DURING: 13 growth stages; CONTAINS InterPro DOMAIN/s: EGF-like calcium-binding (In…	signal transduction | signal transduction | other cellular processes | response to stress | transferase activity | other intracellular components | response to abiotic or biotic stimulus | response to stress | kinase activity | protein metabolism | other cellular processes | response to stress | response to abiotic or biotic stimulus | other binding | other binding | other metabolic processes | t…	1.49288	1.84455	2.11464
AT4G08770	Peroxidase superfamily protein	Encodes a putative apoplastic peroxidase Prx37. Primarily expressed in the vascular bundles. Overexpression renders a dwarf phenotype with smaller plants and delayed development. Plants overexpressing Prx37 also shows an increase in the amount of esterified phenolic material associated with their walls.	Peroxidase superfamily protein; FUNCTIONS IN: peroxidase activity, heme binding; INVOLVED IN: response to oxidative stress, oxidation reduction; LOCATED IN: vacuole; EXPRESSED IN: hypocotyl, root; CONTAINS InterPro DOMAIN/s: Haem peroxidase (InterPro:IPR010255), Plant peroxidase (InterPro:IPR000823), Peroxidases heam-ligand binding site (InterPro:IPR019793), Haem peroxidase, plant/fungal/bacteria…	other cellular processes | other biological processes | other binding | response to abiotic or biotic stimulus | other cytoplasmic components | other metabolic processes | other intracellular components | other metabolic processes | other enzyme activity | extracellular | other enzyme activity | response to stress | response to stress	1.50353	3.55812	4.5876
AT1G12240	Glycosyl hydrolases family 32 protein	Encodes a vacuolar invertase betaFruct4. betaFruct4 is transported from the endoplasmic reticulum through the intermediate compartments as a membrane protein. The N-terminal cytoplasmic domain contains multiple sequence motifs that are involved at various stages in the trafficking of betaFruct4 from the ER to the central vacuole.	ATBETAFRUCT4; FUNCTIONS IN: hydrolase activity, hydrolyzing O-glycosyl compounds, beta-fructofuranosidase activity; INVOLVED IN: sucrose catabolic process, using beta-fructofuranosidase, carbohydrate metabolic process; LOCATED IN: vacuole, plant-type cell wall; EXPRESSED IN: 25 plant structures; EXPRESSED DURING: 16 growth stages; CONTAINS InterPro DOMAIN/s: Protein of unknown function DUF3357 (I…	hydrolase activity | response to abiotic or biotic stimulus | hydrolase activity | other cytoplasmic components | other cellular processes | other cytoplasmic components | cell wall | cell organization and biogenesis | other intracellular components | hydrolase activity | hydrolase activity | other intracellular components | other cytoplasmic components | response to abiotic or biotic stimulus | …	1.50876	-1.2764	-1.66474
AT4G11850	phospholipase D gamma 1	Encodes a phospholipase D (gamma) that is involved in aluminum tolerance and plays a role in membrane lipid modulation under Al stress.	phospholipase D gamma 1 (PLDGAMMA1); FUNCTIONS IN: phospholipase D activity, protein binding, phosphatidylinositol-4,5-bisphosphate binding; INVOLVED IN: defense response to bacterium, incompatible interaction, embryo development ending in seed dormancy; LOCATED IN: plasma membrane; EXPRESSED IN: 20 plant structures; EXPRESSED DURING: 12 growth stages; CONTAINS InterPro DOMAIN/s: C2 membrane targ…	other membranes | developmental processes | protein binding | other biological processes | response to stress | other binding | other metabolic processes | other binding | hydrolase activity | hydrolase activity | other metabolic processes | hydrolase activity | plasma membrane | plasma membrane | response to stress | response to abiotic or biotic stimulus | other cellular processes | other cellu…	1.51038	6.68699	1.81329
AT1G18210	Calcium-binding EF-hand family protein	0	Calcium-binding EF-hand family protein; FUNCTIONS IN: calcium ion binding; INVOLVED IN: biological_process unknown; LOCATED IN: plasma membrane, vacuole; EXPRESSED IN: 25 plant structures; EXPRESSED DURING: 13 growth stages; CONTAINS InterPro DOMAIN/s: EF-Hand 1, calcium-binding site (InterPro:IPR018247), EF-HAND 2 (InterPro:IPR018249), EF-hand-like domain (InterPro:IPR011992), Calcium-binding EF…	plasma membrane | plasma membrane | unknown biological processes | plasma membrane | other binding | other intracellular components | other binding | other binding | plasma membrane | other cytoplasmic components | other intracellular components | other cytoplasmic components	1.51513	4.74117	1.67614
AT2G38870	Serine protease inhibitor, potato inhibitor I-type family protein	Predicted to encode a PR (pathogenesis-related) peptide that belongs to the PR-6 proteinase inhibitor family. Six putative PR-6-type protein encoding genes are found in Arabidopsis: At2g38900, At2g38870, At5g43570, At5g43580, At3g50020 and At3g46860.	Serine protease inhibitor, potato inhibitor I-type family protein; FUNCTIONS IN: serine-type endopeptidase inhibitor activity; INVOLVED IN: defense response to fungus, response to wounding; LOCATED IN: cell wall; EXPRESSED IN: 21 plant structures; EXPRESSED DURING: 13 growth stages; CONTAINS InterPro DOMAIN/s: Proteinase inhibitor I13, potato inhibitor I (InterPro:IPR000864); BEST Arabidopsis tha…	response to stress | cell wall | response to stress | other molecular functions | response to abiotic or biotic stimulus | transport | response to stress | other molecular functions | extracellular	1.52267	7.4365	10.7589
AT4G08850	Leucine-rich repeat receptor-like protein kinase family protein	0	Leucine-rich repeat receptor-like protein kinase family protein; FUNCTIONS IN: kinase activity; INVOLVED IN: protein amino acid phosphorylation; LOCATED IN: plasma membrane, membrane; EXPRESSED IN: 23 plant structures; EXPRESSED DURING: 13 growth stages; CONTAINS InterPro DOMAIN/s: Protein kinase, ATP binding site (InterPro:IPR017441), Serine/threonine-protein kinase domain (InterPro:IPR002290), …	nucleus | kinase activity | other membranes | plasma membrane | transferase activity | kinase activity | response to stress | protein metabolism | plasma membrane | transport | plasma membrane | other cellular processes | other metabolic processes | other binding | other membranes | kinase activity | kinase activity | plasma membrane | response to stress | transferase activity | transferase activ…	1.52385	5.20585	1.75194
AT2G04400	Aldolase-type TIM barrel family protein	0	Aldolase-type TIM barrel family protein; FUNCTIONS IN: indole-3-glycerol-phosphate synthase activity, copper ion binding; INVOLVED IN: tryptophan biosynthetic process; LOCATED IN: chloroplast; EXPRESSED IN: 24 plant structures; EXPRESSED DURING: 15 growth stages; CONTAINS InterPro DOMAIN/s: Aldolase-type TIM barrel (InterPro:IPR013785), Ribulose-phosphate binding barrel (InterPro:IPR011060), Indo…	chloroplast | cytosol | other cytoplasmic components | other metabolic processes | chloroplast | other cellular processes | response to stress | other cellular processes | other enzyme activity | chloroplast | other cellular processes | other intracellular components | other cellular processes | other metabolic processes | other enzyme activity | other binding | other enzyme activity | response t…	1.52523	2.96239	6.62019
AT5G10520	ROP binding protein kinases 1	0	ROP binding protein kinases 1 (RBK1); FUNCTIONS IN: protein serine/threonine kinase activity, protein kinase activity, kinase activity, ATP binding; INVOLVED IN: defense response, incompatible interaction; LOCATED IN: cytosol, endomembrane system; EXPRESSED IN: 6 plant structures; CONTAINS InterPro DOMAIN/s: Protein kinase, ATP binding site (InterPro:IPR017441), Protein kinase, catalytic domain (…	nucleus | other cellular processes | response to abiotic or biotic stimulus | cytosol | kinase activity | other metabolic processes | transferase activity | transferase activity | signal transduction | nucleus | other cellular components | kinase activity | response to abiotic or biotic stimulus | other cytoplasmic components | other cellular processes | transferase activity | nucleotide binding …	1.53231	1.85718	2.11261
AT4G01700	Chitinase family protein	0	Chitinase family protein; FUNCTIONS IN: chitinase activity; INVOLVED IN: carbohydrate metabolic process, cell wall macromolecule catabolic process; LOCATED IN: cell wall; EXPRESSED IN: 18 plant structures; EXPRESSED DURING: 13 growth stages; CONTAINS InterPro DOMAIN/s: Glycoside hydrolase, family 19 (InterPro:IPR016283), Glycoside hydrolase, family 19, catalytic (InterPro:IPR000726); BEST Arabido…	other metabolic processes | response to stress | hydrolase activity | hydrolase activity | other metabolic processes | other biological processes | transport | cell wall | transport | extracellular | other cellular processes | response to abiotic or biotic stimulus	1.53425	20.1132	20.8701
AT4G38540	FAD/NAD(P)-binding oxidoreductase family protein	0	FAD/NAD(P)-binding oxidoreductase family protein; FUNCTIONS IN: monooxygenase activity; INVOLVED IN: oxidation reduction; EXPRESSED IN: 15 plant structures; EXPRESSED DURING: 9 growth stages; CONTAINS InterPro DOMAIN/s: Monooxygenase, FAD-binding (InterPro:IPR002938); BEST Arabidopsis thaliana protein match is: FAD/NAD(P)-binding oxidoreductase family protein (TAIR:AT5G05320.1); Has 5392 Blast hi…	other cellular processes | response to abiotic or biotic stimulus | other biological processes | mitochondria | response to stress | other enzyme activity | other enzyme activity | other metabolic processes | other metabolic processes	1.54397	2.09579	1.93797
AT1G74020	strictosidine synthase 2	Encodes AtSS-2 strictosidine synthase.	strictosidine synthase 2 (SS2); INVOLVED IN: response to jasmonic acid stimulus, response to wounding; LOCATED IN: plasma membrane, vacuole; EXPRESSED IN: 24 plant structures; EXPRESSED DURING: 13 growth stages; CONTAINS InterPro DOMAIN/s: Strictosidine synthase, conserved region (InterPro:IPR018119), Strictosidine synthase (InterPro:IPR004141), Six-bladed beta-propeller, TolB-like (InterPro:IPR0…	other biological processes | other biological processes | plasma membrane | other cytoplasmic components | other cellular components | other membranes | transport | other intracellular components | response to stress | other intracellular components | other cytoplasmic components | Golgi apparatus | developmental processes | other enzyme activity | other metabolic processes	1.55001	1.66935	1.70374
AT5G23510	0	0	unknown protein; BEST Arabidopsis thaliana protein match is: unknown protein (TAIR:AT5G23490.1); Has 35333 Blast hits to 34131 proteins in 2444 species: Archae - 798; Bacteria - 22429; Metazoa - 974; Fungi - 991; Plants - 531; Viruses - 0; Other Eukaryotes - 9610 (source: NCBI BLink).	nucleus	1.55309	8.14985	2.2831
AT3G54640	tryptophan synthase alpha chain	Catalyzes the conversion of indole-3-glycerolphosphate to indole, the penultimate reaction in the biosynthesis of tryptophan. Functions as a heterocomplex with tryptophan synthase beta subunit (TSA2).	tryptophan synthase alpha chain (TSA1); FUNCTIONS IN: tryptophan synthase activity; INVOLVED IN: tryptophan biosynthetic process, defense response to bacterium, defense response by callose deposition in cell wall; LOCATED IN: chloroplast, chloroplast stroma; EXPRESSED IN: 23 plant structures; EXPRESSED DURING: 13 growth stages; CONTAINS InterPro DOMAIN/s: Tryptophan synthase, alpha chain, active …	other cellular processes | other cellular processes | other metabolic processes | response to stress | chloroplast | other cellular processes | response to stress | other cellular processes | response to abiotic or biotic stimulus | other cellular processes | signal transduction | other cellular processes | response to abiotic or biotic stimulus | response to abiotic or biotic stimulus | other ce…	1.55821	3.59668	10.0089
AT3G18830	polyol/monosaccharide transporter 5	This gene encodes a plasma membrane-localized polyol/cyclitol/monosaccharide-H+-symporter. The symporter is able to catalyze the energy-dependent membrane passage of a wide range of linear polyols (three to six carbon backbone), of cyclic polyols (<i>myo</i>-inositol), and of numerous monosaccharides, including pyranose ring-forming and furanose ring-forming hexoses and pentoses. This gene belong…	polyol/monosaccharide transporter 5 (PMT5); FUNCTIONS IN: in 11 functions; INVOLVED IN: transport, transmembrane transport; LOCATED IN: plasma membrane, membrane; EXPRESSED IN: 31 plant structures; EXPRESSED DURING: 13 growth stages; CONTAINS InterPro DOMAIN/s: Sugar transporter, conserved site (InterPro:IPR005829), Major facilitator superfamily (InterPro:IPR020846), General substrate transporter…	transporter activity | plasma membrane | transporter activity | transporter activity | transporter activity | plasma membrane | response to stress | transporter activity | transporter activity | other cellular processes | transporter activity | transporter activity | transporter activity | transporter activity | transporter activity | other membranes | transport | transporter activity | transport…	1.55916	3.60919	2.94934
AT5G37740	Calcium-dependent lipid-binding (CaLB domain) family protein	0	Calcium-dependent lipid-binding (CaLB domain) family protein; CONTAINS InterPro DOMAIN/s: C2 membrane targeting protein (InterPro:IPR018029), C2 calcium/lipid-binding domain, CaLB (InterPro:IPR008973), C2 calcium-dependent membrane targeting (InterPro:IPR000008); BEST Arabidopsis thaliana protein match is: Calcium-dependent lipid-binding (CaLB domain) family protein (TAIR:AT1G66360.1); Has 1807 B…	unknown molecular functions | unknown biological processes	1.56079	2.7541	1.93929
AT4G15470	Bax inhibitor-1 family protein	0	Bax inhibitor-1 family protein; CONTAINS InterPro DOMAIN/s: Inhibitor of apoptosis-promoting Bax1 related (InterPro:IPR006214); BEST Arabidopsis thaliana protein match is: Bax inhibitor-1 family protein (TAIR:AT1G03070.2); Has 30201 Blast hits to 17322 proteins in 780 species: Archae - 12; Bacteria - 1396; Metazoa - 17338; Fungi - 3422; Plants - 5037; Viruses - 0; Other Eukaryotes - 2996 (source:…	transport | other cellular processes | transport | other cellular processes | other cellular processes | cell organization and biogenesis | other cellular processes | transport | transport	1.56447	1.39963	1.25314
AT2G47730	glutathione S-transferase phi 8	Encodes glutathione transferase belonging to the phi class of GSTs. Naming convention according to Wagner et al. (2002).	glutathione S-transferase phi 8 (GSTF8); FUNCTIONS IN: glutathione transferase activity, glutathione binding; INVOLVED IN: in 8 processes; LOCATED IN: in 7 components; EXPRESSED IN: 25 plant structures; EXPRESSED DURING: 16 growth stages; CONTAINS InterPro DOMAIN/s: Thioredoxin fold (InterPro:IPR012335), Glutathione S-transferase, C-terminal (InterPro:IPR004046), Glutathione S-transferase, C-term…	response to abiotic or biotic stimulus | transferase activity | plastid | other cellular processes | other intracellular components | other cytoplasmic components | other cytoplasmic components | other intracellular components | other cellular processes | protein metabolism | transferase activity | other membranes | response to abiotic or biotic stimulus | other intracellular components | respons…	1.57277	2.16207	2.20179
AT2G26440	Plant invertase/pectin methylesterase inhibitor superfamily	0	Plant invertase/pectin methylesterase inhibitor superfamily; FUNCTIONS IN: enzyme inhibitor activity, pectinesterase activity; INVOLVED IN: cell wall modification; LOCATED IN: endomembrane system, cell wall, plant-type cell wall; EXPRESSED IN: 20 plant structures; EXPRESSED DURING: 13 growth stages; CONTAINS InterPro DOMAIN/s: Pectinesterase, active site (InterPro:IPR018040), Pectin lyase fold/vi…	extracellular | other molecular functions | cell organization and biogenesis | cell wall | cell wall | hydrolase activity | hydrolase activity | other cellular processes	1.5768	3.0716	3.13391
AT3G20500	purple acid phosphatase 18	0	purple acid phosphatase 18 (PAP18); FUNCTIONS IN: protein serine/threonine phosphatase activity, acid phosphatase activity; INVOLVED IN: biological_process unknown; LOCATED IN: endomembrane system; EXPRESSED IN: 24 plant structures; EXPRESSED DURING: 13 growth stages; CONTAINS InterPro DOMAIN/s: Metallophosphoesterase (InterPro:IPR004843), Purple acid phosphatase-like, N-terminal (InterPro:IPR008…	extracellular | hydrolase activity | hydrolase activity | hydrolase activity | other binding | transport | hydrolase activity	1.58659	1.54608	1.42012
AT1G71400	receptor like protein 12	Encodes a CLAVATA2 (CLV2)-related gene. Complements the clv2 mutant when expressed under the control of the CLV2 promoter.	receptor like protein 12 (RLP12); INVOLVED IN: signal transduction, defense response; LOCATED IN: endomembrane system; EXPRESSED IN: 7 plant structures; EXPRESSED DURING: LP.04 four leaves visible, petal differentiation and expansion stage; CONTAINS InterPro DOMAIN/s: Leucine-rich repeat, typical subtype (InterPro:IPR003591), Leucine-rich repeat-containing N-terminal domain, type 2 (InterPro:IPR0…	developmental processes | other biological processes | developmental processes | signal transduction | response to stress | response to abiotic or biotic stimulus | signal transduction	1.58931	6.57701	4.09568
AT3G14990	Class I glutamine amidotransferase-like superfamily protein	Encodes a homolog of animal DJ-1 superfamily protein. In the A. thaliana genome, three genes encoding close homologs of human DJ-1 were identified AT3G14990 (DJ1A), AT1G53280 (DJ1B) and AT4G34020 (DJ1C). Among the three homologs, DJ1C is essential for chloroplast development and viability. It exhibits glyoxalase activity towards glyoxal and methylglyoxal.	Class I glutamine amidotransferase-like superfamily protein; FUNCTIONS IN: catalytic activity; INVOLVED IN: response to cadmium ion, thiamin biosynthetic process; LOCATED IN: plasma membrane, vacuole; EXPRESSED IN: 24 plant structures; EXPRESSED DURING: 15 growth stages; CONTAINS InterPro DOMAIN/s: DJ-1 (InterPro:IPR006287), ThiJ/PfpI (InterPro:IPR002818); BEST Arabidopsis thaliana protein match …	cytosol | other metabolic processes | other cellular processes | other intracellular components | other cytoplasmic components | cytosol | nucleus | other biological processes | other cellular processes | other cytoplasmic components | cytosol | protein binding | other biological processes | other cellular components | plasma membrane | other enzyme activity | other cytoplasmic components | other…	1.59585	1.672	1.83183
AT3G49120	peroxidase CB	Class III peroxidase Perx34. Expressed in roots, leaves and stems. Located in the cell wall. Involved in cell elongation. Expression activated by light. May play a role in generating H2O2 during defense response.	peroxidase CB (PRXCB); FUNCTIONS IN: peroxidase activity; INVOLVED IN: oxygen and reactive oxygen species metabolic process, response to light stimulus, defense response to bacterium, defense response to fungus, unidimensional cell growth; LOCATED IN: apoplast, cell wall, plasma membrane, vacuole, plant-type cell wall; EXPRESSED IN: stem, root, guard cell, cultured cell, leaf; EXPRESSED DURING: s…	response to stress | response to stress | other intracellular components | other binding | cell wall | other cellular processes | other enzyme activity | Golgi apparatus | other intracellular components | extracellular | other metabolic processes | cell wall | cell wall | cell wall | other cytoplasmic components | response to abiotic or biotic stimulus | extracellular | other metabolic processes …	1.60283	2.26694	1.84105
AT4G14365	XB3 ortholog 4 in Arabidopsis thaliana	0	XB3 ortholog 4 in Arabidopsis thaliana (XBAT34); FUNCTIONS IN: zinc ion binding; EXPRESSED IN: 22 plant structures; EXPRESSED DURING: 13 growth stages; CONTAINS InterPro DOMAIN/s: Zinc finger, RING-type (InterPro:IPR001841), Ankyrin repeat-containing domain (InterPro:IPR020683), Ankyrin repeat (InterPro:IPR002110); BEST Arabidopsis thaliana protein match is: XB3 ortholog 5 in Arabidopsis thaliana…	transport | signal transduction | response to stress | response to abiotic or biotic stimulus | other cellular processes | response to stress | other metabolic processes | nucleus | other binding | response to stress | other cellular processes | response to stress | signal transduction | other cellular processes | response to abiotic or biotic stimulus | signal transduction | response to abiotic …	1.61161	23.7802	2.69083
AT5G40170	receptor like protein 54	0	receptor like protein 54 (RLP54); FUNCTIONS IN: kinase activity; INVOLVED IN: signal transduction, defense response; LOCATED IN: endomembrane system; EXPRESSED IN: 22 plant structures; EXPRESSED DURING: 13 growth stages; CONTAINS InterPro DOMAIN/s: Leucine-rich repeat, typical subtype (InterPro:IPR003591), Leucine-rich repeat (InterPro:IPR001611); BEST Arabidopsis thaliana protein match is: recep…	other metabolic processes | signal transduction | other cellular processes | response to stress | response to stress | transcription,DNA-dependent | other cellular processes | other metabolic processes | other cellular processes | signal transduction | signal transduction | plasma membrane | response to stress | other cellular processes | other cellular processes | response to abiotic or biotic s…	1.61196	3.9132	1.37248
AT5G21090	Leucine-rich repeat (LRR) family protein	0	Leucine-rich repeat (LRR) family protein; INVOLVED IN: signal transduction; LOCATED IN: endomembrane system; EXPRESSED IN: 22 plant structures; EXPRESSED DURING: 13 growth stages; CONTAINS InterPro DOMAIN/s: Leucine-rich repeat-containing N-terminal domain, type 2 (InterPro:IPR013210), Leucine-rich repeat (InterPro:IPR001611); BEST Arabidopsis thaliana protein match is: Leucine-rich repeat (LRR) …	response to abiotic or biotic stimulus | response to stress | response to stress | response to stress | response to abiotic or biotic stimulus | other metabolic processes | other biological processes | response to stress | other cellular processes | cell organization and biogenesis | plasma membrane | response to abiotic or biotic stimulus | response to abiotic or biotic stimulus | electron trans…	1.61319	1.48638	1.44345
AT1G74100	sulfotransferase 16	encodes a desulfoglucosinolate sulfotransferase, involved in the final step of glucosinolate core structure biosynthesis. Has a broad-substrate specificity with different desulfoglucosinolates, the best substrate is indole-3-methyl-dsGS, followed by benzyl-dsGS. Expression was induced by wounding, jasmonate and ethylene stimulates.	sulfotransferase 16 (SOT16); FUNCTIONS IN: sulfotransferase activity, desulfoglucosinolate sulfotransferase activity; INVOLVED IN: glucosinolate biosynthetic process, response to jasmonic acid stimulus involved in jasmonic acid and ethylene-dependent systemic resistance; LOCATED IN: cellular_component unknown; EXPRESSED IN: 22 plant structures; EXPRESSED DURING: 13 growth stages; CONTAINS InterPr…	other biological processes | response to abiotic or biotic stimulus | transferase activity | other metabolic processes | other metabolic processes | transferase activity | response to stress | other biological processes | signal transduction | other cellular processes | other cellular processes | other cytoplasmic components | response to stress | response to stress | other metabolic processes | …	1.6257	3.09701	3.76518
AT1G65820	microsomal glutathione s-transferase, putative	0	microsomal glutathione s-transferase, putative; FUNCTIONS IN: glutathione transferase activity; INVOLVED IN: biological_process unknown; LOCATED IN: endoplasmic reticulum, vacuole, membrane; EXPRESSED IN: 23 plant structures; EXPRESSED DURING: 14 growth stages; CONTAINS InterPro DOMAIN/s: Membrane-associated, eicosanoid/glutathione metabolism (MAPEG) protein (InterPro:IPR001129); Has 397 Blast hi…	ER | Golgi apparatus | other cytoplasmic components | other cytoplasmic components | transferase activity | other intracellular components | other metabolic processes | Golgi apparatus | other membranes | other metabolic processes | other enzyme activity | ER | other cellular processes | other cellular processes | transport | other intracellular components | response to stress	1.64302	1.34604	1.69971
AT5G44480	NAD(P)-binding Rossmann-fold superfamily protein	mutant has Altered lateral root; UDP Glucose Epimerase	DEFECTIVE UGE IN ROOT (DUR); FUNCTIONS IN: coenzyme binding, UDP-glucose 4-epimerase activity, binding, catalytic activity; INVOLVED IN: galactose metabolic process, cellular metabolic process, nucleotide-sugar metabolic process, metabolic process; EXPRESSED IN: 14 plant structures; EXPRESSED DURING: 4 anthesis, C globular stage, petal differentiation and expansion stage; CONTAINS InterPro DOMAIN…	other cellular processes | other metabolic processes | other metabolic processes | other binding | other metabolic processes | other cellular processes | other enzyme activity | nucleotide binding | Golgi apparatus | other enzyme activity | other enzyme activity	1.66414	2.01678	1.97037
AT1G51850	Leucine-rich repeat protein kinase family protein	0	Leucine-rich repeat protein kinase family protein; FUNCTIONS IN: kinase activity; INVOLVED IN: protein amino acid phosphorylation; LOCATED IN: plasma membrane; EXPRESSED IN: root; CONTAINS InterPro DOMAIN/s: Protein kinase, ATP binding site (InterPro:IPR017441), Serine/threonine-protein kinase domain (InterPro:IPR002290), Leucine-rich repeat (InterPro:IPR001611), Serine/threonine-protein kinase-l…	protein metabolism | transport | transferase activity | other cellular processes | kinase activity | other binding | kinase activity | other metabolic processes | kinase activity | plasma membrane | transferase activity | transport | kinase activity | kinase activity | transferase activity | nucleotide binding | transferase activity | other cellular components	1.66686	23.6206	5.01549
AT5G42050	DCD (Development and Cell Death) domain protein	0	DCD (Development and Cell Death) domain protein; CONTAINS InterPro DOMAIN/s: Development/cell death domain (InterPro:IPR013989), Kelch related (InterPro:IPR013089); BEST Arabidopsis thaliana protein match is: DCD (Development and Cell Death) domain protein (TAIR:AT3G27090.1); Has 30201 Blast hits to 17322 proteins in 780 species: Archae - 12; Bacteria - 1396; Metazoa - 17338; Fungi - 3422; Plants…	response to stress | other metabolic processes | signal transduction | response to abiotic or biotic stimulus | other cellular processes | signal transduction | other cellular processes | response to stress | other cellular processes | response to abiotic or biotic stimulus | other cellular processes | response to stress | unknown molecular functions | response to stress | other cellular processe…	1.67493	3.5344	1.3637
AT3G50480	homolog of RPW8 4	Homolog of RPW8	homolog of RPW8 4 (HR4); FUNCTIONS IN: molecular_function unknown; INVOLVED IN: response to other organism; LOCATED IN: endomembrane system; EXPRESSED IN: 20 plant structures; EXPRESSED DURING: 11 growth stages; CONTAINS InterPro DOMAIN/s: Powdery mildew resistance protein, RPW8 domain (InterPro:IPR008808); BEST Arabidopsis thaliana protein match is: homolog of RPW8 3 (TAIR:AT3G50470.1); Has 106 …	response to abiotic or biotic stimulus | chloroplast | unknown molecular functions	1.67914	2.83528	2.9383
AT2G35930	plant U-box 23	Encodes a cytoplasmically localized U-box domain containing E3 ubiquitin ligase that is involved in the response to water stress and acts as a negative regulator of PAMP-triggered immunity.	plant U-box 23 (PUB23); CONTAINS InterPro DOMAIN/s: U box domain (InterPro:IPR003613), Armadillo-like helical (InterPro:IPR011989), Armadillo-type fold (InterPro:IPR016024); BEST Arabidopsis thaliana protein match is: plant U-box 22 (TAIR:AT3G52450.1); Has 2501 Blast hits to 2466 proteins in 187 species: Archae - 0; Bacteria - 34; Metazoa - 243; Fungi - 89; Plants - 1910; Viruses - 3; Other Eukar…	response to stress | transport | signal transduction | response to stress | protein metabolism | response to abiotic or biotic stimulus | other cellular processes | other metabolic processes | cytosol | response to abiotic or biotic stimulus | other metabolic processes | response to stress | other enzyme activity | other cellular processes | response to stress | protein metabolism | other metabol…	1.67925	48.6148	3.15527
AT2G44790	uclacyanin 2	Encodes a uclacyanin, a protein precursor that is closely related to precursors of stellacyanins and a blue copper protein from pea pods.	uclacyanin 2 (UCC2); FUNCTIONS IN: electron carrier activity, copper ion binding; LOCATED IN: anchored to plasma membrane, anchored to membrane; EXPRESSED IN: 21 plant structures; EXPRESSED DURING: 12 growth stages; CONTAINS InterPro DOMAIN/s: Plastocyanin-like (InterPro:IPR003245), Cupredoxin (InterPro:IPR008972); BEST Arabidopsis thaliana protein match is: uclacyanin 3 (TAIR:AT3G60280.1); Has 7…	transport | other membranes | other membranes | other molecular functions | extracellular | response to stress | other biological processes | other metabolic processes | other cellular processes | other binding | plasma membrane | other binding | other cellular components | other membranes	1.68162	1.98584	1.88828
AT4G39030	MATE efflux family protein	Encodes an orphan multidrug and toxin extrusion transporter. Essential component of salicylic acid-dependent signaling for disease resistance. Member of the MATE-transporter family. Expression induced by salicylic acid. Mutants are salicylic acid-deficient.	ENHANCED DISEASE SUSCEPTIBILITY 5 (EDS5); FUNCTIONS IN: antiporter activity, drug transmembrane transporter activity, transporter activity; INVOLVED IN: salicylic acid biosynthetic process, negative regulation of defense response, defense response, response to nematode; LOCATED IN: mitochondrion, plastid, membrane; EXPRESSED IN: 23 plant structures; EXPRESSED DURING: 10 growth stages; CONTAINS In…	other cellular processes | transport | other metabolic processes | transport | response to abiotic or biotic stimulus | other metabolic processes | response to abiotic or biotic stimulus | other metabolic processes | other biological processes | plasma membrane | other metabolic processes | other cellular processes | other cellular processes | other cellular processes | other metabolic processes …	1.68766	5.92157	3.01812
AT2G13790	somatic embryogenesis receptor-like kinase 4	0	somatic embryogenesis receptor-like kinase 4 (SERK4); FUNCTIONS IN: protein kinase activity, transmembrane receptor protein serine/threonine kinase activity; INVOLVED IN: in 6 processes; LOCATED IN: endomembrane system; EXPRESSED IN: rosette leaf, cauline leaf, fruit, root, flower; CONTAINS InterPro DOMAIN/s: Protein kinase, ATP binding site (InterPro:IPR017441), Protein kinase, catalytic domain …	response to stress | other biological processes | signal transduction | developmental processes | kinase activity | signal transduction | signal transduction | other cellular processes | other cellular processes | kinase activity | other cellular processes | receptor binding or activity | plasma membrane | other biological processes | response to abiotic or biotic stimulus | transferase activity …	1.69484	6.61879	2.4378
AT5G05730	anthranilate synthase alpha subunit 1	ASA1 encodes the alpha subunit of anthranilate synthase, which catalyzes the rate-limiting step of tryptophan synthesis. ASA1 is induced by ethylene, and forms a link between ethylene signalling and auxin synthesis in roots.	anthranilate synthase alpha subunit 1 (ASA1); FUNCTIONS IN: anthranilate synthase activity; INVOLVED IN: in 6 processes; LOCATED IN: chloroplast, anthranilate synthase complex; EXPRESSED IN: 27 plant structures; EXPRESSED DURING: 13 growth stages; CONTAINS InterPro DOMAIN/s: Anthranilate synthase component I, N-terminal (InterPro:IPR006805), Chorismate binding, C-terminal (InterPro:IPR015890), AD…	other metabolic processes | response to abiotic or biotic stimulus | response to abiotic or biotic stimulus | response to abiotic or biotic stimulus | response to stress | other biological processes | other enzyme activity | electron transport or energy pathways | response to stress | response to stress | response to stress | other intracellular components | signal transduction | other cellular p…	1.69738	4.52286	5.21654
AT3G05360	receptor like protein 30	0	receptor like protein 30 (RLP30); FUNCTIONS IN: kinase activity; INVOLVED IN: defense response signaling pathway, resistance gene-independent, signal transduction, response to cyclopentenone, defense response; LOCATED IN: endomembrane system; EXPRESSED IN: 9 plant structures; EXPRESSED DURING: 4 anthesis, petal differentiation and expansion stage, E expanded cotyledon stage; CONTAINS InterPro DOM…	signal transduction | response to stress | response to stress | other cellular processes | signal transduction | signal transduction | signal transduction | other cellular processes | other cellular processes | response to abiotic or biotic stimulus | response to stress | response to abiotic or biotic stimulus | response to stress | response to stress | other cellular processes | signal transduct…	1.6998	8.04082	6.51335
AT4G20830	FAD-binding Berberine family protein	0	FAD-binding Berberine family protein; FUNCTIONS IN: electron carrier activity, oxidoreductase activity, FAD binding, catalytic activity; INVOLVED IN: response to oxidative stress; LOCATED IN: mitochondrion, apoplast, plasma membrane, vacuole, plant-type cell wall; EXPRESSED IN: 26 plant structures; EXPRESSED DURING: 14 growth stages; CONTAINS InterPro DOMAIN/s: FAD-binding, type 2 (InterPro:IPR01…	other enzyme activity | cell wall | other metabolic processes | plasma membrane | plasma membrane | mitochondria | other molecular functions | nucleotide binding | extracellular | other cellular components | cytosol | other binding | other intracellular components | response to stress | other enzyme activity | plasma membrane | cell wall | other enzyme activity | plasma membrane | other cellular …	1.70055	9.66763	5.46116
AT1G21060	Protein of unknown function, DUF547	0	Protein of unknown function, DUF547; FUNCTIONS IN: molecular_function unknown; INVOLVED IN: biological_process unknown; LOCATED IN: chloroplast; EXPRESSED IN: 16 plant structures; EXPRESSED DURING: 8 growth stages; CONTAINS InterPro DOMAIN/s: Protein of unknown function DUF547 (InterPro:IPR006869); BEST Arabidopsis thaliana protein match is: Protein of unknown function, DUF547 (TAIR:AT1G76620.1);…	chloroplast | other metabolic processes | transcription,DNA-dependent | unknown biological processes | other cellular processes | nucleus | nucleus | unknown molecular functions	1.71309	-4.73831	2.55495
AT1G75440	ubiquitin-conjugating enzyme 16	0	ubiquitin-conjugating enzyme 16 (UBC16); FUNCTIONS IN: ubiquitin-protein ligase activity, small conjugating protein ligase activity; INVOLVED IN: ubiquitin-dependent protein catabolic process; EXPRESSED IN: 21 plant structures; EXPRESSED DURING: 13 growth stages; CONTAINS InterPro DOMAIN/s: Ubiquitin-conjugating enzyme/RWD-like (InterPro:IPR016135), Ubiquitin-conjugating enzyme, E2 (InterPro:IPR0…	nucleus | other enzyme activity | other enzyme activity | protein metabolism | other cellular processes | other cellular processes | other metabolic processes | response to stress | DNA or RNA metabolism	1.73088	1.38511	1.38916
AT2G39210	Major facilitator superfamily protein	0	Major facilitator superfamily protein; FUNCTIONS IN: molecular_function unknown; INVOLVED IN: transmembrane transport; LOCATED IN: cellular_component unknown; EXPRESSED IN: 22 plant structures; EXPRESSED DURING: 13 growth stages; CONTAINS InterPro DOMAIN/s: Nodulin-like (InterPro:IPR010658), Major facilitator superfamily MFS-1 (InterPro:IPR011701), Major facilitator superfamily, general substrate…	unknown molecular functions | transport | transport | other cellular processes | transport | response to abiotic or biotic stimulus | other cellular components | response to stress | response to abiotic or biotic stimulus | other cellular processes | response to stress | other cellular processes | response to stress | chloroplast | transport	1.73377	5.66723	3.08479
AT2G39200	Seven transmembrane MLO family protein	A member of a large family of seven-transmembrane domain proteins specific to plants, homologs of the barley mildew resistance locus o (MLO) protein. The Arabidopsis genome contains 15 genes encoding MLO proteins, with localization in plasma membrane. Phylogenetic analysis revealed four clades of closely-related AtMLO genes. ATMLO6 belongs to the clade IV, with AtMLO2, AtMLO3 and AtMLO12. The gen…	MILDEW RESISTANCE LOCUS O 12 (MLO12); FUNCTIONS IN: calmodulin binding; INVOLVED IN: defense response to fungus, incompatible interaction, response to cyclopentenone, leaf senescence, cell death, defense response; LOCATED IN: plasma membrane; EXPRESSED IN: 16 plant structures; EXPRESSED DURING: 7 growth stages; CONTAINS InterPro DOMAIN/s: Mlo-related protein (InterPro:IPR004326); BEST Arabidopsis…	transport | other biological processes | other cellular processes | transport | response to stress | response to stress | other metabolic processes | plasma membrane | plasma membrane | other membranes | other biological processes | response to abiotic or biotic stimulus | transport | other cellular processes | developmental processes | other metabolic processes | plasma membrane | response to st…	1.74603	27.1244	1.8395
AT1G48320	Thioesterase superfamily protein	Encodes one of the two functional DHNA-CoA (1,4-dihydroxy-2-naphthoyl-CoA) thioesterases found in Arabidopsis.	Thioesterase superfamily protein; CONTAINS InterPro DOMAIN/s: Thioesterase superfamily (InterPro:IPR006683), Phenylacetic acid degradation-related protein (InterPro:IPR003736); BEST Arabidopsis thaliana protein match is: Thioesterase superfamily protein (TAIR:AT5G48950.1); Has 2845 Blast hits to 2845 proteins in 1040 species: Archae - 0; Bacteria - 2337; Metazoa - 4; Fungi - 0; Plants - 128; Viru…	other metabolic processes | hydrolase activity | hydrolase activity | other intracellular components | other cytoplasmic components | other cellular processes | chloroplast	1.75943	2.54	1.65958
AT4G08780	Peroxidase superfamily protein	0	Peroxidase superfamily protein; FUNCTIONS IN: peroxidase activity, heme binding; INVOLVED IN: oxidation reduction, response to oxidative stress; LOCATED IN: vacuole; EXPRESSED IN: embryo, hypocotyl, root, flower, seed; EXPRESSED DURING: F mature embryo stage, petal differentiation and expansion stage, E expanded cotyledon stage, D bilateral stage; CONTAINS InterPro DOMAIN/s: Haem peroxidase (Inte…	other intracellular components | other enzyme activity | other enzyme activity | other binding | response to stress | other cytoplasmic components | other metabolic processes | extracellular	1.77374	1.92218	2.47885
AT1G65690	Late embryogenesis abundant (LEA) hydroxyproline-rich glycoprotein family	0	Late embryogenesis abundant (LEA) hydroxyproline-rich glycoprotein family; CONTAINS InterPro DOMAIN/s: Late embryogenesis abundant protein, group 2 (InterPro:IPR004864); BEST Arabidopsis thaliana protein match is: NDR1/HIN1-like 25 (TAIR:AT5G36970.1); Has 985 Blast hits to 984 proteins in 28 species: Archae - 0; Bacteria - 0; Metazoa - 0; Fungi - 0; Plants - 985; Viruses - 0; Other Eukaryotes - 0…	transport | plasma membrane | response to stress | other cellular processes | unknown biological processes | response to stress | unknown molecular functions | response to abiotic or biotic stimulus	1.77884	25.7888	3.99729
AT5G40780	lysine histidine transporter 1	Encodes LHT1 (lysine histidine transporter), a high-affinity transporter for cellular amino acid uptake in both root epidermis and leaf mesophyll.	lysine histidine transporter 1 (LHT1); FUNCTIONS IN: amino acid transmembrane transporter activity; INVOLVED IN: amino acid transport, response to karrikin, amino acid import; LOCATED IN: plasma membrane, membrane; EXPRESSED IN: 22 plant structures; EXPRESSED DURING: 11 growth stages; CONTAINS InterPro DOMAIN/s: Amino acid transporter, transmembrane (InterPro:IPR013057); BEST Arabidopsis thaliana…	other membranes | other cellular processes | response to stress | response to abiotic or biotic stimulus | plasma membrane | transport | response to stress | other metabolic processes | plasma membrane | transport | signal transduction | plasma membrane | transport | other cellular processes | other cellular processes | transport | transport | other cellular processes | other cellular processes |…	1.78324	4.7916	4.56217
AT1G64640	early nodulin-like protein 8	0	early nodulin-like protein 8 (ENODL8); FUNCTIONS IN: electron carrier activity, copper ion binding; LOCATED IN: anchored to membrane; EXPRESSED IN: 18 plant structures; EXPRESSED DURING: 13 growth stages; CONTAINS InterPro DOMAIN/s: Plastocyanin-like (InterPro:IPR003245), Cupredoxin (InterPro:IPR008972); BEST Arabidopsis thaliana protein match is: early nodulin-like protein 3 (TAIR:AT4G28365.1); …	other membranes | plasma membrane | other binding | other membranes | other molecular functions | other binding	1.78389	-3.07655	-1.92295
AT1G33600	Leucine-rich repeat (LRR) family protein	0	Leucine-rich repeat (LRR) family protein; INVOLVED IN: signal transduction; LOCATED IN: cell wall, membrane, plant-type cell wall; EXPRESSED IN: 22 plant structures; EXPRESSED DURING: 13 growth stages; CONTAINS InterPro DOMAIN/s: Leucine-rich repeat-containing N-terminal domain, type 2 (InterPro:IPR013210), Leucine-rich repeat (InterPro:IPR001611); BEST Arabidopsis thaliana protein match is: Leuc…	other cellular processes | other cellular processes | other cellular processes | cell wall | signal transduction | other cellular processes | response to stress | other metabolic processes | response to abiotic or biotic stimulus | other metabolic processes | other cellular processes | signal transduction | response to abiotic or biotic stimulus | cell wall | other cellular processes | response t…	1.79229	5.36366	1.51229
AT3G13790	Glycosyl hydrolases family 32 protein	Encodes a protein with invertase activity.	ATBFRUCT1; FUNCTIONS IN: hydrolase activity, hydrolyzing O-glycosyl compounds, beta-fructofuranosidase activity; INVOLVED IN: response to karrikin, response to wounding; LOCATED IN: cell wall; EXPRESSED IN: 21 plant structures; EXPRESSED DURING: 13 growth stages; CONTAINS InterPro DOMAIN/s: Glycoside hydrolase, family 32 (InterPro:IPR001362), Glycoside hydrolase, family 32, active site (InterPro:…	hydrolase activity | extracellular | transport | other biological processes | hydrolase activity | hydrolase activity | response to stress | other metabolic processes | extracellular | cell wall | response to abiotic or biotic stimulus | plasma membrane | other biological processes | response to stress | transport | hydrolase activity | hydrolase activity | other metabolic processes | other metab…	1.80801	3.69547	4.88321
AT1G18570	myb domain protein 51	Encodes a member of the R2R3-MYB transcription family. Involved in indole glucosinolate biosynthesis.	myb domain protein 51 (MYB51); CONTAINS InterPro DOMAIN/s: SANT, DNA-binding (InterPro:IPR001005), Homeodomain-like (InterPro:IPR009057), Myb, DNA-binding (InterPro:IPR014778), HTH transcriptional regulator, Myb-type, DNA-binding (InterPro:IPR017930), Homeodomain-related (InterPro:IPR012287), Myb transcription factor (InterPro:IPR015495); BEST Arabidopsis thaliana protein match is: myb domain pro…	response to stress | other metabolic processes | response to abiotic or biotic stimulus | other cellular processes | signal transduction | response to stress | DNA or RNA binding | other cellular processes | response to stress | response to stress | response to stress | response to stress | response to abiotic or biotic stimulus | response to abiotic or biotic stimulus | cell organization and bio…	1.82415	43.5728	5.253
AT1G61360	S-locus lectin protein kinase family protein	0	S-locus lectin protein kinase family protein; FUNCTIONS IN: in 6 functions; INVOLVED IN: protein amino acid phosphorylation, recognition of pollen; LOCATED IN: endomembrane system; EXPRESSED IN: 21 plant structures; EXPRESSED DURING: 13 growth stages; CONTAINS InterPro DOMAIN/s: Curculin-like (mannose-binding) lectin (InterPro:IPR001480), Protein kinase, ATP binding site (InterPro:IPR017441), PAN…	other binding | kinase activity | plasma membrane | other binding | transferase activity | nucleotide binding | kinase activity | other cellular processes | kinase activity | transferase activity | kinase activity | other binding | transferase activity | other metabolic processes | plasma membrane | protein metabolism | other binding | other cellular processes | protein metabolism | other cellula…	1.83003	7.80234	2.37538
AT1G29670	GDSL-like Lipase/Acylhydrolase superfamily protein	0	GDSL-like Lipase/Acylhydrolase superfamily protein; FUNCTIONS IN: hydrolase activity, acting on ester bonds, carboxylesterase activity; INVOLVED IN: lipid metabolic process; LOCATED IN: apoplast, cell wall, chloroplast; EXPRESSED IN: 23 plant structures; EXPRESSED DURING: 14 growth stages; CONTAINS InterPro DOMAIN/s: Lipase, GDSL (InterPro:IPR001087); BEST Arabidopsis thaliana protein match is: G…	extracellular | other cytoplasmic components | other intracellular components | hydrolase activity | chloroplast | hydrolase activity | plastid | other cellular processes | other metabolic processes | chloroplast | extracellular | response to abiotic or biotic stimulus | other metabolic processes | developmental processes | cell wall | response to stress | other cellular processes	1.83321	1.50079	1.64631
AT1G02930	glutathione S-transferase 6	Encodes glutathione transferase belonging to the phi class of GSTs. Naming convention according to Wagner et al. (2002).	glutathione S-transferase 6 (GSTF6); FUNCTIONS IN: glutathione transferase activity, copper ion binding, cobalt ion binding, glutathione binding; INVOLVED IN: in 7 processes; LOCATED IN: mitochondrion, cell wall, vacuole, cytoplasm; EXPRESSED IN: fruit, root, cultured cell, leaf; EXPRESSED DURING: seedling growth, seed development stages; CONTAINS InterPro DOMAIN/s: Thioredoxin fold (InterPro:IPR…	response to abiotic or biotic stimulus | response to abiotic or biotic stimulus | other binding | response to stress | other binding | other cytoplasmic components | response to stress | other cellular components | mitochondria | cell wall | other cytoplasmic components | response to abiotic or biotic stimulus | other biological processes | mitochondria | response to stress | other cytoplasmic co…	1.86079	9.54673	8.8896
AT1G09560	germin-like protein 5	Encodes a plasodesmata-located protein involved in regulating primary root growth by controlling phloem-mediated allocation of resources between the primary and lateral root meristems.	germin-like protein 5 (GLP5); FUNCTIONS IN: manganese ion binding, nutrient reservoir activity; INVOLVED IN: response to cold; LOCATED IN: cell wall, nucleus; EXPRESSED IN: 22 plant structures; EXPRESSED DURING: 14 growth stages; CONTAINS InterPro DOMAIN/s: Cupin, RmlC-type (InterPro:IPR011051), Cupin 1 (InterPro:IPR006045), Germin (InterPro:IPR001929), RmlC-like jelly roll fold (InterPro:IPR0147…	transport | nucleus | other cellular processes | response to abiotic or biotic stimulus | transport | other cellular processes | other cellular processes | other molecular functions | other cellular processes | transport | transport | response to stress | other binding | other biological processes | response to stress | developmental processes | protein metabolism | cell wall | other metabolic pr…	1.86682	1.58157	2.15529
AT1G74360	Leucine-rich repeat protein kinase family protein	0	Leucine-rich repeat protein kinase family protein; FUNCTIONS IN: protein serine/threonine kinase activity, protein kinase activity, ATP binding; INVOLVED IN: transmembrane receptor protein tyrosine kinase signaling pathway, protein amino acid phosphorylation; LOCATED IN: mitochondrion; EXPRESSED IN: 15 plant structures; EXPRESSED DURING: 9 growth stages; CONTAINS InterPro DOMAIN/s: Protein kinase…	response to stress | other biological processes | plasma membrane | signal transduction | response to stress | response to stress | other cellular processes | kinase activity | other metabolic processes | other metabolic processes | transport | other cellular processes | other cellular processes | signal transduction | signal transduction | transferase activity | response to stress | other cellul…	1.90147	14.844	1.9134
AT3G46280	protein kinase-related	0	protein kinase-related; FUNCTIONS IN: molecular_function unknown; INVOLVED IN: biological_process unknown; LOCATED IN: endomembrane system; EXPRESSED IN: 6 plant structures; EXPRESSED DURING: 4 anthesis, petal differentiation and expansion stage; BEST Arabidopsis thaliana protein match is: receptor protein kinase-related (TAIR:AT3G46270.1); Has 639 Blast hits to 634 proteins in 40 species: Archae…	transport | transport | other biological processes | other metabolic processes | extracellular | response to stress | unknown biological processes | other cellular processes | unknown molecular functions | transport | transport	1.90312	10.1676	3.8175
AT5G25940	early nodulin-related	0	early nodulin-related; FUNCTIONS IN: molecular_function unknown; LOCATED IN: mitochondrion; EXPRESSED IN: 24 plant structures; EXPRESSED DURING: 16 growth stages; CONTAINS InterPro DOMAIN/s: Early nodulin 93 ENOD93 protein (InterPro:IPR005050); Has 1807 Blast hits to 1807 proteins in 277 species: Archae - 0; Bacteria - 0; Metazoa - 736; Fungi - 347; Plants - 385; Viruses - 0; Other Eukaryotes - 3…	other biological processes | mitochondria | unknown molecular functions | mitochondria | mitochondria	1.90427	2.11014	1.72035
AT1G19380	Protein of unknown function (DUF1195)	0	Protein of unknown function (DUF1195); CONTAINS InterPro DOMAIN/s: Protein of unknown function DUF1195 (InterPro:IPR010608); BEST Arabidopsis thaliana protein match is: Protein of unknown function (DUF1195) (TAIR:AT4G36660.1); Has 67 Blast hits to 67 proteins in 15 species: Archae - 0; Bacteria - 0; Metazoa - 0; Fungi - 0; Plants - 67; Viruses - 0; Other Eukaryotes - 0 (source: NCBI BLink).	response to stress | other biological processes | unknown biological processes | response to abiotic or biotic stimulus	1.94291	5.64818	2.23302
AT5G61160	anthocyanin 5-aromatic acyltransferase 1	0	anthocyanin 5-aromatic acyltransferase 1 (AACT1); FUNCTIONS IN: transferase activity, transferring acyl groups other than amino-acyl groups, transferase activity; INVOLVED IN: biological_process unknown; LOCATED IN: cellular_component unknown; EXPRESSED IN: stem, leaf; EXPRESSED DURING: LP.04 four leaves visible; CONTAINS InterPro DOMAIN/s: Transferase (InterPro:IPR003480); BEST Arabidopsis thali…	transferase activity | other cytoplasmic components | transferase activity | transferase activity	1.95354	10.9772	3.57514
AT2G15390	fucosyltransferase 4	Predicted fucosyltransferase, based on similarity to FUT1, but not functionally redundant with FUT1.	fucosyltransferase 4 (FUT4); FUNCTIONS IN: transferase activity, transferring glycosyl groups, fucosyltransferase activity; INVOLVED IN: cell wall biogenesis; LOCATED IN: endomembrane system, membrane; EXPRESSED IN: 13 plant structures; EXPRESSED DURING: 8 growth stages; CONTAINS InterPro DOMAIN/s: Xyloglucan fucosyltransferase (InterPro:IPR004938); BEST Arabidopsis thaliana protein match is: fuc…	other membranes | other cellular processes | transferase activity | other metabolic processes | Golgi apparatus | transferase activity | transferase activity | transferase activity | Golgi apparatus | other cellular processes | other cellular processes | transferase activity | transferase activity | other membranes	2.02184	14.0215	2.84248
AT5G24210	alpha/beta-Hydrolases superfamily protein	0	alpha/beta-Hydrolases superfamily protein; FUNCTIONS IN: triglyceride lipase activity; INVOLVED IN: lipid metabolic process; LOCATED IN: cellular_component unknown; EXPRESSED IN: 15 plant structures; EXPRESSED DURING: 9 growth stages; CONTAINS InterPro DOMAIN/s: Lipase, class 3 (InterPro:IPR002921); BEST Arabidopsis thaliana protein match is: alpha/beta-Hydrolases superfamily protein (TAIR:AT5G24…	response to abiotic or biotic stimulus | response to abiotic or biotic stimulus | other cellular processes | hydrolase activity | response to stress | other metabolic processes | other metabolic processes | other metabolic processes | nucleus | hydrolase activity	2.03427	2.26708	2.9125
AT4G22470	protease inhibitor/seed storage/lipid transfer protein (LTP) family protein	0	protease inhibitor/seed storage/lipid transfer protein (LTP) family protein; FUNCTIONS IN: lipid binding; INVOLVED IN: lipid transport; LOCATED IN: endomembrane system; EXPRESSED IN: embryo, hypocotyl, sepal, stamen; EXPRESSED DURING: 4 anthesis, C globular stage, petal differentiation and expansion stage; CONTAINS InterPro DOMAIN/s: Bifunctional inhibitor/plant lipid transfer protein/seed storag…	transport | transport | other binding | transport | transport	2.04763	6.06328	3.02807
AT3G23550	MATE efflux family protein	0	MATE efflux family protein; FUNCTIONS IN: antiporter activity, drug transmembrane transporter activity, transporter activity; INVOLVED IN: drug transmembrane transport, transmembrane transport; LOCATED IN: membrane; EXPRESSED IN: 10 plant structures; EXPRESSED DURING: 6 growth stages; CONTAINS InterPro DOMAIN/s: Multi antimicrobial extrusion protein MatE (InterPro:IPR002528); BEST Arabidopsis tha…	transporter activity | other cellular processes | transport | transport | other membranes | transporter activity | other biological processes | other membranes | plasma membrane | transporter activity | transporter activity | other cellular processes	2.04842	11.8748	4.36199
AT2G15480	UDP-glucosyl transferase 73B5	0	UDP-glucosyl transferase 73B5 (UGT73B5); FUNCTIONS IN: quercetin 3-O-glucosyltransferase activity, UDP-glycosyltransferase activity, UDP-glucosyltransferase activity, transferase activity, transferring glycosyl groups; INVOLVED IN: response to other organism; LOCATED IN: endomembrane system; EXPRESSED IN: 9 plant structures; EXPRESSED DURING: L mature pollen stage, M germinated pollen stage, LP.0…	other biological processes | response to abiotic or biotic stimulus | transferase activity | transferase activity | transferase activity | other cellular processes | other biological processes | other metabolic processes | transferase activity | transferase activity | response to abiotic or biotic stimulus | other metabolic processes | other metabolic processes | transferase activity	2.05326	15.8058	2.3636
AT1G72930	toll/interleukin-1 receptor-like	Toll/interleukin-1 receptor-like protein (TIR) mRNA,	toll/interleukin-1 receptor-like (TIR); FUNCTIONS IN: transmembrane receptor activity; INVOLVED IN: signal transduction, defense response, innate immune response; LOCATED IN: intrinsic to membrane; CONTAINS InterPro DOMAIN/s: Toll-Interleukin receptor (InterPro:IPR000157); BEST Arabidopsis thaliana protein match is: Toll-Interleukin-Resistance (TIR) domain-containing protein (TAIR:AT1G72910.1); H…	other cytoplasmic components | other intracellular components | response to stress | other cellular components | other intracellular components | other cytoplasmic components | signal transduction | signal transduction	2.07947	3.17333	1.86732
AT5G19240	Glycoprotein membrane precursor GPI-anchored	0	Glycoprotein membrane precursor GPI-anchored; FUNCTIONS IN: molecular_function unknown; INVOLVED IN: biological_process unknown; LOCATED IN: endomembrane system; EXPRESSED IN: 24 plant structures; EXPRESSED DURING: 14 growth stages; BEST Arabidopsis thaliana protein match is: Glycoprotein membrane precursor GPI-anchored (TAIR:AT5G19230.1); Has 1807 Blast hits to 1807 proteins in 277 species: Arch…	plasma membrane | unknown biological processes | unknown molecular functions | other metabolic processes | other cellular processes | other cellular processes | other metabolic processes	2.09644	9.63492	5.39362
AT3G51660	Tautomerase/MIF superfamily protein	0	Tautomerase/MIF superfamily protein; FUNCTIONS IN: molecular_function unknown; INVOLVED IN: inflammatory response, response to other organism; LOCATED IN: peroxisome; EXPRESSED IN: 20 plant structures; EXPRESSED DURING: 13 growth stages; CONTAINS InterPro DOMAIN/s: Tautomerase (InterPro:IPR014347), Macrophage migration inhibitory factor (InterPro:IPR001398); BEST Arabidopsis thaliana protein matc…	other cellular processes | other cytoplasmic components | response to stress | other cellular processes | other intracellular components | other metabolic processes | other cytoplasmic components | unknown molecular functions | other metabolic processes | response to abiotic or biotic stimulus | other intracellular components	2.10326	3.24437	1.74967
AT1G03220	Eukaryotic aspartyl protease family protein	0	Eukaryotic aspartyl protease family protein; FUNCTIONS IN: aspartic-type endopeptidase activity; INVOLVED IN: response to salt stress; LOCATED IN: cell wall, plasma membrane, membrane, plant-type cell wall; EXPRESSED IN: 6 plant structures; CONTAINS InterPro DOMAIN/s: Peptidase aspartic (InterPro:IPR021109), Peptidase aspartic, catalytic (InterPro:IPR009007), Peptidase A1 (InterPro:IPR001461); BE…	response to stress | other membranes | cell wall | hydrolase activity | plasma membrane | extracellular | response to abiotic or biotic stimulus | protein metabolism | cell wall | other cellular components | Golgi apparatus | cell wall	2.10424	3.3853	2.17384
AT2G15760	Protein of unknown function (DUF1645)	0	Protein of unknown function (DUF1645); FUNCTIONS IN: calmodulin binding; INVOLVED IN: biological_process unknown; LOCATED IN: plasma membrane; EXPRESSED IN: 19 plant structures; EXPRESSED DURING: 10 growth stages; CONTAINS InterPro DOMAIN/s: Protein of unknown function DUF1645 (InterPro:IPR012442); BEST Arabidopsis thaliana protein match is: Protein of unknown function (DUF1645) (TAIR:AT2G26530.2…	other cellular processes | protein binding | other metabolic processes | unknown biological processes | plasma membrane | nucleus	2.12492	2.43179	1.62868
AT1G14870	PLANT CADMIUM RESISTANCE 2	PCR2 encodes a membrane protein involved in zinc transport and detoxification.	PLANT CADMIUM RESISTANCE 2 (PCR2); FUNCTIONS IN: molecular_function unknown; INVOLVED IN: response to oxidative stress; LOCATED IN: plasma membrane; EXPRESSED IN: callus; CONTAINS InterPro DOMAIN/s: Protein of unknown function Cys-rich (InterPro:IPR006461); BEST Arabidopsis thaliana protein match is: PLAC8 family protein (TAIR:AT5G35525.1); Has 803 Blast hits to 802 proteins in 112 species: Archa…	response to stress | plasma membrane | plasma membrane | plasma membrane | other cytoplasmic components | plasma membrane | unknown molecular functions	2.18521	19.0465	7.06007
AT2G43510	trypsin inhibitor protein 1	Member of the defensin-like (DEFL) family. Encodes putative trypsin inhibitor protein which may function in defense against herbivory.	trypsin inhibitor protein 1 (TI1); FUNCTIONS IN: serine-type endopeptidase inhibitor activity; INVOLVED IN: defense response to fungus, defense response; LOCATED IN: endomembrane system, extracellular region; EXPRESSED IN: 23 plant structures; EXPRESSED DURING: 13 growth stages; CONTAINS InterPro DOMAIN/s: Scorpion long chain toxin (InterPro:IPR002061), Knottin (InterPro:IPR003614); BEST Arabidop…	extracellular | response to abiotic or biotic stimulus | other molecular functions | response to stress | response to stress | response to stress | extracellular | other molecular functions	2.19804	1.93092	3.69559
AT2G30140	UDP-Glycosyltransferase superfamily protein	Encodes a putative glycosyltransferase. Regulates flowering time via FLOWERING LOCUS C.	UDP-Glycosyltransferase superfamily protein; CONTAINS InterPro DOMAIN/s: UDP-glucuronosyl/UDP-glucosyltransferase (InterPro:IPR002213); BEST Arabidopsis thaliana protein match is: UDP-Glycosyltransferase superfamily protein (TAIR:AT2G30150.1); Has 7945 Blast hits to 7893 proteins in 488 species: Archae - 0; Bacteria - 512; Metazoa - 2235; Fungi - 27; Plants - 5022; Viruses - 79; Other Eukaryotes …	nucleus | other metabolic processes | transferase activity | other cellular processes | response to abiotic or biotic stimulus | other cytoplasmic components | transferase activity | response to stress | cytosol | transferase activity | developmental processes | response to stress | transferase activity | transferase activity | nucleus | other cellular processes | other biological processes | cyt…	2.20028	2.71503	2.16317
AT5G64120	Peroxidase superfamily protein	Encodes a cell wall bound peroxidase that is induced by hypo-osmolarity and is involved in the lignification of cell walls.	Peroxidase superfamily protein; FUNCTIONS IN: peroxidase activity; INVOLVED IN: defense response to fungus, N-terminal protein myristoylation, respiratory burst; LOCATED IN: apoplast, cell wall, membrane; EXPRESSED IN: 17 plant structures; EXPRESSED DURING: 10 growth stages; CONTAINS InterPro DOMAIN/s: Haem peroxidase (InterPro:IPR010255), Plant peroxidase (InterPro:IPR000823), Peroxidases heam-l…	other enzyme activity | extracellular | transport | other cellular processes | response to abiotic or biotic stimulus | protein metabolism | other metabolic processes | other membranes | other cellular processes | cell wall | response to stress | other metabolic processes | other enzyme activity | extracellular | signal transduction | other enzyme activity | other cellular processes | other biolo…	2.20597	14.0169	11.2921
AT4G33050	calmodulin-binding family protein	Encodes a calmodulin-binding protein involved in stomatal movement.	embryo sac development arrest 39 (EDA39); CONTAINS InterPro DOMAIN/s: IQ calmodulin-binding region (InterPro:IPR000048); BEST Arabidopsis thaliana protein match is: calmodulin-binding family protein (TAIR:AT2G26190.1); Has 290 Blast hits to 243 proteins in 49 species: Archae - 0; Bacteria - 2; Metazoa - 0; Fungi - 98; Plants - 184; Viruses - 0; Other Eukaryotes - 6 (source: NCBI BLink).	other metabolic processes | other cellular processes | other metabolic processes | other cytoplasmic components | other cellular processes | response to abiotic or biotic stimulus | other cellular processes | other metabolic processes | response to stress | response to stress | other cellular processes | other cellular processes | response to abiotic or biotic stimulus | response to stress | resp…	2.24494	24.0951	2.89376
AT5G46050	peptide transporter 3	Encodes a di- and tri-peptide transporter involved in responses to wounding, virulent bacterial pathogens, and high NaCl concentrations. The protein is predicted to have 12 transmembrane helicies.	peptide transporter 3 (PTR3); FUNCTIONS IN: dipeptide transporter activity, tripeptide transporter activity, transporter activity; INVOLVED IN: in 12 processes; LOCATED IN: membrane; EXPRESSED IN: 10 plant structures; EXPRESSED DURING: LP.06 six leaves visible, LP.04 four leaves visible, 4 anthesis, C globular stage, petal differentiation and expansion stage; CONTAINS InterPro DOMAIN/s: Oligopept…	other membranes | other biological processes | response to abiotic or biotic stimulus | transporter activity | transport | other biological processes | response to stress | other biological processes | response to abiotic or biotic stimulus | transport | transporter activity | transporter activity | transport | response to stress | transport | other biological processes | transporter activity | t…	2.25065	7.00082	1.98276
AT3G25760	allene oxide cyclase 1	encodes allene oxide cyclase. One of four genes in Arabidopsis that encode this enzyme, which catalyzes an essential step in jasmonic acid biosynthesis. Gene expression is induced during senescence, a process that involves jasmonic acid signalling pathway.	allene oxide cyclase 1 (AOC1); FUNCTIONS IN: allene-oxide cyclase activity; INVOLVED IN: response to desiccation, response to water deprivation, jasmonic acid biosynthetic process, peptidyl-cysteine S-nitrosylation; LOCATED IN: chloroplast thylakoid membrane, chloroplast, chloroplast envelope; EXPRESSED IN: pollen tube; EXPRESSED DURING: 4 leaf senescence stage; CONTAINS InterPro DOMAIN/s: Allene…	response to abiotic or biotic stimulus | chloroplast | plastid | other membranes | chloroplast | protein metabolism | other intracellular components | chloroplast | plastid | other intracellular components | other membranes | other intracellular components | other metabolic processes | other enzyme activity | chloroplast | plastid | other cellular processes | plastid | chloroplast | other cytopla…	2.25483	2.00962	2.05406
AT4G31500	cytochrome P450, family 83, subfamily B, polypeptide 1	Encodes an oxime-metabolizing enzyme in the biosynthetic pathway of glucosinolates. Is required for phytochrome signal transduction in red light. Mutation confers auxin overproduction.	cytochrome P450, family 83, subfamily B, polypeptide 1 (CYP83B1); FUNCTIONS IN: oxidoreductase activity, acting on paired donors, with incorporation or reduction of molecular oxygen, NADH or NADPH as one donor, and incorporation of one atom of oxygen, oxygen binding; INVOLVED IN: in 9 processes; LOCATED IN: mitochondrion, endoplasmic reticulum, plasma membrane, membrane; EXPRESSED IN: 24 plant st…	other molecular functions | other cellular processes | response to abiotic or biotic stimulus | other metabolic processes | response to abiotic or biotic stimulus | ER | other cellular processes | other metabolic processes | other metabolic processes | other binding | plasma membrane | response to stress | other metabolic processes | developmental processes | response to stress | other cellular p…	2.25737	4.56826	5.52262
AT3G63380	ATPase E1-E2 type family protein / haloacid dehalogenase-like hydrolase family protein	0	ATPase E1-E2 type family protein / haloacid dehalogenase-like hydrolase family protein; FUNCTIONS IN: calcium-transporting ATPase activity, calmodulin binding; INVOLVED IN: calcium ion transport, cation transport, metabolic process, ATP biosynthetic process; LOCATED IN: membrane; EXPRESSED IN: 11 plant structures; EXPRESSED DURING: LP.06 six leaves visible, LP.04 four leaves visible, 4 anthesis, …	other cellular processes | other binding | response to abiotic or biotic stimulus | transporter activity | other enzyme activity | hydrolase activity | signal transduction | other cellular processes | nucleotide binding | protein binding | hydrolase activity | hydrolase activity | response to stress | other membranes | transport | hydrolase activity | transport | transporter activity | other bind…	2.28159	12.0251	5.60589
AT3G09940	monodehydroascorbate reductase	Encodes a member of the monodehydroascorbate reductase gene family. Critical for a mutualistic symbiosis between the host Arabidopsis and the root colonizing fungus Piriformospora indica.	monodehydroascorbate reductase (MDHAR); FUNCTIONS IN: monodehydroascorbate reductase (NADH) activity; INVOLVED IN: response to jasmonic acid stimulus, regulation of symbiosis, encompassing mutualism through parasitism, response to water deprivation, response to salt stress, response to symbiotic fungus; LOCATED IN: cytosol; EXPRESSED IN: 13 plant structures; EXPRESSED DURING: 7 growth stages; CON…	other cytoplasmic components | response to abiotic or biotic stimulus | response to stress | other enzyme activity | other biological processes | response to stress | response to stress | other enzyme activity | cytosol | response to stress | other metabolic processes | other cellular processes | other enzyme activity | nucleotide binding | other metabolic processes | other binding | signal trans…	2.33615	2.73344	4.18042
AT3G10720	Plant invertase/pectin methylesterase inhibitor superfamily	0	Plant invertase/pectin methylesterase inhibitor superfamily; FUNCTIONS IN: pectinesterase activity; INVOLVED IN: cell wall modification; LOCATED IN: cell wall, plant-type cell wall; EXPRESSED IN: 21 plant structures; EXPRESSED DURING: 13 growth stages; CONTAINS InterPro DOMAIN/s: Pectinesterase, active site (InterPro:IPR018040), Pectin lyase fold/virulence factor (InterPro:IPR011050), Pectinester…	other cellular processes | other cellular processes | extracellular | hydrolase activity | cell wall | other metabolic processes | cell organization and biogenesis | hydrolase activity | hydrolase activity | cell organization and biogenesis | other molecular functions | other cellular processes | cell organization and biogenesis | cell wall | cell wall	2.34095	3.91796	2.05332
AT2G18690	0	0	unknown protein; FUNCTIONS IN: molecular_function unknown; INVOLVED IN: biological_process unknown; LOCATED IN: membrane; EXPRESSED IN: 17 plant structures; EXPRESSED DURING: 9 growth stages; CONTAINS InterPro DOMAIN/s: Protein of unknown function DUF975 (InterPro:IPR010380); BEST Arabidopsis thaliana protein match is: unknown protein (TAIR:AT2G18680.1); Has 213 Blast hits to 211 proteins in 20 s…	other membranes | other cellular processes | chloroplast | response to stress | other cellular processes | other membranes | unknown molecular functions | other metabolic processes | other metabolic processes | other cellular processes | other biological processes | other cellular processes | other cellular processes | transport | other cellular processes | signal transduction | unknown biologica…	2.42611	8.94011	6.65929
AT2G28400	Protein of unknown function, DUF584	0	Protein of unknown function, DUF584; CONTAINS InterPro DOMAIN/s: Protein of unknown function DUF584 (InterPro:IPR007608); BEST Arabidopsis thaliana protein match is: Protein of unknown function, DUF584 (TAIR:AT3G45210.1); Has 318 Blast hits to 318 proteins in 20 species: Archae - 0; Bacteria - 0; Metazoa - 0; Fungi - 0; Plants - 318; Viruses - 0; Other Eukaryotes - 0 (source: NCBI BLink).	unknown molecular functions | unknown biological processes	2.44953	3.98359	2.09754
AT5G26340	Major facilitator superfamily protein	Encodes a protein with high affinity, hexose-specific/H+ symporter activity. The activity of the transporter appears to be negatively regulated by phosphorylation. Importantly, microarray analysis, as well as the study of the expression of this gene in mutants involved in programmed cell death (PCD) demonstrated a tight correlation between this gene's expression and PCD.	MSS1; FUNCTIONS IN: carbohydrate transmembrane transporter activity, high-affinity hydrogen:glucose symporter activity, sugar:hydrogen symporter activity, hexose:hydrogen symporter activity; INVOLVED IN: response to salt stress, apoptosis, phosphorylation; LOCATED IN: plasma membrane, membrane; EXPRESSED IN: 22 plant structures; EXPRESSED DURING: 10 growth stages; CONTAINS InterPro DOMAIN/s: Suga…	response to abiotic or biotic stimulus | other membranes | plasma membrane | plasma membrane | other biological processes | transporter activity | other metabolic processes | transporter activity | other cellular components | transporter activity | plasma membrane | response to stress | transporter activity | response to stress | plasma membrane | transport | other cytoplasmic components | respon…	2.4656	5.28604	2.25099
AT4G34710	arginine decarboxylase 2	encodes a arginine decarboxylase (ADC), a rate-limiting enzyme that catalyzes the first step of polyamine (PA) biosynthesis via ADC pathway in Arabidopsis thaliana. Arabidopsis genome has two ADC paralogs, ADC1 and ADC2. ADC2 is stress-inducible (osmotic stress). Double mutant analysis showed that ADC genes are essential for the production of PA, and are required for normal seed development. Over…	arginine decarboxylase 2 (ADC2); CONTAINS InterPro DOMAIN/s: Orn/DAP/Arg decarboxylase 2, C-terminal (InterPro:IPR022643), Orn/DAP/Arg decarboxylase 2, conserved site (InterPro:IPR022657), Orn/DAP/Arg decarboxylase 2, pyridoxal-phosphate binding site (InterPro:IPR022653), Ornithine/DAP/Arg decarboxylase (InterPro:IPR000183), Arginine decarboxylase (InterPro:IPR002985), Orn/DAP/Arg decarboxylase 2…	other cellular processes | other metabolic processes | other cellular processes | response to stress | response to stress | response to stress | other enzyme activity | other metabolic processes | response to abiotic or biotic stimulus | nucleus | signal transduction | response to stress | signal transduction | other enzyme activity | other cellular processes | other cellular processes | developm…	2.47011	2.35534	3.12421
AT2G41100	Calcium-binding EF hand family protein	encodes a calmodulin-like protein, with six potential calcium binding domains. Calcium binding shown by Ca(2+)-specific shift in electrophoretic mobility. Expression induced by touch and darkness. Expression may also be developmentally controlled. Expression in growing regions of roots, vascular tissue, root/shoot junctions, trichomes, branch points of the shoot, and regions of siliques and flowe…	TOUCH 3 (TCH3); FUNCTIONS IN: calcium ion binding; INVOLVED IN: response to mechanical stimulus, response to temperature stimulus, thigmotropism, response to absence of light; LOCATED IN: plasma membrane; EXPRESSED IN: 26 plant structures; EXPRESSED DURING: 14 growth stages; CONTAINS InterPro DOMAIN/s: EF-Hand 1, calcium-binding site (InterPro:IPR018247), EF-HAND 2 (InterPro:IPR018249), Calcium-b…	other membranes | other binding | response to abiotic or biotic stimulus | other cellular processes | protein binding | other intracellular components | mitochondria | other binding | other cytoplasmic components | response to abiotic or biotic stimulus | other binding | other cytoplasmic components | other membranes | mitochondria | other binding | other membranes | response to abiotic or biotic…	2.49168	4.66031	2.00369
AT1G51890	Leucine-rich repeat protein kinase family protein	0	Leucine-rich repeat protein kinase family protein; FUNCTIONS IN: kinase activity; INVOLVED IN: protein amino acid phosphorylation; LOCATED IN: endomembrane system; EXPRESSED IN: 9 plant structures; EXPRESSED DURING: 8 growth stages; CONTAINS InterPro DOMAIN/s: Protein kinase, ATP binding site (InterPro:IPR017441), Serine/threonine-protein kinase domain (InterPro:IPR002290), Leucine-rich repeat (I…	extracellular | kinase activity | extracellular | other binding | transferase activity | response to stress | other cellular processes | other metabolic processes | other cellular processes | kinase activity | kinase activity | transferase activity | response to abiotic or biotic stimulus | protein metabolism | response to abiotic or biotic stimulus | other cellular processes | response to stress…	2.61933	19.5258	7.10829
AT3G16530	Legume lectin family protein	Lectin like protein whose expression is induced upon treatment with chitin oligomers.	Legume lectin family protein; FUNCTIONS IN: carbohydrate binding, binding; INVOLVED IN: response to chitin; LOCATED IN: apoplast, cell wall, nucleus, plant-type cell wall; EXPRESSED IN: 16 plant structures; EXPRESSED DURING: 9 growth stages; CONTAINS InterPro DOMAIN/s: Legume lectin, beta chain (InterPro:IPR001220), Concanavalin A-like lectin/glucanase, subgroup (InterPro:IPR013320), Concanavalin…	extracellular | other binding | cell wall | other biological processes | plasma membrane | response to stress | response to abiotic or biotic stimulus | cell wall | nucleus	2.64052	11.1012	9.87405
AT2G22880	VQ motif-containing protein	0	VQ motif-containing protein; FUNCTIONS IN: molecular_function unknown; INVOLVED IN: biological_process unknown; LOCATED IN: chloroplast; EXPRESSED IN: 8 plant structures; EXPRESSED DURING: LP.06 six leaves visible, LP.04 four leaves visible, LP.10 ten leaves visible, LP.08 eight leaves visible, LP.12 twelve leaves visible; CONTAINS InterPro DOMAIN/s: VQ (InterPro:IPR008889); BEST Arabidopsis thal…	response to abiotic or biotic stimulus | nucleus | unknown molecular functions	2.69085	100	12.8553
AT3G54420	homolog of carrot EP3-3 chitinase	encodes an EP3 chitinase that is expressed during somatic embryogenesis in 'nursing' cells surrounding the embryos but not in embryos themselves. The gene is also expressed in mature pollen and growing pollen tubes until they enter the receptive synergid, but not in endosperm and integuments as in carrot. Post-embryonically, expression is found in hydathodes, stipules, root epidermis and emerging…	homolog of carrot EP3-3 chitinase (EP3); FUNCTIONS IN: chitinase activity; INVOLVED IN: somatic embryogenesis, plant-type hypersensitive response; LOCATED IN: cell wall; EXPRESSED IN: 18 plant structures; EXPRESSED DURING: 6 growth stages; CONTAINS InterPro DOMAIN/s: Chitin-binding, type 1, conserved site (InterPro:IPR018371), Glycoside hydrolase, family 19 (InterPro:IPR016283), Chitin-binding, t…	other binding | other cellular processes | hydrolase activity | transport | extracellular | hydrolase activity | hydrolase activity | cell wall | developmental processes | response to stress | other biological processes | other metabolic processes | transport | other metabolic processes | other biological processes | other metabolic processes | response to stress | transport | other cellular proc…	2.70256	100	18.2183
AT2G26560	phospholipase A 2A	Encodes a lipid acyl hydrolase with wide substrate specificity that accumulates upon infection by fungal and bacterial pathogens. Protein is localized in the cytoplasm in healthy leaves, and in membranes in infected cells. Plays a role in cell death and differentially affects the accumulation of oxylipins. Contributes to resistance to virus.	phospholipase A 2A (PLA2A); FUNCTIONS IN: lipase activity, nutrient reservoir activity; INVOLVED IN: in 6 processes; LOCATED IN: membrane, cytoplasm; EXPRESSED IN: 11 plant structures; EXPRESSED DURING: 8 growth stages; CONTAINS InterPro DOMAIN/s: Acyl transferase/acyl hydrolase/lysophospholipase (InterPro:IPR016035), Patatin (InterPro:IPR002641); BEST Arabidopsis thaliana protein match is: Acyl …	response to stress | other biological processes | other metabolic processes | other metabolic processes | other biological processes | response to abiotic or biotic stimulus | response to stress | response to abiotic or biotic stimulus | hydrolase activity | chloroplast | other cellular processes | other biological processes | other cellular processes | other metabolic processes | response to str…	2.72017	100	3.64352
AT1G67810	sulfur E2	Encodes a protein capable of stimulating the cysteine desulfurase activity of CpNifS (AT1G08490) in vitro. SufE2:GFP localizes to the chloroplasts where it is likely to play a role in iron-sulfur cluster assembly. Transcript levels for this gene are high in the pollen relative to other organs based on RT-PCR analysis.	sulfur E2 (SUFE2); CONTAINS InterPro DOMAIN/s: Fe-S metabolism associated SufE (InterPro:IPR003808); BEST Arabidopsis thaliana protein match is: quinolinate synthase (TAIR:AT5G50210.1); Has 2361 Blast hits to 2361 proteins in 734 species: Archae - 2; Bacteria - 1651; Metazoa - 0; Fungi - 0; Plants - 86; Viruses - 0; Other Eukaryotes - 622 (source: NCBI BLink).	chloroplast | other metabolic processes | other cellular processes | chloroplast | cell organization and biogenesis | other molecular functions | chloroplast | other metabolic processes	2.78858	44.4528	9.27749
AT5G25260	SPFH/Band 7/PHB domain-containing membrane-associated protein family	0	SPFH/Band 7/PHB domain-containing membrane-associated protein family; FUNCTIONS IN: molecular_function unknown; INVOLVED IN: biological_process unknown; LOCATED IN: plasma membrane; EXPRESSED IN: cultured cell; CONTAINS InterPro DOMAIN/s: Band 7 protein (InterPro:IPR001107); BEST Arabidopsis thaliana protein match is: SPFH/Band 7/PHB domain-containing membrane-associated protein family (TAIR:AT5G…	unknown biological processes | other cytoplasmic components | other membranes | unknown molecular functions | other intracellular components | plasma membrane	2.79502	46.1471	10.6019
AT5G58350	with no lysine (K) kinase 4	Encodes a member of the WNK family (9 members in all) of protein kinases, the structural design of which is clearly distinct from those of other known protein kinases, such as receptor-like kinases and mitogen-activated protein kinases. Its transcription is under the control of circadian rhythms.	with no lysine (K) kinase 4 (WNK4); FUNCTIONS IN: protein kinase activity, kinase activity; INVOLVED IN: protein amino acid phosphorylation; LOCATED IN: nucleus, cytoplasm; EXPRESSED IN: 22 plant structures; EXPRESSED DURING: 13 growth stages; CONTAINS InterPro DOMAIN/s: Protein kinase, catalytic domain (InterPro:IPR000719), Serine/threonine-protein kinase-like domain (InterPro:IPR017442), Protei…	protein metabolism | kinase activity | nucleotide binding | kinase activity | other cellular processes | kinase activity | transferase activity | other cellular processes | other binding | response to stress | transferase activity | other cytoplasmic components | protein metabolism | transferase activity | transferase activity | other cellular processes | other metabolic processes | other metabol…	2.81559	1.87981	2.26426
AT3G49620	2-oxoglutarate (2OG) and Fe(II)-dependent oxygenase superfamily protein	encodes a protein similar to 2-oxoacid-dependent dioxygenase. Expression is induced after 24 hours of dark treatment, in senescing leaves and treatment with exogenous photosynthesis inhibitor. Induction of gene expression was suppressed in excised leaves supplied with sugar. The authors suggest that the gene's expression pattern is responding to the level of sugar in the cell.	DARK INDUCIBLE 11 (DIN11); FUNCTIONS IN: oxidoreductase activity, iron ion binding; INVOLVED IN: aging, response to light stimulus, response to sucrose stimulus, cellular response to starvation; EXPRESSED IN: 6 plant structures; EXPRESSED DURING: LP.06 six leaves visible, LP.04 four leaves visible, LP.10 ten leaves visible, LP.08 eight leaves visible; CONTAINS InterPro DOMAIN/s: Isopenicillin N s…	other cellular processes | other enzyme activity | other biological processes | other cytoplasmic components | other binding | other enzyme activity | other biological processes | other biological processes | response to stress | response to abiotic or biotic stimulus | other biological processes | other enzyme activity | other metabolic processes	2.83551	7.15535	8.12333
AT5G07440	glutamate dehydrogenase 2	Encodes the beta-subunit of the glutamate dehydrogenase. The enzyme is almost exclusively found in the mitochondria of stem and leaf companion cells.	glutamate dehydrogenase 2 (GDH2); FUNCTIONS IN: in 7 functions; INVOLVED IN: response to cadmium ion, response to salt stress; LOCATED IN: mitochondrion, plasma membrane; EXPRESSED IN: 27 plant structures; EXPRESSED DURING: 16 growth stages; CONTAINS InterPro DOMAIN/s: Glutamate/phenylalanine/leucine/valine dehydrogenase (InterPro:IPR006095), Glutamate/phenylalanine/leucine/valine dehydrogenase, …	other metabolic processes | other binding | other metabolic processes | mitochondria | nucleotide binding | other enzyme activity | mitochondria | other cellular processes | other binding | other intracellular components | other metabolic processes | other binding | other cellular processes | mitochondria | mitochondria | other metabolic processes | mitochondria | other metabolic processes | othe…	2.88278	1.49057	1.58044
AT5G57220	cytochrome P450, family 81, subfamily F, polypeptide 2	member of CYP81F, involved in glucosinolate metabolism. Mutants had impaired resistance to fungi.	cytochrome P450, family 81, subfamily F, polypeptide 2 (CYP81F2); FUNCTIONS IN: electron carrier activity, monooxygenase activity, iron ion binding, oxygen binding, heme binding; INVOLVED IN: in 7 processes; LOCATED IN: endomembrane system; EXPRESSED IN: 8 plant structures; EXPRESSED DURING: 6 growth stages; CONTAINS InterPro DOMAIN/s: Cytochrome P450 (InterPro:IPR001128), Cytochrome P450, conser…	response to abiotic or biotic stimulus | other metabolic processes | response to stress | other cellular processes | other cellular processes | other metabolic processes | response to stress | other binding | response to abiotic or biotic stimulus | other cellular processes | response to stress | response to abiotic or biotic stimulus | response to abiotic or biotic stimulus | response to abiotic…	2.98598	100	62.8071
AT4G15610	Uncharacterised protein family (UPF0497)	0	Uncharacterised protein family (UPF0497); CONTAINS InterPro DOMAIN/s: Uncharacterised protein family UPF0497, trans-membrane plant (InterPro:IPR006702), Uncharacterised protein family UPF0497, trans-membrane plant subgroup (InterPro:IPR006459); BEST Arabidopsis thaliana protein match is: Uncharacterised protein family (UPF0497) (TAIR:AT3G06390.1); Has 30201 Blast hits to 17322 proteins in 780 spe…	other intracellular components | other biological processes | other cytoplasmic components | unknown biological processes | transport | other cellular processes | other biological processes | Golgi apparatus | Golgi apparatus | other intracellular components | transport | unknown molecular functions | other metabolic processes	3.14247	2.05131	2.5767
AT4G01870	tolB protein-related	0	tolB protein-related; FUNCTIONS IN: molecular_function unknown; INVOLVED IN: response to cyclopentenone; LOCATED IN: membrane; EXPRESSED IN: 22 plant structures; EXPRESSED DURING: 13 growth stages; CONTAINS InterPro DOMAIN/s: WD40-like Beta Propeller (InterPro:IPR011659), Peptidase S9B, dipeptidylpeptidase IV N-terminal (InterPro:IPR002469), Six-bladed beta-propeller, TolB-like (InterPro:IPR01104…	signal transduction | other biological processes | other metabolic processes | other cellular processes | other cellular processes | other biological processes | other metabolic processes | other cellular processes | nucleus | protein metabolism | signal transduction | unknown molecular functions	3.17097	3.9825	3.15957
AT2G24850	tyrosine aminotransferase 3	Encodes a tyrosine aminotransferase that is responsive to treatment with jasmonic acid.	tyrosine aminotransferase 3 (TAT3); CONTAINS InterPro DOMAIN/s: 1-aminocyclopropane-1-carboxylate synthase (InterPro:IPR001176), Aminotransferase, class I/classII (InterPro:IPR004839), Pyridoxal phosphate-dependent transferase, major domain (InterPro:IPR015424), Tyrosine transaminase (InterPro:IPR021178), Tyrosine/nicotianamine aminotransferase (InterPro:IPR005958), Pyridoxal phosphate-dependent …	response to stress | other biological processes | other metabolic processes | other enzyme activity | other cellular processes | other cellular processes | response to stress | other biological processes | response to stress | other biological processes | other cellular processes | response to stress | transferase activity | other metabolic processes | other enzyme activity | other cytoplasmic co…	3.36871	9.47366	15.5508
AT4G21850	methionine sulfoxide reductase B9	0	methionine sulfoxide reductase B9 (MSRB9); FUNCTIONS IN: peptide-methionine-(S)-S-oxide reductase activity; INVOLVED IN: oxidation reduction; LOCATED IN: cytosol; EXPRESSED IN: 18 plant structures; EXPRESSED DURING: 12 growth stages; CONTAINS InterPro DOMAIN/s: Methionine sulphoxide reductase B (InterPro:IPR002579), Mss4-like (InterPro:IPR011057); BEST Arabidopsis thaliana protein match is: methi…	cytosol | other enzyme activity | other metabolic processes | other enzyme activity | other cytoplasmic components | other metabolic processes	3.48615	2.20569	2.48712
AT2G41380	S-adenosyl-L-methionine-dependent methyltransferases superfamily protein	0	S-adenosyl-L-methionine-dependent methyltransferases superfamily protein; FUNCTIONS IN: methyltransferase activity; INVOLVED IN: response to cadmium ion; LOCATED IN: mitochondrion; EXPRESSED IN: 12 plant structures; EXPRESSED DURING: LP.04 four leaves visible, 4 anthesis, petal differentiation and expansion stage; CONTAINS InterPro DOMAIN/s: Methyltransferase type 11 (InterPro:IPR013216); BEST Ar…	transferase activity | other biological processes | mitochondria | other metabolic processes | other biological processes | other metabolic processes | other cellular processes | mitochondria	3.82975	8.10862	3.74362
AT2G34930	disease resistance family protein / LRR family protein	0	disease resistance family protein / LRR family protein; INVOLVED IN: signal transduction, defense response to fungus, defense response; LOCATED IN: cell wall; EXPRESSED IN: 10 plant structures; EXPRESSED DURING: 7 growth stages; CONTAINS InterPro DOMAIN/s: Leucine-rich repeat-containing N-terminal domain, type 2 (InterPro:IPR013210), Leucine-rich repeat (InterPro:IPR001611); BEST Arabidopsis thal…	response to abiotic or biotic stimulus | response to stress | response to abiotic or biotic stimulus | cell wall | response to stress | signal transduction | response to stress	4.08807	5.95049	3.58646
AT5G06860	polygalacturonase inhibiting protein 1	Encodes a polygalacturonase inhibiting protein involved in defense response. PGIPs inhibit the function of cell wall pectin degrading enzymes such as those produced by fungal pathogens. PGIP1 is induced by fungal infection.	polygalacturonase inhibiting protein 1 (PGIP1); FUNCTIONS IN: polygalacturonase inhibitor activity; INVOLVED IN: signal transduction, defense response; LOCATED IN: cell wall, plant-type cell wall; EXPRESSED IN: 20 plant structures; EXPRESSED DURING: 13 growth stages; CONTAINS InterPro DOMAIN/s: Leucine-rich repeat-containing N-terminal domain, type 2 (InterPro:IPR013210), Leucine-rich repeat (Int…	response to abiotic or biotic stimulus | signal transduction | signal transduction | other cellular processes | response to abiotic or biotic stimulus | signal transduction | other cellular processes | response to stress | response to stress | transport | extracellular | other cellular processes | other cellular processes | response to stress | cell wall | response to stress | other cellular proc…	4.14006	3.67549	4.43967
AT4G23210	cysteine-rich RLK (RECEPTOR-like protein kinase) 13	Encodes a Cysteine-rich receptor-like kinase (CRK13). Overexpression of CRK13 leads to hypersensitive response cell death, and induces defense against pathogens by causing increased accumulation of salicylic acid.	cysteine-rich RLK (RECEPTOR-like protein kinase) 13 (CRK13); FUNCTIONS IN: kinase activity; INVOLVED IN: defense response to bacterium, response to molecule of bacterial origin, plant-type hypersensitive response; LOCATED IN: endomembrane system; EXPRESSED IN: 10 plant structures; EXPRESSED DURING: 8 growth stages; CONTAINS InterPro DOMAIN/s: Protein kinase, ATP binding site (InterPro:IPR017441),…	kinase activity | extracellular | other binding | kinase activity | transferase activity | protein metabolism | transferase activity | transferase activity | transferase activity | other cellular processes | transferase activity | response to stress | response to abiotic or biotic stimulus | other binding | kinase activity | extracellular | other binding | response to stress | transferase activit…	4.19208	7.98125	2.46248
AT3G51450	Calcium-dependent phosphotriesterase superfamily protein	0	Calcium-dependent phosphotriesterase superfamily protein; FUNCTIONS IN: strictosidine synthase activity; INVOLVED IN: alkaloid biosynthetic process, biosynthetic process; LOCATED IN: endomembrane system; EXPRESSED IN: 22 plant structures; EXPRESSED DURING: 13 growth stages; CONTAINS InterPro DOMAIN/s: Strictosidine synthase (InterPro:IPR004141), Strictosidine synthase, conserved region (InterPro:…	other cellular processes | chloroplast | other metabolic processes | response to abiotic or biotic stimulus | other metabolic processes | other biological processes | other enzyme activity | other metabolic processes | other cellular processes | other cellular processes | other enzyme activity | other metabolic processes | response to stress	4.32623	4.70558	7.06233
AT4G23700	cation/H+ exchanger 17	member of Putative Na+/H+ antiporter family	cation/H+ exchanger 17 (CHX17); FUNCTIONS IN: monovalent cation:hydrogen antiporter activity, sodium:hydrogen antiporter activity; INVOLVED IN: N-terminal protein myristoylation, cation transport; LOCATED IN: integral to membrane; EXPRESSED IN: stem, sepal, root, leaf, stamen; EXPRESSED DURING: 4 anthesis; CONTAINS InterPro DOMAIN/s: Cation/H+ exchanger (InterPro:IPR006153); BEST Arabidopsis thal…	other membranes | other metabolic processes | protein metabolism | other metabolic processes | transport | other biological processes | nucleus | transport | transport | transporter activity | other cellular processes | other cellular processes | other biological processes | transport | other cellular processes | transport | developmental processes | other cellular processes | other cellular proc…	4.45765	10.5804	11.8066
