# Supplementary material for: Short oligogalacturonides induce pathogen resistance-associated gene expression in Arabidopsis thaliana
Source: BMC Plant Biol. 2017 Jan 19;17:19. doi: 10.1186/s12870-016-0959-1 (PMC5248502; doi:10.1186/s12870-016-0959-1)
Supplement: Additional file 3: Table S4. — GSEA results based on gene expression data from trimer treated plants compared to mock treatment. (XLSX 31 kb) [file 12870_2016_959_MOESM3_ESM.xlsx]

## Sheet: Sheet1
GSEA results based on gene expression data from trimer treated plants compared to mock treatment.
NAME	SIZE	ES	NES	FDR q-val	DESCRIPTION	IDENTITY
WILSON_NMF_CLUSTER_1	104	0.547852	3.08877	0	Computational	NA
ROMERO_SOM2_DN	42	0.557455	2.66942	0	Literature	http://www.plosone.org/article/info%3Adoi%2F10.1371%2Fjournal.pone.0002397
OXYLIPIN_BIOSYNTHETIC_PROCESS	27	0.636722	2.66866	0	GO_BP	GO:0031408
PESARESI_STN7-1PSAD1-1MUTANT/WS-2_UP	47	0.552103	2.66189	0	Literature	NA
MARCHIVE_3H_PNP+P-WT+P_UP	115	0.469967	2.6559	0	Literature	http://www.plantphysiol.org/cgi/reprint/151/2/905
BLASING_4H-CARBON-FIXCATION_DN	35	0.577595	2.61799	0	Literature	http://www.plantcell.org/cgi/reprint/17/12/3257
OXYLIPIN_METABOLIC_PROCESS	29	0.60429	2.60976	0	GO_BP	GO:0031407
JASMONIC_ACID_BIOSYNTHETIC_PROCESS	26	0.62608	2.60693	0	GO_BP	GO:0009695
BLASING_3H-NO3_DN	26	0.623106	2.60388	0	Literature	http://www.plantcell.org/cgi/reprint/17/12/3257
DUVAL_6H_2MUMTA-TREATMENT_UP	56	0.512091	2.60085	0	Literature	NA
PAUWELS_NINJA/WT-TREATED-CORONATINE_UP	31	0.588522	2.56047	7.51956e-05	Literature	NA
JASMONIC_ACID_METABOLIC_PROCESS	27	0.609265	2.55118	6.89293e-05	GO_BP	GO:0009694
WANG_CBP60G-1_24H_INOCULATION-PSM-ES4326_UP	43	0.532723	2.51573	0.000126462	Literature	http://www.plospathogens.org/article/info%3Adoi%2F10.1371%2Fjournal.ppat.1000301
RAMONELL_CRAB-SHELL-CHITIN-TREATED_CHITO-OCTAMER-TREATED_SEEDLING_UP	147	0.425538	2.50391	0.000117429	Literature	http://www.plantphysiol.org/cgi/reprint/138/2/1027
LEE_FLU_WT_UP	42	0.526935	2.50161	0.0001096	Literature	http://www.pnas.org/content/104/24/10270.full.pdf+html
BLASING_3H-MANNITOL_DN	22	0.621417	2.46277	0.00010275	Literature	http://www.plantcell.org/cgi/reprint/17/12/3257
WILSON_NMF_CLUSTER_7	63	0.481055	2.43759	9.67059e-05	Computational	NA
PAUWELS_NINJA/WT_UP	14	0.701484	2.42784	0.000227688	Literature	NA
ZHANG_PST-DC3000-GH3.5-1D/WT_UP	79	0.441952	2.40867	0.000215704	Literature	http://www.plantphysiol.org/cgi/reprint/145/2/450
VERT_ARF2-COL_UP	87	0.438708	2.4018	0.000245702	Literature	http://www.pnas.org/content/105/28/9829.full.pdf+html
SATTLER_VTE2/WT-3D_UP	34	0.54018	2.38111	0.000349875	Literature	http://www.plantcell.org/cgi/reprint/18/12/3706
PESARESI_WS-2/COL-O_DN	75	0.448654	2.37918	0.000333972	Literature	NA
DUVAL_6H_100NM-IXB-TREATMENT_UP	55	0.476313	2.37076	0.000354581	Literature	NA
SATO_COL-101C_COL-NDR1_101C-NDR1_NDR1-NDR1BLIND_UP	84	0.425001	2.34474	0.000645744	Literature	http://www3.interscience.wiley.com/cgi-bin/fulltext/118488440/PDFSTART
MARCHIVE_1W_PNP+P-WT+P_UP	126	0.405639	2.34446	0.000619914	Literature	http://www.plantphysiol.org/cgi/reprint/151/2/905
BABU_PPV-INFECTED-LEAF_17D-INOCULATION_DN	49	0.476134	2.33936	0.000596071	Literature	http://www.ncbi.nlm.nih.gov/pmc/articles/PMC2478689/pdf/1471-2164-9-325.pdf
HOEWYK_SE_ROOT_UP	80	0.436201	2.33665	0.000603963	Literature	NA
KASSCHAU_RDR2-DCL3-MUTANT_DIFF	74	0.438404	2.33251	0.000611186	Literature	http://www.plosbiology.org/article/info%3Adoi%2F10.1371%2Fjournal.pbio.0050057
BAE_NEP1_30MIN_UP	64	0.447503	2.30859	0.000757961	Literature	http://www.plantphysiol.org/cgi/rapidpdf/pp.106.076869v1
EHLTING_HORMONE_8H_DBM-FEEDING_UP	8	0.804751	2.30693	0.000760044	Literature	http://www.biomedcentral.com/content/pdf/1471-2164-9-154.pdf
KOLBE_DTT_DN	11	0.718817	2.30473	0.000761534	Literature	http://www.plantphysiol.org/cgi/reprint/141/2/412
EHLTING_HORMONE_1H_DBM-FEEDING_UP	8	0.804751	2.29935	0.000839549	Literature	http://www.biomedcentral.com/content/pdf/1471-2164-9-154.pdf
RAFFAELE_EXP.2_90-105MN_MYB30OX/WT_UP	56	0.453121	2.28547	0.000887958	Literature	http://www.plantcell.org/cgi/reprint/20/3/752
RICHTER_GA1/COL-0II_DN	42	0.481025	2.26742	0.00107703	Literature	NA
RAFFAELE_EXP.2_90-105MN_WT/T0-TIMEPOINT_UP	44	0.473888	2.26325	0.0011863	Literature	http://www.plantcell.org/cgi/reprint/20/3/752
ROMERO_TEV_TEV-AT-INFECTED_DN	104	0.402479	2.24841	0.00144814	Literature	http://www.plosone.org/article/info%3Adoi%2F10.1371%2Fjournal.pone.0002397
NEMHAUSER_BL_IAA-AUXIN-TREATMENT_UP	27	0.541376	2.2482	0.001409	Literature	http://www.pubmedcentral.nih.gov/picrender.fcgi?artid=509407&blobtype=pdf
HOEWYK_SE_ROOT_DN	96	0.406492	2.24346	0.00148011	Literature	NA
KAUFMANN_RE-RATIO_CHX/DEX+CHX-TREATMENT_DN	31	0.519769	2.24048	0.0015043	Literature	http://www.sciencemag.org/content/328/5974/85/suppl/DC1
COVINGTON_AUXIN_NOT-RHYTHMIC_UP	28	0.526371	2.23863	0.00146669	Literature	http://www.plosbiology.org/article/info:doi%2F10.1371%2Fjournal.pbio.0050222;jsessionid=5644D7D63D08C8E4B8265822771D3A43
RAFFAELE_EXP.1_2-4H_WT/T0-TIMEPOINT_UP	56	0.447263	2.23387	0.00158951	Literature	http://www.plantcell.org/cgi/reprint/20/3/752
RUBIN_WT-N/WT-FN_UP	61	0.434461	2.23063	0.00158969	Literature	http://www.plantcell.org/cgi/reprint/21/11/3567
NEMHAUSER_IAA-AUXIN-TREATMEN_UP	34	0.506203	2.22929	0.00157178	Literature	http://www.pubmedcentral.nih.gov/picrender.fcgi?artid=509407&blobtype=pdf
DEVOS_M.PERSICAE-FEEDING_SALIVA-INFILTRATION_UP	11	0.718773	2.22708	0.00160947	Literature	NA
DEVOS_24H_M.PERSICAE-FEEDING_SALIVA-INFILTRATION_UP	12	0.68282	2.21781	0.00184605	Literature	NA
RUBIN_WT-FN/WT-N_DN	61	0.434461	2.2163	0.00185972	Literature	http://www.plantcell.org/cgi/reprint/21/11/3567
LALOI_SINGLET-OXYGEN_UP	35	0.4769	2.19214	0.00244328	Literature	http://www.pnas.org/content/104/2/672.full.pdf+html
GREGORY_EIN5/ABH1-MUTATION_UP	99	0.387181	2.18931	0.00252733	Literature	http://www.sciencedirect.com/science?_ob=MImg&_imagekey=B6WW3-4SJY910-1-3&_cdi=7119&_user=10&_coverDate=06%2F10%2F2008&_sk=%23TOC%237119%232008%23999859993%23691870%23FLA%23display%23Volume_14,_Issue_6,_Pages_811-970_(10_June_2008)%23tagged%23Volume%23first%3D14%23Issue%23first%3D6%23Date%23(10_June_2008)%23&view=c&_gw=y&wchp=dGLbVlb-zSkWA&md5=3a16378ee10f23972941d74810e8fe83&ie=/sdarticle.pdf
EHLTING_HORMONE_4H_DBM-FEEDING_UP	9	0.7538	2.18401	0.00269165	Literature	http://www.biomedcentral.com/content/pdf/1471-2164-9-154.pdf
AMINE_TRANSPORT	52	0.442743	2.18001	0.00271903	GO_BP	GO:0015837
RAFFAELE_EXP.2_2-4H_WT/T0-TIMEPOINT_UP	58	0.432089	2.17946	0.00269755	Literature	http://www.plantcell.org/cgi/reprint/20/3/752
ABERCROMBIE_GO_ARSENIC-TREATED_DN	35	0.477806	2.17329	0.00288048	Literature	http://www.biomedcentral.com/content/pdf/1471-2229-8-87.pdf
AMINO_ACID_TRANSPORT	52	0.442743	2.16846	0.00293411	GO_BP	GO:0006865
CARBOXYLIC_ACID_TRANSPORT	55	0.430281	2.15971	0.00325548	GO_BP	GO:0046942
FATTY_ACID_BIOSYNTHETIC_PROCESS	41	0.454539	2.15708	0.00328579	GO_BP	GO:0006633
RESPONSE_TO_ORGANIC_SUBSTANCE	186	0.360843	2.15394	0.0032998	GO_BP	GO:0010033
MERIGOUT_NH4NO3+CO(NH2)2_NH4NO3_SHOOTT_UP	15	0.613582	2.14127	0.00378441	Literature	http://www.plantphysiol.org/cgi/reprint/147/3/1225
ORGANIC_ACID_TRANSPORT	55	0.430281	2.13909	0.00385985	GO_BP	GO:0015849
PERERA_INSP-5-PTASE/WT_C2_DN	10	0.704885	2.1366	0.00393222	Literature	NA
NEMHAUSER_BL_IAA-AUXIN-TREATMENT_DN	42	0.455778	2.13594	0.00388002	Literature	http://www.pubmedcentral.nih.gov/picrender.fcgi?artid=509407&blobtype=pdf
SENA_AUXIN_24HRS_UP	11	0.664128	2.11787	0.00467036	Literature	http://www.ncbi.nlm.nih.gov/pmc/articles/PMC2649681/pdf/nihms76577.pdf
RAFFAELE_EXP.1_90-105MN_WT/T0-TIMEPOINT_UP	42	0.444788	2.10649	0.00534496	Literature	http://www.plantcell.org/cgi/reprint/20/3/752
MHAMDI_GR1_CAT2_CAT2-GR1/COL0_DIFF	91	0.381807	2.10593	0.00531153	Literature	http://www.plantphysiol.org/cgi/content/full/pp.110.153767/DC1
RESPONSE_TO_WOUNDING	50	0.420615	2.1057	0.00526725	GO_BP	GO:0009611
RESPONSE_TO_ETHYLENE_STIMULUS	31	0.47743	2.09757	0.00577574	GO_BP	GO:0009723
KAUFMANN_DEX/DEX+CHX-TREATMENT_NOT-CHX_DN	21	0.539231	2.09234	0.00617013	Literature	http://www.sciencemag.org/content/328/5974/85/suppl/DC1
RAFFAELE_EXP.1_6H_WT/T0-TIMEPOINT_UP	54	0.422812	2.08542	0.00668689	Literature	http://www.plantcell.org/cgi/reprint/20/3/752
MITSUDA_35S-NST1_UP	36	0.457703	2.08302	0.00671949	Literature	http://www.plantcell.org/cgi/reprint/17/11/2993
TIAN_ALBINO-MUTANT_DN	13	0.615647	2.07781	0.00702348	Literature	http://www.jbc.org/content/282/25/18532.full.pdf+html
MARCHIVE_1W_WT-P-WT+P_UP	68	0.397007	2.06997	0.00759757	Literature	http://www.plantphysiol.org/cgi/reprint/151/2/905
RAFFAELE_EXP.1_2-4H_MYB30OX/WT_UP	32	0.476309	2.06215	0.00821189	Literature	http://www.plantcell.org/cgi/reprint/20/3/752
BABU_PPV-INFECTED_DN_RNA-VIRUSE_UP	22	0.518161	2.06069	0.00826822	Literature	http://www.ncbi.nlm.nih.gov/pmc/articles/PMC2478689/pdf/1471-2164-9-325.pdf
IMMUNE_EFFECTOR_PROCESS	31	0.468461	2.04442	0.00990875	GO_BP	GO:0002252
NUCLEOTIDYLTRANSFERASE_ACTIVITY	5	-0.751079	-2.01181	0.00907758	GO_MF	GO:0016779
PESARESI_WS-2/COL-O_UP	44	-0.273128	-2.01286	0.00903526	Literature	NA
CYTOSOLIC_PART	5	-0.748201	-2.01722	0.0088018	GO_CC	GO:0044445
REGULATION_OF_CATALYTIC_ACTIVITY	13	-0.460334	-2.0182	0.00877842	GO_BP	GO:0050790
PYRIMIDINE_NUCLEOTIDE_METABOLIC_PROCESS	5	-0.752518	-2.03645	0.00775203	GO_BP	GO:0006220
PLASTID_THYLAKOID_MEMBRANE	24	-0.357542	-2.03814	0.00763961	GO_CC	GO:0055035
LEAF_MORPHOGENESIS	12	-0.502474	-2.03994	0.0075698	GO_BP	GO:0009965
PYRIMIDINE_NUCLEOTIDE_BIOSYNTHETIC_PROCESS	5	-0.752518	-2.04518	0.00735893	GO_BP	GO:0006221
ROOT_DEVELOPMENT	27	-0.331776	-2.04724	0.00725656	GO_BP	GO:0048364
POST-EMBRYONIC_MORPHOGENESIS	23	-0.371052	-2.06092	0.00667572	GO_BP	GO:0009886
PHOTOSYNTHETIC_ELECTRON_TRANSPORT_IN_PHOTOSYSTEM_I	5	-0.761151	-2.08954	0.00552698	GO_BP	GO:0009773
GLYCEROLIPID_BIOSYNTHETIC_PROCESS	11	-0.545913	-2.08975	0.0055504	GO_BP	GO:0045017
WILSON_NMF_CLUSTER_13	8	-0.627495	-2.09048	0.00552939	Computational	NA
PESARESI_S7-1_PSA1-1_P1-3_LEAVES_UP	5	-0.766906	-2.09268	0.00547787	Literature	NA
CHLOROPLAST_THYLAKOID_MEMBRANE	24	-0.357542	-2.09624	0.00534995	GO_CC	GO:0009535
KAKIZAKI_PPI2-1-TAG_DN	39	-0.282018	-2.09644	0.00536532	Literature	http://www.plantphysiol.org/cgi/reprint/151/3/1339
THYLAKOID_MEMBRANE	25	-0.370357	-2.11008	0.00482876	GO_CC	GO:0042651
CARBOHYDRATE_METABOLIC_PROCESS	103	-0.198596	-2.11172	0.00478765	GO_BP	GO:0005975
ATP-DEPENDENT_HELICASE_ACTIVITY	5	-0.804316	-2.11289	0.00477813	GO_MF	GO:0008026
CELLULAR_MACROMOLECULE_METABOLIC_PROCESS	75	-0.239017	-2.12106	0.00454073	GO_BP	GO:0044260
NUCLEOBASE-CONTAINING_SMALL_MOLECULE_METABOLIC_PROCESS	37	-0.298497	-2.14228	0.00380889	GO_BP	GO:0055086
SHIN_COL-0(R)/COL-0(D)_PIFQ(D)/COL-0(D)_UP	16	-0.44543	-2.14341	0.00377072	Literature	http://www.pnas.org/content/106/18/7660.full.pdf+html
PHOTOSYNTHETIC_MEMBRANE	25	-0.370357	-2.16577	0.00321139	GO_CC	GO:0034357
MULTICELLULAR_ORGANISMAL_PROCESS	118	-0.208483	-2.17009	0.00310688	GO_BP	GO:0032501
PURINE_NTP-DEPENDENT_HELICASE_ACTIVITY	5	-0.804316	-2.17098	0.00308094	GO_MF	GO:0070035
HELICASE_ACTIVITY	5	-0.804316	-2.17532	0.00297439	GO_MF	GO:0004386
REGULATION_OF_LOCALIZATION	16	-0.465677	-2.17642	0.00296546	GO_BP	GO:0032879
EHLTING_VENN_DN	124	-0.203548	-2.18042	0.00286828	Literature	http://www.biomedcentral.com/content/pdf/1471-2164-9-154.pdf
CELL_DIVISION	6	-0.766571	-2.19112	0.0026882	GO_BP	GO:0051301
CYTOKINESIS	5	-0.831655	-2.19203	0.00270054	GO_BP	GO:0000910
ATIAS_0.3NETWORK_CLUSTER_17	9	-0.633418	-2.20063	0.00256016	Computational	http://www.ncbi.nlm.nih.gov/pmc/articles/PMC2944327/
CELLULAR_GLUCAN_METABOLIC_PROCESS	24	-0.387846	-2.20962	0.00236692	GO_BP	GO:0006073
ALKALOID_METABOLIC_PROCESS	17	-0.455458	-2.21695	0.00223221	GO_BP	GO:0009820
GLYCEROLIPID_METABOLIC_PROCESS	13	-0.50357	-2.22594	0.00208332	GO_BP	GO:0046486
CELLULAR_POLYSACCHARIDE_METABOLIC_PROCESS	25	-0.380919	-2.22709	0.00207687	GO_BP	GO:0044264
DEEKEN_AGROBACTERIUM_TUMORS/TUMOR-FREE-INFLORESCENCE-STALK_DN	155	-0.197655	-2.22882	0.00206128	Literature	http://www.plantcell.org/cgi/reprint/18/12/3617
REGULATION_OF_PROTON_TRANSPORT	6	-0.760807	-2.23678	0.00188616	GO_BP	GO:0010155
KEGG_RIBOSOME	6	-0.776657	-2.27037	0.00143473	KEGG	http://www.kegg.jp/dbget-bin/www_bget?pathway+ATH03010
DEVELOPMENTAL_PROCESS	120	-0.205716	-2.27258	0.00141549	GO_BP	GO:0032502
ORGANELLE_SUBCOMPARTMENT	28	-0.367611	-2.27835	0.00137137	GO_CC	GO:0031984
LORRAIN_GO_PIF4PIF5_UP	6	-0.79683	-2.28077	0.00135384	Literature	NA
ORGAN_MORPHOGENESIS	13	-0.523776	-2.28562	0.00130792	GO_BP	GO:0009887
CHLOROPLAST_THYLAKOID	28	-0.367611	-2.29194	0.00125424	GO_CC	GO:0009534
MOROHASHI_META-ANALYSIS_WT/GL1_DN	20	-0.413773	-2.29451	0.00125156	Literature	http://www.plosgenetics.org/article/comments/info:doi%2F10.1371%2Fjournal.pgen.1000396
LEIVAR_SSTF-C1_WT-R1-WT-RC-PIFQ-D/WT-D_UP	13	-0.538689	-2.29528	0.00125772	Literature	NA
CELLULAR_DEVELOPMENTAL_PROCESS	30	-0.376791	-2.29725	0.00124681	GO_BP	GO:0048869
POSITIVE_REGULATION_OF_CELLULAR_BIOSYNTHETIC_PROCESS	30	-0.364601	-2.30439	0.00116545	GO_BP	GO:0031328
CYTOSOLIC_RIBOSOME	11	-0.591158	-2.31541	0.00110094	GO_CC	GO:0022626
PROTEIN_FOLDING	9	-0.650936	-2.318	0.00109719	GO_BP	GO:0006457
POSITIVE_REGULATION_OF_BIOSYNTHETIC_PROCESS	30	-0.364601	-2.3292	0.0010495	GO_BP	GO:0009891
THOMAS_OBE1I-OBE2I/WT_DN	19	-0.452407	-2.33394	0.00102925	Literature	NA
BABU_PPV-INFECTED-PROTOPLAST_RNA-VIRUSE_UP	17	-0.480151	-2.33977	0.000972174	Literature	http://www.ncbi.nlm.nih.gov/pmc/articles/PMC2478689/pdf/1471-2164-9-325.pdf
STOMATAL_COMPLEX_MORPHOGENESIS	16	-0.500671	-2.35064	0.000913906	GO_BP	GO:0010103
CARPEL_DEVELOPMENT	11	-0.590373	-2.35284	0.000910414	GO_BP	GO:0048440
ATIAS_0.3NETWORK_CLUSTER_2	7	-0.761905	-2.35832	0.000853594	Computational	http://www.ncbi.nlm.nih.gov/pmc/articles/PMC2944327/
ATIAS_0.3NETWORK_CLUSTER_13	7	-0.751804	-2.36328	0.000829193	Computational	http://www.ncbi.nlm.nih.gov/pmc/articles/PMC2944327/
ALCOHOL_METABOLIC_PROCESS	66	-0.278505	-2.36799	0.00078696	GO_BP	GO:0006066
MULTICELLULAR_ORGANISMAL_DEVELOPMENT	118	-0.236845	-2.36882	0.000791102	GO_BP	GO:0007275
STRUCTURAL_MOLECULE_ACTIVITY	13	-0.54889	-2.3711	0.000786705	GO_MF	GO:0005198
REPRODUCTIVE_PROCESS	60	-0.303606	-2.37218	0.000790889	GO_BP	GO:0022414
STOMATAL_COMPLEX_DEVELOPMENT	16	-0.500671	-2.37697	0.000755993	GO_BP	GO:0010374
CELLULAR_CARBOHYDRATE_METABOLIC_PROCESS	89	-0.256111	-2.38132	0.000731031	GO_BP	GO:0044262
PLASTID_THYLAKOID	28	-0.367611	-2.39494	0.000630714	GO_CC	GO:0031976
CHANDRAN_LMD_PM-ALTERED_DN	36	-0.345735	-2.39832	0.000634142	Literature	http://www.pnas.org/content/107/1/460.full.pdf+html
METHYLATION	7	-0.76912	-2.43257	0.00049227	GO_BP	GO:0032259
CELL_CYCLE_PROCESS	6	-0.834294	-2.43763	0.000457938	GO_BP	GO:0022402
NUCLEOBASE-CONTAINING_COMPOUND_METABOLIC_PROCESS	85	-0.253078	-2.4415	0.000460468	GO_BP	GO:0006139
CELL_CYCLE	6	-0.834294	-2.44486	0.000453484	GO_BP	GO:0007049
CHLOROPHYLL_METABOLIC_PROCESS	20	-0.451234	-2.44722	0.000446278	GO_BP	GO:0015994
MACROMOLECULE_METHYLATION	7	-0.76912	-2.44964	0.000448785	GO_BP	GO:0043414
THYLAKOID_PART	27	-0.396803	-2.45795	0.000421504	GO_CC	GO:0044436
ONE-CARBON_METABOLIC_PROCESS	7	-0.76912	-2.46583	0.0003746	GO_BP	GO:0006730
BLASING_4H-CARBON-FIXCATION_UP	13	-0.575666	-2.46989	0.000357445	Literature	http://www.plantcell.org/cgi/reprint/17/12/3257
PHOTOSYNTHETIC_ELECTRON_TRANSPORT_CHAIN	9	-0.662807	-2.47241	0.000349328	GO_BP	GO:0009767
NUCLEOTIDE_METABOLIC_PROCESS	34	-0.365565	-2.47304	0.000351348	GO_BP	GO:0009117
MACROMOLECULAR_COMPLEX	43	-0.325918	-2.47433	0.00035339	GO_CC	GO:0032991
PLASTID_NUCLEOID	7	-0.784993	-2.47949	0.000355457	GO_CC	GO:0042646
REPRODUCTION	61	-0.292743	-2.49697	0.000316005	GO_BP	GO:0000003
GYNOECIUM_DEVELOPMENT	12	-0.617908	-2.5116	0.00028468	GO_BP	GO:0048467
DEEKEN_AGROBACTERIUM-TUMEFACIENS_TUMORS_DN	156	-0.222922	-2.52191	0.000265496	Literature	http://www.plantcell.org/cgi/reprint/18/12/3617
NUCLEOSIDE_PHOSPHATE_METABOLIC_PROCESS	34	-0.365565	-2.52989	0.000256456	GO_BP	GO:0006753
TISSUE_DEVELOPMENT	21	-0.456365	-2.53682	0.000258001	GO_BP	GO:0009888
ZIMMERLI_BABA/WT-TREATED_DN	10	-0.689984	-2.547	0.000238289	Literature	http://www3.interscience.wiley.com/cgi-bin/fulltext/119410699/PDFSTART
TERPENOID_METABOLIC_PROCESS	15	-0.556217	-2.57064	0.000239742	GO_BP	GO:0006721
MU_ACID-SYNTHETIC-GENE_LEC1-OXI_DN	25	-0.447183	-2.5777	0.000219879	Literature	http://www.plantphysiol.org/cgi/reprint/148/2/1042
LEAF_DEVELOPMENT	16	-0.535901	-2.57843	0.000221237	GO_BP	GO:0048366
POSITIVE_REGULATION_OF_MACROMOLECULE_METABOLIC_PROCESS	23	-0.472954	-2.58079	0.000222611	GO_BP	GO:0010604
PESARESI_PSAE1-3MUTANT/WS-2_UP	10	-0.666502	-2.59112	0.000201949	Literature	NA
CELLULAR_COMPONENT_ORGANIZATION	105	-0.257012	-2.5915	0.000203219	GO_BP	GO:0016043
HETEROCYCLE_BIOSYNTHETIC_PROCESS	24	-0.465276	-2.59271	0.000193666	GO_BP	GO:0018130
RNA_BINDING	17	-0.552594	-2.60275	0.000159985	GO_MF	GO:0003723
STRUCTURAL_CONSTITUENT_OF_RIBOSOME	11	-0.641628	-2.60809	0.000150064	GO_MF	GO:0003735
SYSTEM_DEVELOPMENT	89	-0.256221	-2.60963	0.000139295	GO_BP	GO:0048731
TETRAPYRROLE_METABOLIC_PROCESS	22	-0.484418	-2.61168	0.000117371	GO_BP	GO:0033013
POSITIVE_REGULATION_OF_GENE_EXPRESSION	23	-0.472954	-2.6329	8.37519e-05	GO_BP	GO:0010628
GLYCEROPHOSPHOLIPID_METABOLIC_PROCESS	11	-0.662245	-2.63498	8.43029e-05	GO_BP	GO:0006650
DEVELOPMENTAL_PROCESS_INVOLVED_IN_REPRODUCTION	54	-0.34588	-2.63579	8.48612e-05	GO_BP	GO:0003006
PHYLLOME_DEVELOPMENT	18	-0.510543	-2.64323	7.31451e-05	GO_BP	GO:0048827
PHOSPHATIDYLGLYCEROL_BIOSYNTHETIC_PROCESS	9	-0.751085	-2.64554	7.3636e-05	GO_BP	GO:0006655
POSITIVE_REGULATION_OF_MACROMOLECULE_BIOSYNTHETIC_PROCESS	23	-0.472954	-2.64736	7.41336e-05	GO_BP	GO:0010557
JUVENILE_VASCULAR_LEAF	11	-0.669086	-2.65152	7.46379e-05	PO	PO:0006339
POSITIVE_REGULATION_OF_TRANSCRIPTION,_DNA-DEPENDENT	23	-0.472954	-2.65176	7.51491e-05	GO_BP	GO:0045893
BLASING_3H-NO3_UP	18	-0.522523	-2.65254	7.56674e-05	Literature	http://www.plantcell.org/cgi/reprint/17/12/3257
POSITIVE_REGULATION_OF_RNA_METABOLIC_PROCESS	23	-0.472954	-2.65314	7.61928e-05	GO_BP	GO:0051254
ORGAN_DEVELOPMENT	89	-0.256221	-2.66033	7.67257e-05	GO_BP	GO:0048513
NUCLEOID	8	-0.768786	-2.66731	7.7266e-05	GO_CC	GO:0009295
POSITIVE_REGULATION_OF_NUCLEOBASE-CONTAINING_COMPOUND_METABOLIC_PROCESS	23	-0.472954	-2.68041	7.7814e-05	GO_BP	GO:0045935
CAROTENOID_METABOLIC_PROCESS	14	-0.630505	-2.68932	7.83698e-05	GO_BP	GO:0016116
PORPHYRIN-CONTAINING_COMPOUND_METABOLIC_PROCESS	22	-0.484418	-2.70315	6.61633e-05	GO_BP	GO:0006778
POSITIVE_REGULATION_OF_NITROGEN_COMPOUND_METABOLIC_PROCESS	23	-0.472954	-2.71435	5.39344e-05	GO_BP	GO:0051173
POSITIVE_REGULATION_OF_MOLECULAR_FUNCTION	9	-0.749638	-2.71543	5.4328e-05	GO_BP	GO:0044093
PHOSPHATIDYLGLYCEROL_METABOLIC_PROCESS	9	-0.751085	-2.71666	5.47275e-05	GO_BP	GO:0046471
CELL_DIFFERENTIATION	26	-0.453233	-2.71864	5.51329e-05	GO_BP	GO:0030154
OVULE_DEVELOPMENT	9	-0.756874	-2.72774	4.17087e-05	GO_BP	GO:0048481
HEXOSE_METABOLIC_PROCESS	26	-0.440186	-2.73036	4.20223e-05	GO_BP	GO:0019318
WILSON_NMF_CLUSTER_3	35	-0.389753	-2.73418	4.23407e-05	Computational	NA
GLYCEROPHOSPHOLIPID_BIOSYNTHETIC_PROCESS	9	-0.751085	-2.76207	2.75006e-05	GO_BP	GO:0046474
POSITIVE_REGULATION_OF_CATALYTIC_ACTIVITY	9	-0.749638	-2.76973	2.77121e-05	GO_BP	GO:0043085
STARCH_BIOSYNTHETIC_PROCESS	16	-0.586096	-2.77417	2.7927e-05	GO_BP	GO:0019252
SHOOT_MORPHOGENESIS	27	-0.458404	-2.78526	2.81451e-05	GO_BP	GO:0010016
ORGANELLE_ENVELOPE	43	-0.385608	-2.79949	2.83668e-05	GO_CC	GO:0031967
TETRATERPENOID_METABOLIC_PROCESS	14	-0.630505	-2.80356	2.85919e-05	GO_BP	GO:0016108
GLUCOSE_METABOLIC_PROCESS	23	-0.507657	-2.80697	2.88206e-05	GO_BP	GO:0006006
LORRAIN_PIF4PIF5_UP	11	-0.727141	-2.80733	2.9053e-05	Literature	NA
BJORN_CBF2_UP	9	-0.775687	-2.81256	2.92893e-05	Literature	NA
OLIGOSACCHARIDE_METABOLIC_PROCESS	20	-0.5558	-2.82243	2.95293e-05	GO_BP	GO:0009311
ANATOMICAL_STRUCTURE_DEVELOPMENT	127	-0.270634	-2.8339	2.97734e-05	GO_BP	GO:0048856
DISACCHARIDE_METABOLIC_PROCESS	20	-0.5558	-2.8652	3.00215e-05	GO_BP	GO:0005984
ANATOMICAL_STRUCTURE_MORPHOGENESIS	56	-0.326366	-2.86646	3.02738e-05	GO_BP	GO:0009653
POLYSACCHARIDE_BIOSYNTHETIC_PROCESS	20	-0.544318	-2.8741	3.05303e-05	GO_BP	GO:0000271
ENVELOPE	43	-0.385608	-2.88251	3.07913e-05	GO_CC	GO:0031975
REPRODUCTIVE_STRUCTURE_DEVELOPMENT	53	-0.357858	-2.89688	3.10567e-05	GO_BP	GO:0048608
STARCH_METABOLIC_PROCESS	17	-0.596251	-2.90064	3.13268e-05	GO_BP	GO:0005982
RIBOSOME	17	-0.583039	-2.90328	3.16016e-05	GO_CC	GO:0005840
CELLULAR_POLYSACCHARIDE_BIOSYNTHETIC_PROCESS	19	-0.583677	-2.91356	3.18812e-05	GO_BP	GO:0033692
IRON-SULFUR_CLUSTER_ASSEMBLY	16	-0.619903	-2.91447	3.21659e-05	GO_BP	GO:0016226
PIGMENT_METABOLIC_PROCESS	31	-0.470045	-2.96947	1.54289e-05	GO_BP	GO:0042440
METALLO-SULFUR_CLUSTER_ASSEMBLY	16	-0.619903	-2.98497	1.55692e-05	GO_BP	GO:0031163
RIBONUCLEOPROTEIN_COMPLEX	18	-0.590979	-2.99095	1.5712e-05	GO_CC	GO:0030529
CELLULAR_MACROMOLECULE_CATABOLIC_PROCESS	32	-0.453334	-3.0054	1.58575e-05	GO_BP	GO:0044265
COFACTOR_METABOLIC_PROCESS	66	-0.355651	-3.01945	1.60057e-05	GO_BP	GO:0051186
NICOTINAMIDE_METABOLIC_PROCESS	15	-0.678394	-3.03201	1.61567e-05	GO_BP	GO:0006769
GLUCAN_BIOSYNTHETIC_PROCESS	18	-0.593962	-3.03271	1.63106e-05	GO_BP	GO:0009250
ALCOHOL_CATABOLIC_PROCESS	20	-0.582609	-3.06293	1.64674e-05	GO_BP	GO:0046164
BABU_PPV-INFECTED-LEAF_17D-INOCULATION_UP	59	-0.365648	-3.07476	1.66273e-05	Literature	http://www.ncbi.nlm.nih.gov/pmc/articles/PMC2478689/pdf/1471-2164-9-325.pdf
CELLULAR_CARBOHYDRATE_CATABOLIC_PROCESS	22	-0.55211	-3.10098	1.67903e-05	GO_BP	GO:0044275
JENSEN_NONE/BGH-COL_DN	25	-0.538664	-3.10531	1.69565e-05	Literature	NA
PYRIDINE_NUCLEOTIDE_METABOLIC_PROCESS	15	-0.678394	-3.10643	1.71261e-05	GO_BP	GO:0019362
MALTOSE_METABOLIC_PROCESS	15	-0.664956	-3.10742	1.72991e-05	GO_BP	GO:0000023
MACROMOLECULE_CATABOLIC_PROCESS	33	-0.460358	-3.10759	1.74756e-05	GO_BP	GO:0009057
GUARD_CELL	77	-0.34102	-3.11572	1.76558e-05	PO	PO:0000293
CELLULAR_AMIDE_METABOLIC_PROCESS	15	-0.678394	-3.11718	1.78397e-05	GO_BP	GO:0043603
CELLULAR_ALDEHYDE_METABOLIC_PROCESS	36	-0.458008	-3.11798	1.80275e-05	GO_BP	GO:0006081
TERPENOID_BIOSYNTHETIC_PROCESS	13	-0.754003	-3.12883	1.82193e-05	GO_BP	GO:0016114
NICOTINAMIDE_NUCLEOTIDE_METABOLIC_PROCESS	15	-0.678394	-3.13203	1.84152e-05	GO_BP	GO:0046496
GENE_EXPRESSION	72	-0.345043	-3.13474	1.86153e-05	GO_BP	GO:0010467
THYLAKOID	39	-0.431555	-3.13972	1.88199e-05	GO_CC	GO:0009579
MRNA_MODIFICATION	11	-0.796807	-3.142	1.9029e-05	GO_BP	GO:0016556
SHOOT_SYSTEM_DEVELOPMENT	35	-0.467697	-3.14743	1.92428e-05	GO_BP	GO:0022621
SHOOT_DEVELOPMENT	35	-0.467697	-3.17289	1.94615e-05	GO_BP	GO:0048367
TRNA_METABOLIC_PROCESS	13	-0.761281	-3.1809	1.96852e-05	GO_BP	GO:0006399
CAROTENOID_BIOSYNTHETIC_PROCESS	13	-0.754003	-3.20178	1.99141e-05	GO_BP	GO:0016117
CARBOHYDRATE_CATABOLIC_PROCESS	23	-0.560731	-3.20683	2.01484e-05	GO_BP	GO:0016052
PROTEIN_TARGETING_TO_CHLOROPLAST	12	-0.757267	-3.20765	2.03882e-05	GO_BP	GO:0045036
GENERATION_OF_PRECURSOR_METABOLITES_AND_ENERGY	50	-0.402937	-3.22435	2.06339e-05	GO_BP	GO:0006091
POST-EMBRYONIC_DEVELOPMENT	76	-0.355147	-3.24946	2.08855e-05	GO_BP	GO:0009791
PENTOSE-PHOSPHATE_SHUNT	14	-0.755102	-3.25471	2.11433e-05	GO_BP	GO:0006098
TETRATERPENOID_BIOSYNTHETIC_PROCESS	13	-0.754003	-3.30448	0	GO_BP	GO:0016109
FRUIT_DEVELOPMENT	38	-0.470012	-3.31087	0	GO_BP	GO:0010154
EMBRYO_DEVELOPMENT	38	-0.47769	-3.31552	0	GO_BP	GO:0009790
ATIAS_0.3NETWORK_CLUSTER_3	13	-0.770015	-3.32113	0	Computational	http://www.ncbi.nlm.nih.gov/pmc/articles/PMC2944327/
GLUCOSE_CATABOLIC_PROCESS	19	-0.65872	-3.32335	0	GO_BP	GO:0006007
PYRUVATE_METABOLIC_PROCESS	37	-0.48683	-3.32971	0	GO_BP	GO:0006090
CHLOROPLAST_ENVELOPE	37	-0.482645	-3.33122	0	GO_CC	GO:0009941
NADP_METABOLIC_PROCESS	14	-0.755102	-3.34181	0	GO_BP	GO:0006739
RNA_METABOLIC_PROCESS	86	-0.339598	-3.35511	0	GO_BP	GO:0016070
MRNA_METABOLIC_PROCESS	12	-0.797965	-3.3603	0	GO_BP	GO:0016071
PHOTOSYSTEM_II_ASSEMBLY	16	-0.709468	-3.36139	0	GO_BP	GO:0010207
NADPH_REGENERATION	14	-0.755102	-3.36861	0	GO_BP	GO:0006740
ATIAS_0.3NETWORK_CLUSTER_8	14	-0.755102	-3.41335	0	Computational	http://www.ncbi.nlm.nih.gov/pmc/articles/PMC2944327/
HEXOSE_CATABOLIC_PROCESS	19	-0.65872	-3.42899	0	GO_BP	GO:0019320
PLASTID_ENVELOPE	37	-0.482645	-3.43149	0	GO_CC	GO:0009526
SEED_DEVELOPMENT	37	-0.470361	-3.44472	0	GO_BP	GO:0048316
COFACTOR_BIOSYNTHETIC_PROCESS	42	-0.483703	-3.45276	0	GO_BP	GO:0051188
MONOSACCHARIDE_CATABOLIC_PROCESS	19	-0.65872	-3.4557	0	GO_BP	GO:0046365
ISOPRENOID_METABOLIC_PROCESS	37	-0.508062	-3.46645	0	GO_BP	GO:0006720
CELLULAR_PROTEIN_COMPLEX_ASSEMBLY	22	-0.626477	-3.46836	0	GO_BP	GO:0043623
CELLULAR_MACROMOLECULAR_COMPLEX_ASSEMBLY	22	-0.626477	-3.48632	0	GO_BP	GO:0034622
EMBRYO_DEVELOPMENT_ENDING_IN_SEED_DORMANCY	35	-0.481855	-3.48658	0	GO_BP	GO:0009793
TRANSLATION	21	-0.65631	-3.49822	0	GO_BP	GO:0006412
CHLOROPHYLL_BIOSYNTHETIC_PROCESS	15	-0.756204	-3.50487	0	GO_BP	GO:0015995
RNA_MODIFICATION	14	-0.776968	-3.50514	0	GO_BP	GO:0009451
PIGMENT_BIOSYNTHETIC_PROCESS	26	-0.571094	-3.52287	0	GO_BP	GO:0046148
ISOPENTENYL_DIPHOSPHATE_METABOLIC_PROCESS	33	-0.556288	-3.53632	0	GO_BP	GO:0046490
MACROMOLECULAR_COMPLEX_SUBUNIT_ORGANIZATION	23	-0.629555	-3.54602	0	GO_BP	GO:0043933
TRANSCRIPTION_FROM_PLASTID_PROMOTER	16	-0.777778	-3.55986	0	GO_BP	GO:0042793
TETRAPYRROLE_BIOSYNTHETIC_PROCESS	17	-0.758419	-3.56688	0	GO_BP	GO:0033014
MACROMOLECULAR_COMPLEX_ASSEMBLY	23	-0.629555	-3.58084	0	GO_BP	GO:0065003
CELLULAR_MACROMOLECULAR_COMPLEX_SUBUNIT_ORGANIZATION	22	-0.626477	-3.58638	0	GO_BP	GO:0034621
PROTEIN_COMPLEX_BIOGENESIS	23	-0.629555	-3.60047	0	GO_BP	GO:0070271
PROTEIN_COMPLEX_ASSEMBLY	23	-0.629555	-3.63275	0	GO_BP	GO:0006461
PHOTOSYNTHESIS	43	-0.513782	-3.65276	0	GO_BP	GO:0015979
PLASTID_LOCALIZATION	16	-0.777778	-3.66569	0	GO_BP	GO:0051644
ORGANOPHOSPHATE_METABOLIC_PROCESS	36	-0.519154	-3.66824	0	GO_BP	GO:0019637
ISOPENTENYL_DIPHOSPHATE_BIOSYNTHETIC_PROCESS,_MEVALONATE-INDEPENDENT_PATHWAY	33	-0.556288	-3.67337	0	GO_BP	GO:0019288
ESTABLISHMENT_OF_ORGANELLE_LOCALIZATION	16	-0.777778	-3.68846	0	GO_BP	GO:0051656
GLYCERALDEHYDE-3-PHOSPHATE_METABOLIC_PROCESS	33	-0.556288	-3.71093	0	GO_BP	GO:0019682
PORPHYRIN-CONTAINING_COMPOUND_BIOSYNTHETIC_PROCESS	17	-0.758419	-3.71625	0	GO_BP	GO:0006779
CHLOROPLAST_RELOCATION	16	-0.777778	-3.71902	0	GO_BP	GO:0009902
PESARESI_STN7-1MUTANT/COL-0_UP	16	-0.77924	-3.72458	0	Literature	NA
ISOPENTENYL_DIPHOSPHATE_BIOSYNTHETIC_PROCESS	33	-0.556288	-3.72694	0	GO_BP	GO:0009240
PLASTID	149	-0.351849	-3.73508	0	GO_CC	GO:0009536
ORGANELLE_LOCALIZATION	16	-0.777778	-3.7361	0	GO_BP	GO:0051640
NON-MEMBRANE-BOUNDED_ORGANELLE	30	-0.587009	-3.74842	0	GO_CC	GO:0043228
PHOSPHOLIPID_BIOSYNTHETIC_PROCESS	33	-0.556288	-3.77683	0	GO_BP	GO:0008654
PHOSPHOLIPID_METABOLIC_PROCESS	36	-0.519154	-3.78241	0	GO_BP	GO:0006644
INTRACELLULAR_NON-MEMBRANE-BOUNDED_ORGANELLE	30	-0.587009	-3.80646	0	GO_CC	GO:0043232
ESTABLISHMENT_OF_PLASTID_LOCALIZATION	16	-0.777778	-3.81283	0	GO_BP	GO:0051667
CHLOROPLAST_ORGANIZATION	28	-0.636703	-3.8315	0	GO_BP	GO:0009658
MONOSACCHARIDE_METABOLIC_PROCESS	51	-0.482128	-3.84611	0	GO_BP	GO:0005996
CELLULAR_COMPONENT_ASSEMBLY	26	-0.637592	-3.90489	0	GO_BP	GO:0022607
ISOPRENOID_BIOSYNTHETIC_PROCESS	35	-0.569104	-3.91639	0	GO_BP	GO:0008299
ORGANELLE_PART	133	-0.374536	-3.96942	0	GO_CC	GO:0044422
PHOTOSYNTHESIS,_LIGHT_REACTION	35	-0.582674	-3.99955	0	GO_BP	GO:0019684
JENSEN_NONE/BGH-ATAF_DN	26	-0.66235	-4.0876	0	Literature	NA
INTRACELLULAR_ORGANELLE_PART	133	-0.374536	-4.17131	0	GO_CC	GO:0044446
THYLAKOID_MEMBRANE_ORGANIZATION	22	-0.764012	-4.20605	0	GO_BP	GO:0010027
PLASTID_MEMBRANE_ORGANIZATION	22	-0.764012	-4.25813	0	GO_BP	GO:0009668
CHLOROPLAST	147	-0.355794	-4.27278	0	GO_CC	GO:0009507
RUBIN_WT-N/WTFN_DN	57	-0.533812	-4.27394	0	Literature	http://www.plantcell.org/cgi/reprint/21/11/3567
DAY_EP_DIFF	78	-0.502129	-4.45378	0	Literature	http://www.plantphysiol.org/cgi/reprint/148/4/1964
RIBOSOME_BIOGENESIS	27	-0.769688	-4.48759	0	GO_BP	GO:0042254
RUBIN_WT-FN/WT-N_UP	57	-0.533812	-4.55669	0	Literature	http://www.plantcell.org/cgi/reprint/21/11/3567
RIBONUCLEOPROTEIN_COMPLEX_BIOGENESIS	27	-0.769688	-4.62548	0	GO_BP	GO:0022613
CELLULAR_COMPONENT_BIOGENESIS	48	-0.589234	-4.62628	0	GO_BP	GO:0044085
RRNA_PROCESSING	26	-0.768546	-4.68384	0	GO_BP	GO:0006364
NCRNA_PROCESSING	27	-0.769688	-4.75404	0	GO_BP	GO:0034470
RRNA_METABOLIC_PROCESS	26	-0.768546	-4.80002	0	GO_BP	GO:0016072
ORGANELLE_ORGANIZATION	63	-0.55339	-4.97469	0	GO_BP	GO:0006996
CHLOROPLAST_STROMA	55	-0.614564	-4.99426	0	GO_CC	GO:0009570
RNA_PROCESSING	33	-0.744048	-5.00437	0	GO_BP	GO:0006396
PLASTID_ORGANIZATION	42	-0.688765	-5.16231	0	GO_BP	GO:0009657
CHLOROPLAST_PART	86	-0.565305	-5.1662	0	GO_CC	GO:0044434
NCRNA_METABOLIC_PROCESS	35	-0.778947	-5.48747	0	GO_BP	GO:0034660
PLASTID_STROMA	59	-0.632765	-5.49861	0	GO_CC	GO:0009532
WILSON_NMF_CLUSTER_4	50	-0.738334	-5.69285	0	Computational	NA
PLASTID_PART	90	-0.582351	-5.69693	0	GO_CC	GO:0044435
