# Supplementary material for: Short oligogalacturonides induce pathogen resistance-associated gene expression in Arabidopsis thaliana
Source: BMC Plant Biol. 2017 Jan 19;17:19. doi: 10.1186/s12870-016-0959-1 (PMC5248502; doi:10.1186/s12870-016-0959-1)
Supplement: Additional file 4: Table S5. — GSEA result of genes affected similarly in expression by both trimers and long OGs at 3 h (Denoux et al. 2008). (XLSX 36 kb) [file 12870_2016_959_MOESM4_ESM.xlsx]

## Sheet: gsea_report_for_na_neg_14538899
GSEA result of genes affected similarly in expression by both trimers and long OGs at 3 hours.
NAME	SIZE	NES	NOM p-val	DESCRIPTION	IDENTITY
WILSON_NMF_CLUSTER_4	33	-5.40026	0	Computational	NA
PLASTID_PART	44	-5.14778	0	GO_CC	GO:0044435
CHLOROPLAST_PART	42	-5.03107	0	GO_CC	GO:0044434
CHLOROPLAST	58	-4.93684	0	GO_CC	GO:0009507
PLASTID	59	-4.84357	0	GO_CC	GO:0009536
PLASTID_STROMA	34	-4.84209	0	GO_CC	GO:0009532
CHLOROPLAST_STROMA	32	-4.53959	0	GO_CC	GO:0009570
NCRNA_METABOLIC_PROCESS	22	-4.4243	0	GO_BP	GO:0034660
PLASTID_ORGANIZATION	23	-4.35424	0	GO_BP	GO:0009657
ORGANELLE_ORGANIZATION	30	-4.29924	0	GO_BP	GO:0006996
RNA_METABOLIC_PROCESS	34	-4.2245	0	GO_BP	GO:0016070
CELLULAR_CARBOHYDRATE_METABOLIC_PROCESS	44	-4.18605	0	GO_BP	GO:0044262
MONOSACCHARIDE_METABOLIC_PROCESS	32	-4.13589	0	GO_BP	GO:0005996
ORGANELLE_PART	54	-4.11231	0	GO_CC	GO:0044422
PHOSPHOLIPID_BIOSYNTHETIC_PROCESS	25	-4.08847	0	GO_BP	GO:0008654
ISOPRENOID_METABOLIC_PROCESS	26	-4.08787	0	GO_BP	GO:0006720
INTRACELLULAR_ORGANELLE_PART	54	-4.02258	0	GO_CC	GO:0044446
ISOPENTENYL_DIPHOSPHATE_BIOSYNTHETIC_PROCESS,_MEVALONATE-INDEPENDENT_PATHWAY	25	-4.00664	0	GO_BP	GO:0019288
PYRUVATE_METABOLIC_PROCESS	25	-4.00088	0	GO_BP	GO:0006090
ISOPENTENYL_DIPHOSPHATE_BIOSYNTHETIC_PROCESS	25	-3.94724	0	GO_BP	GO:0009240
ORGANOPHOSPHATE_METABOLIC_PROCESS	26	-3.91451	0	GO_BP	GO:0019637
ISOPENTENYL_DIPHOSPHATE_METABOLIC_PROCESS	25	-3.90766	0	GO_BP	GO:0046490
PHOSPHOLIPID_METABOLIC_PROCESS	26	-3.88431	0	GO_BP	GO:0006644
ALCOHOL_METABOLIC_PROCESS	35	-3.8758	0	GO_BP	GO:0006066
ISOPRENOID_BIOSYNTHETIC_PROCESS	26	-3.85717	0	GO_BP	GO:0008299
GLYCERALDEHYDE-3-PHOSPHATE_METABOLIC_PROCESS	25	-3.83968	0	GO_BP	GO:0019682
PHOTOSYNTHESIS	20	-3.74654	0	GO_BP	GO:0015979
PIGMENT_BIOSYNTHETIC_PROCESS	16	-3.73228	0	GO_BP	GO:0046148
GENERATION_OF_PRECURSOR_METABOLITES_AND_ENERGY	22	-3.72475	0	GO_BP	GO:0006091
RNA_PROCESSING	17	-3.71842	0	GO_BP	GO:0006396
DAY_EP_DIFF	34	-3.68229	0	Literature	http://www.plantphysiol.org/cgi/reprint/148/4/1964
CARBOHYDRATE_METABOLIC_PROCESS	47	-3.67553	0	GO_BP	GO:0005975
CHLOROPLAST_ORGANIZATION	16	-3.66098	0	GO_BP	GO:0009658
RIBONUCLEOPROTEIN_COMPLEX_BIOGENESIS	16	-3.61891	0	GO_BP	GO:0022613
CELLULAR_COMPONENT_BIOGENESIS	26	-3.61415	0	GO_BP	GO:0044085
RRNA_METABOLIC_PROCESS	16	-3.60866	0	GO_BP	GO:0016072
RIBOSOME_BIOGENESIS	16	-3.58618	0	GO_BP	GO:0042254
GENE_EXPRESSION	23	-3.56289	0	GO_BP	GO:0010467
CELLULAR_ALDEHYDE_METABOLIC_PROCESS	26	-3.56011	0	GO_BP	GO:0006081
PHOTOSYNTHESIS,_LIGHT_REACTION	18	-3.52547	0	GO_BP	GO:0019684
NCRNA_PROCESSING	16	-3.51022	0	GO_BP	GO:0034470
RRNA_PROCESSING	16	-3.50299	0	GO_BP	GO:0006364
THYLAKOID_MEMBRANE_ORGANIZATION	15	-3.49773	0	GO_BP	GO:0010027
NUCLEOBASE-CONTAINING_COMPOUND_METABOLIC_PROCESS	34	-3.48875	0	GO_BP	GO:0006139
COFACTOR_METABOLIC_PROCESS	39	-3.46761	0	GO_BP	GO:0051186
DEEKEN_AGROBACTERIUM-TUMEFACIENS_TUMORS_DN	65	-3.46619	0	Literature	http://www.plantcell.org/cgi/reprint/18/12/3617
PLASTID_MEMBRANE_ORGANIZATION	15	-3.43476	0	GO_BP	GO:0009668
RUBIN_WT-N/WTFN_DN	28	-3.31656	0	Literature	http://www.plantcell.org/cgi/reprint/21/11/3567
DEEKEN_AGROBACTERIUM_TUMORS/TUMOR-FREE-INFLORESCENCE-STALK_DN	61	-3.30229	0	Literature	http://www.plantcell.org/cgi/reprint/18/12/3617
CELLULAR_COMPONENT_ORGANIZATION	46	-3.3012	0	GO_BP	GO:0016043
RUBIN_WT-FN/WT-N_UP	28	-3.29938	0	Literature	http://www.plantcell.org/cgi/reprint/21/11/3567
COFACTOR_BIOSYNTHETIC_PROCESS	25	-3.21719	0	GO_BP	GO:0051188
POLYSACCHARIDE_METABOLIC_PROCESS	13	-3.20897	0	GO_BP	GO:0005976
CELLULAR_POLYSACCHARIDE_METABOLIC_PROCESS	13	-3.19362	0	GO_BP	GO:0044264
GLUCAN_METABOLIC_PROCESS	13	-3.14413	0	GO_BP	GO:0044042
GUARD_CELL	35	-3.12778	0	PO	PO:0000293
CELLULAR_GLUCAN_METABOLIC_PROCESS	13	-3.11142	0	GO_BP	GO:0006073
MACROMOLECULE_CATABOLIC_PROCESS	19	-3.08803	0	GO_BP	GO:0009057
HEXOSE_CATABOLIC_PROCESS	14	-3.07415	0	GO_BP	GO:0019320
CARBOHYDRATE_CATABOLIC_PROCESS	15	-3.06873	0	GO_BP	GO:0016052
STARCH_METABOLIC_PROCESS	12	-3.06645	0	GO_BP	GO:0005982
POLYSACCHARIDE_BIOSYNTHETIC_PROCESS	12	-3.04696	0	GO_BP	GO:0000271
CELLULAR_AMIDE_METABOLIC_PROCESS	11	-3.03136	0	GO_BP	GO:0043603
GLUCAN_BIOSYNTHETIC_PROCESS	12	-3.01584	0	GO_BP	GO:0009250
CELLULAR_POLYSACCHARIDE_BIOSYNTHETIC_PROCESS	12	-3.00193	0	GO_BP	GO:0033692
ORGANELLE_LOCALIZATION	10	-2.99898	0	GO_BP	GO:0051640
MACROMOLECULAR_COMPLEX_SUBUNIT_ORGANIZATION	14	-2.98168	0	GO_BP	GO:0043933
MALTOSE_METABOLIC_PROCESS	11	-2.98091	0	GO_BP	GO:0000023
CHLOROPLAST_RELOCATION	10	-2.98033	0	GO_BP	GO:0009902
PIGMENT_METABOLIC_PROCESS	18	-2.97252	0	GO_BP	GO:0042440
ESTABLISHMENT_OF_ORGANELLE_LOCALIZATION	10	-2.96737	0	GO_BP	GO:0051656
NICOTINAMIDE_NUCLEOTIDE_METABOLIC_PROCESS	11	-2.95619	0	GO_BP	GO:0046496
ALCOHOL_CATABOLIC_PROCESS	14	-2.94776	0	GO_BP	GO:0046164
GLUCOSE_CATABOLIC_PROCESS	14	-2.94622	0	GO_BP	GO:0006007
CELLULAR_MACROMOLECULAR_COMPLEX_SUBUNIT_ORGANIZATION	13	-2.94157	0	GO_BP	GO:0034621
NADP_METABOLIC_PROCESS	11	-2.94114	0	GO_BP	GO:0006739
ESTABLISHMENT_OF_PLASTID_LOCALIZATION	10	-2.93484	0	GO_BP	GO:0051667
MACROMOLECULAR_COMPLEX_ASSEMBLY	14	-2.93306	0	GO_BP	GO:0065003
PYRIDINE_NUCLEOTIDE_METABOLIC_PROCESS	11	-2.93272	0	GO_BP	GO:0019362
PROTEIN_COMPLEX_BIOGENESIS	14	-2.93021	0	GO_BP	GO:0070271
NADPH_REGENERATION	11	-2.92369	0	GO_BP	GO:0006740
TETRAPYRROLE_BIOSYNTHETIC_PROCESS	11	-2.91833	0	GO_BP	GO:0033014
CELLULAR_COMPONENT_ASSEMBLY	14	-2.9171	0	GO_BP	GO:0022607
STARCH_BIOSYNTHETIC_PROCESS	11	-2.90902	0	GO_BP	GO:0019252
CELLULAR_CARBOHYDRATE_CATABOLIC_PROCESS	14	-2.89953	0	GO_BP	GO:0044275
GLUCOSE_METABOLIC_PROCESS	14	-2.89068	0	GO_BP	GO:0006006
CELLULAR_PROTEIN_COMPLEX_ASSEMBLY	13	-2.89022	0	GO_BP	GO:0043623
PENTOSE-PHOSPHATE_SHUNT	11	-2.89016	0	GO_BP	GO:0006098
PROTEIN_COMPLEX_ASSEMBLY	14	-2.88553	0	GO_BP	GO:0006461
MONOSACCHARIDE_CATABOLIC_PROCESS	14	-2.88174	0	GO_BP	GO:0046365
PHOTOSYSTEM_II_ASSEMBLY	10	-2.88083	0	GO_BP	GO:0010207
PORPHYRIN-CONTAINING_COMPOUND_BIOSYNTHETIC_PROCESS	11	-2.85647	0	GO_BP	GO:0006779
NICOTINAMIDE_METABOLIC_PROCESS	11	-2.85568	0	GO_BP	GO:0006769
OLIGOSACCHARIDE_METABOLIC_PROCESS	12	-2.83765	0	GO_BP	GO:0009311
CELLULAR_MACROMOLECULAR_COMPLEX_ASSEMBLY	13	-2.82757	0	GO_BP	GO:0034622
TRANSCRIPTION_FROM_PLASTID_PROMOTER	9	-2.82401	0	GO_BP	GO:0042793
NON-MEMBRANE-BOUNDED_ORGANELLE	9	-2.82194	0	GO_CC	GO:0043228
INTRACELLULAR_NON-MEMBRANE-BOUNDED_ORGANELLE	9	-2.80752	0	GO_CC	GO:0043232
JENSEN_NONE/BGH-ATAF_DN	10	-2.78867	0	Literature	NA
DISACCHARIDE_METABOLIC_PROCESS	12	-2.78353	0	GO_BP	GO:0005984
PLASTID_LOCALIZATION	10	-2.78017	0	GO_BP	GO:0051644
THYLAKOID	19	-2.77812	0	GO_CC	GO:0009579
CELLULAR_MACROMOLECULE_CATABOLIC_PROCESS	18	-2.7713	0	GO_BP	GO:0044265
ATIAS_0.3NETWORK_CLUSTER_8	10	-2.76909	0	Computational	http://www.ncbi.nlm.nih.gov/pmc/articles/PMC2944327/
THYLAKOID_PART	13	-2.76867	0	GO_CC	GO:0044436
HEXOSE_METABOLIC_PROCESS	15	-2.75203	0	GO_BP	GO:0019318
CHANDRAN_LMD_PM-ALTERED_DN	16	-2.74813	0	Literature	http://www.pnas.org/content/107/1/460.full.pdf+html
PROTEIN_TARGETING_TO_CHLOROPLAST	9	-2.74203	0	GO_BP	GO:0045036
EHLTING_VENN_DN	42	-2.72921	0	Literature	http://www.biomedcentral.com/content/pdf/1471-2164-9-154.pdf
SHOOT_MORPHOGENESIS	11	-2.7228	0	GO_BP	GO:0010016
PESARESI_STN7-1MUTANT/COL-0_UP	8	-2.68885	0	Literature	NA
JENSEN_NONE/BGH-COL_DN	9	-2.67352	0	Literature	NA
TETRATERPENOID_BIOSYNTHETIC_PROCESS	9	-2.66582	0	GO_BP	GO:0016109
BABU_PPV-INFECTED-LEAF_17D-INOCULATION_UP	21	-2.6469	0	Literature	http://www.ncbi.nlm.nih.gov/pmc/articles/PMC2478689/pdf/1471-2164-9-325.pdf
TETRATERPENOID_METABOLIC_PROCESS	9	-2.62484	0	GO_BP	GO:0016108
POST-EMBRYONIC_DEVELOPMENT	28	-2.6232	0	GO_BP	GO:0009791
CAROTENOID_METABOLIC_PROCESS	9	-2.62219	0	GO_BP	GO:0016116
CHLOROPHYLL_BIOSYNTHETIC_PROCESS	9	-2.6054	0	GO_BP	GO:0015995
CAROTENOID_BIOSYNTHETIC_PROCESS	9	-2.60176	0	GO_BP	GO:0016117
TRANSLATION	8	-2.58658	0	GO_BP	GO:0006412
TERPENOID_BIOSYNTHETIC_PROCESS	9	-2.58601	0	GO_BP	GO:0016114
MRNA_METABOLIC_PROCESS	7	-2.58241	0	GO_BP	GO:0016071
TERPENOID_METABOLIC_PROCESS	9	-2.58217	0	GO_BP	GO:0006721
MACROMOLECULAR_COMPLEX	11	-2.53463	0	GO_CC	GO:0032991
TETRAPYRROLE_METABOLIC_PROCESS	12	-2.52151	0	GO_BP	GO:0033013
MRNA_MODIFICATION	7	-2.50826	0	GO_BP	GO:0016556
OXIDOREDUCTION_COENZYME_METABOLIC_PROCESS	14	-2.47998	0	GO_BP	GO:0006733
SHOOT_SYSTEM_DEVELOPMENT	12	-2.47555	0	GO_BP	GO:0022621
PORPHYRIN-CONTAINING_COMPOUND_METABOLIC_PROCESS	12	-2.47544	0	GO_BP	GO:0006778
THOMAS_OBE1I-OBE2I/WT_DN	11	-2.46297	0	Literature	NA
MU_ACID-SYNTHETIC-GENE_LEC1-OXI_DN	14	-2.45753	0	Literature	http://www.plantphysiol.org/cgi/reprint/148/2/1042
CHANDRAN_LEAF_PM-ALTERED_5DPI_DN	13	-2.44065	0	Literature	http://www.pnas.org/content/107/1/460.full.pdf+html
RNA_MODIFICATION	7	-2.43559	0	GO_BP	GO:0009451
NUCLEOTIDE_METABOLIC_PROCESS	17	-2.42542	0	GO_BP	GO:0009117
NUCLEOSIDE_PHOSPHATE_METABOLIC_PROCESS	17	-2.42463	0	GO_BP	GO:0006753
LEAF_LAMINA_BASE	35	-2.4212	0	PO	PO:0008019
ATIAS_0.3NETWORK_CLUSTER_3	7	-2.41743	0	Computational	http://www.ncbi.nlm.nih.gov/pmc/articles/PMC2944327/
SHOOT_DEVELOPMENT	12	-2.41612	0	GO_BP	GO:0048367
POSITIVE_REGULATION_OF_GENE_EXPRESSION	10	-2.40752	0	GO_BP	GO:0010628
POSITIVE_REGULATION_OF_MACROMOLECULE_BIOSYNTHETIC_PROCESS	10	-2.39429	0	GO_BP	GO:0010557
LIPID_BIOSYNTHETIC_PROCESS	36	-2.36319	0	GO_BP	GO:0008610
WILSON_NMF_CLUSTER_3	15	-2.35335	0	Computational	NA
POSITIVE_REGULATION_OF_TRANSCRIPTION,_DNA-DEPENDENT	10	-2.34658	0	GO_BP	GO:0045893
CHLOROPLAST_THYLAKOID	13	-2.34516	0	GO_CC	GO:0009534
TRNA_METABOLIC_PROCESS	7	-2.33671	0	GO_BP	GO:0006399
REGULATION_OF_CATALYTIC_ACTIVITY	7	-2.3155	0	GO_BP	GO:0050790
PLASTID_THYLAKOID	13	-2.31341	0	GO_CC	GO:0031976
POSITIVE_REGULATION_OF_NUCLEOBASE-CONTAINING_COMPOUND_METABOLIC_PROCESS	10	-2.30294	0	GO_BP	GO:0045935
REGULATION_OF_MOLECULAR_FUNCTION	7	-2.30109	0	GO_BP	GO:0065009
POSITIVE_REGULATION_OF_CELLULAR_BIOSYNTHETIC_PROCESS	11	-2.29397	0	GO_BP	GO:0031328
RNA_BINDING	6	-2.28491	0	GO_MF	GO:0003723
NUCLEOBASE-CONTAINING_SMALL_MOLECULE_METABOLIC_PROCESS	18	-2.27769	0	GO_BP	GO:0055086
POSITIVE_REGULATION_OF_NITROGEN_COMPOUND_METABOLIC_PROCESS	10	-2.27654	0	GO_BP	GO:0051173
THYLAKOID_MEMBRANE	11	-2.27404	0	GO_CC	GO:0042651
POSITIVE_REGULATION_OF_BIOSYNTHETIC_PROCESS	11	-2.27291	0	GO_BP	GO:0009891
CELLULAR_LIPID_METABOLIC_PROCESS	41	-2.26517	0	GO_BP	GO:0044255
CARBOHYDRATE_BIOSYNTHETIC_PROCESS	22	-2.26325	0	GO_BP	GO:0016051
STOMATAL_COMPLEX_DEVELOPMENT	9	-2.26201	0	GO_BP	GO:0010374
ORGANELLE_SUBCOMPARTMENT	13	-2.26081	0	GO_CC	GO:0031984
TRANSCRIPTION,_DNA-DEPENDENT	21	-2.22858	0	GO_BP	GO:0006351
PLASTID_ENVELOPE	12	-2.2162	0	GO_CC	GO:0009526
ENVELOPE	12	-2.18894	0	GO_CC	GO:0031975
CELLULAR_MACROMOLECULE_METABOLIC_PROCESS	26	-2.17891	0	GO_BP	GO:0044260
ZIMMERLI_BABA/WT-TREATED_DN	5	-2.16086	0	Literature	http://www3.interscience.wiley.com/cgi-bin/fulltext/119410699/PDFSTART
RNA_BIOSYNTHETIC_PROCESS	21	-2.1601	0	GO_BP	GO:0032774
CHLOROPLAST_THYLAKOID_MEMBRANE	10	-2.15847	0	GO_CC	GO:0009535
POSITIVE_REGULATION_OF_CATALYTIC_ACTIVITY	6	-2.15705	0	GO_BP	GO:0043085
ORGANELLE_ENVELOPE	12	-2.14123	0	GO_CC	GO:0031967
CHLOROPLAST_ENVELOPE	12	-2.13542	0	GO_CC	GO:0009941
DEEKEN_CATEGORIES_AGROBACTERIUM_TUMORS/TUMOR-FREE-INFLORESCENCE-STALK_DN	42	-2.11726	0	Literature	http://www.plantcell.org/cgi/reprint/18/12/3617
LIPID_METABOLIC_PROCESS	43	-2.10699	0	GO_BP	GO:0006629
PROTEIN_FOLDING	5	-2.07299	0	GO_BP	GO:0006457
KEMPEMA_SLWF-NYMPH-FEEDING_DN	14	-2.05755	0	Literature	http://www.ncbi.nlm.nih.gov/pmc/articles/PMC1803730/pdf/pp1430849.pdf
POST-EMBRYONIC_MORPHOGENESIS	10	-2.05562	0	GO_BP	GO:0009886
REGULATION_OF_MACROMOLECULE_METABOLIC_PROCESS	20	-2.03891	0	GO_BP	GO:0060255
SEED_DEVELOPMENT	14	-2.01401	0	GO_BP	GO:0048316
EMBRYO_DEVELOPMENT_ENDING_IN_SEED_DORMANCY	14	-2.00775	0	GO_BP	GO:0009793
ANATOMICAL_STRUCTURE_DEVELOPMENT	45	-1.98126	0	GO_BP	GO:0048856
DEVELOPMENTAL_PROCESS_INVOLVED_IN_REPRODUCTION	19	-1.91633	0	GO_BP	GO:0003006
REPRODUCTIVE_STRUCTURE_DEVELOPMENT	19	-1.90228	0	GO_BP	GO:0048608
NITROGEN_COMPOUND_METABOLIC_PROCESS	52	-1.86623	0	GO_BP	GO:0006807
STRUCTURAL_MOLECULE_ACTIVITY	5	-2.05328	0.00261097	GO_MF	GO:0005198
RIBOSOME	5	-2.08739	0.00283286	GO_CC	GO:0005840
GLYCEROPHOSPHOLIPID_METABOLIC_PROCESS	6	-1.84331	0.00285714	GO_BP	GO:0006650
ATIAS_0.3NETWORK_CLUSTER_13	6	-2.1732	0.00290698	Computational	http://www.ncbi.nlm.nih.gov/pmc/articles/PMC2944327/
LEIVAR_SSTF-C1_WT-R1-WT-RC-PIFQ-D/WT-D_UP	10	-2.15523	0.00323625	Literature	NA
POSITIVE_REGULATION_OF_RNA_METABOLIC_PROCESS	10	-2.36792	0.00328947	GO_BP	GO:0051254
STOMATAL_COMPLEX_MORPHOGENESIS	9	-2.28364	0.00328947	GO_BP	GO:0010103
NUCLEIC_ACID_BINDING	10	-2.05517	0.00337838	GO_MF	GO:0003676
CHLOROPHYLL_METABOLIC_PROCESS	10	-2.093	0.00343643	GO_BP	GO:0015994
PHOTOSYNTHETIC_MEMBRANE	11	-2.42762	0.00353357	GO_CC	GO:0034357
POSITIVE_REGULATION_OF_MACROMOLECULE_METABOLIC_PROCESS	10	-2.40103	0.00373134	GO_BP	GO:0010604
PLASTID_THYLAKOID_MEMBRANE	10	-2.25587	0.00383142	GO_CC	GO:0055035
POSITIVE_REGULATION_OF_CELLULAR_PROCESS	13	-1.88359	0.00392157	GO_BP	GO:0048522
ANATOMICAL_STRUCTURE_MORPHOGENESIS	16	-2.14976	0.00425532	GO_BP	GO:0009653
CELLULAR_AMINO_ACID_BIOSYNTHETIC_PROCESS	18	-1.83255	0.00502513	GO_BP	GO:0008652
REGULATION_OF_NITROGEN_COMPOUND_METABOLIC_PROCESS	19	-1.93082	0.00520833	GO_BP	GO:0051171
CELLULAR_CARBOHYDRATE_BIOSYNTHETIC_PROCESS	22	-2.35682	0.00531915	GO_BP	GO:0034637
MACROMOLECULE_METABOLIC_PROCESS	23	-1.90301	0.00534759	GO_BP	GO:0043170
PHOSPHATIDYLGLYCEROL_BIOSYNTHETIC_PROCESS	5	-1.86899	0.00534759	GO_BP	GO:0006655
PHOSPHATIDYLGLYCEROL_METABOLIC_PROCESS	5	-1.92769	0.00543478	GO_BP	GO:0046471
RIBONUCLEOPROTEIN_COMPLEX	5	-2.01694	0.0057971	GO_CC	GO:0030529
POSITIVE_REGULATION_OF_MOLECULAR_FUNCTION	6	-2.12642	0.00581395	GO_BP	GO:0044093
GLYCEROLIPID_METABOLIC_PROCESS	6	-1.84032	0.00584795	GO_BP	GO:0046486
POSITIVE_REGULATION_OF_CELLULAR_METABOLIC_PROCESS	12	-1.80205	0.00689655	GO_BP	GO:0031325
METALLO-SULFUR_CLUSTER_ASSEMBLY	9	-2.0171	0.00692042	GO_BP	GO:0031163
KRAM_NECTARY_MLN/ILN_DN	10	-1.94105	0.00719425	Literature	http://www.biomedcentral.com/content/pdf/1471-2229-9-92.pdf
ALKALOID_METABOLIC_PROCESS	13	-2.01621	0.0075188	GO_BP	GO:0009820
EMBRYO_DEVELOPMENT	14	-2.01624	0.0078125	GO_BP	GO:0009790
FRUIT_DEVELOPMENT	15	-1.98087	0.00787402	GO_BP	GO:0010154
GLYCEROPHOSPHOLIPID_BIOSYNTHETIC_PROCESS	5	-1.87661	0.00859599	GO_BP	GO:0046474
KAKIZAKI_PPI2-1-TAG_DN	16	-2.01909	0.00888889	Literature	http://www.plantphysiol.org/cgi/reprint/151/3/1339
REGULATION_OF_CELLULAR_BIOSYNTHETIC_PROCESS	20	-1.8745	0.00943396	GO_BP	GO:0031326
KRAM_NECTARY_MLN/MMN_DN	10	-2.06144	0.00970874	Literature	http://www.biomedcentral.com/content/pdf/1471-2229-9-92.pdf
HETEROCYCLE_BIOSYNTHETIC_PROCESS	17	-1.98828	0.00970874	GO_BP	GO:0018130
IRON-SULFUR_CLUSTER_ASSEMBLY	9	-1.9625	0.010274	GO_BP	GO:0016226
GLYCEROLIPID_BIOSYNTHETIC_PROCESS	5	-1.9156	0.0103627	GO_BP	GO:0045017
REGULATION_OF_PRIMARY_METABOLIC_PROCESS	23	-2.20404	0.0110497	GO_BP	GO:0080090
POSITIVE_REGULATION_OF_METABOLIC_PROCESS	12	-1.80713	0.0113636	GO_BP	GO:0009893
REGULATION_OF_MACROMOLECULE_BIOSYNTHETIC_PROCESS	18	-1.70373	0.0132159	GO_BP	GO:0010556
REGULATION_OF_GENE_EXPRESSION	19	-1.90168	0.0133333	GO_BP	GO:0010468
REGULATION_OF_NUCLEOBASE-CONTAINING_COMPOUND_METABOLIC_PROCESS	19	-1.85971	0.0140845	GO_BP	GO:0019219
PETIOLE	37	-1.81426	0.015748	PO	PO:0020038
DEVELOPMENTAL_PROCESS	42	-1.66417	0.015748	GO_BP	GO:0032502
MACROMOLECULE_BIOSYNTHETIC_PROCESS	22	-1.68572	0.0167598	GO_BP	GO:0009059
CYTOPLASMIC_PART	34	-1.92475	0.0168067	GO_CC	GO:0044444
MULTICELLULAR_ORGANISMAL_DEVELOPMENT	42	-1.61392	0.0173913	GO_BP	GO:0007275
REPRODUCTION	21	-1.76427	0.0189573	GO_BP	GO:0000003
REGULATION_OF_BIOSYNTHETIC_PROCESS	20	-1.84044	0.0195122	GO_BP	GO:0009889
CELLULAR_MACROMOLECULE_BIOSYNTHETIC_PROCESS	22	-1.77066	0.0218579	GO_BP	GO:0034645
PESARESI_PSAD1-1MUTANT/COL-0_UP	23	-1.76206	0.0233918	Literature	NA
PROTEIN_COMPLEX	6	-1.62165	0.0238806	GO_CC	GO:0043234
SHIN_COL-0(R)/COL-0(D)_PIFQ(D)/COL-0(D)_UP	8	-1.8146	0.0244648	Literature	http://www.pnas.org/content/106/18/7660.full.pdf+html
REGULATION_OF_TRANSCRIPTION,_DNA-DEPENDENT	17	-1.64054	0.0273973	GO_BP	GO:0006355
REGULATION_OF_RNA_METABOLIC_PROCESS	18	-1.69852	0.0285714	GO_BP	GO:0051252
REPRODUCTIVE_PROCESS	21	-1.76843	0.0292683	GO_BP	GO:0022414
CELLULAR_NITROGEN_COMPOUND_METABOLIC_PROCESS	59	-1.66991	0.0309278	GO_BP	GO:0034641
POSITIVE_REGULATION_OF_BIOLOGICAL_PROCESS	16	-1.67316	0.0315315	GO_BP	GO:0048518
CELLULAR_BIOSYNTHETIC_PROCESS	45	-1.50518	0.0338983	GO_BP	GO:0044249
COENZYME_METABOLIC_PROCESS	22	-1.69845	0.0377359	GO_BP	GO:0006732
HU_YHB-D/WT-D_DN	33	-1.48358	0.0410959	Literature	NA
AMINE_BIOSYNTHETIC_PROCESS	19	-1.53395	0.0438597	GO_BP	GO:0009309
MEMBRANE_ORGANIZATION	25	-1.48983	0.0470588	GO_BP	GO:0061024
LEEA_WS-2_INOCULATION_TUMOR_DN	32	-1.61657	0.0489511	Literature	NA
WILSON_NMF_CLUSTER_1	33	3.13463	0	Computational	NA
RAMONELL_CRAB-SHELL-CHITIN-TREATED_CHITO-OCTAMER-TREATED_SEEDLING_UP	58	2.98692	0	Literature	http://www.plantphysiol.org/cgi/reprint/138/2/1027
THOMAS_OBE1I-OBE2I/WT_UP	83	2.79045	0	Literature	NA
BLASING_4H-CARBON-FIXCATION_DN	12	2.67357	0	Literature	http://www.plantcell.org/cgi/reprint/17/12/3257
MARCHIVE_3H_PNP+P-WT+P_UP	56	2.6443	0	Literature	http://www.plantphysiol.org/cgi/reprint/151/2/905
WILSON_NMF_CLUSTER_7	45	2.58907	0	Computational	NA
VERT_ARF2-COL_UP	50	2.58808	0	Literature	http://www.pnas.org/content/105/28/9829.full.pdf+html
MARCHIVE_1W_PNP+P-WT+P_UP	55	2.57954	0	Literature	http://www.plantphysiol.org/cgi/reprint/151/2/905
RESPONSE_TO_ORGANIC_SUBSTANCE	68	2.54102	0	GO_BP	GO:0010033
PESARESI_WS-2/COL-O_DN	25	2.53209	0	Literature	NA
KURIHARA_AGO1-25_UP	53	2.53104	0	Literature	NA
SATTLER_VTE2/WT-3D_UP	21	2.50473	0	Literature	http://www.plantcell.org/cgi/reprint/18/12/3706
THOMAS_OBE1-1-OBE2-2/WT_UP	73	2.42302	0	Literature	NA
VERT_BRZ-ARF2_DN	40	2.4175	0	Literature	http://www.pnas.org/content/105/28/9829.full.pdf+html
RESPONSE_TO_CHITIN	27	2.40963	0	GO_BP	GO:0010200
ABERCROMBIE_GO_ARSENIC-TREATED_DN	13	2.36721	0	Literature	http://www.biomedcentral.com/content/pdf/1471-2229-8-87.pdf
HOEWYK_SE_ROOT_DN	28	2.33746	0	Literature	NA
ZHU_COLD_TOLERANCE_HOS15_UP	18	2.30674	0	Literature	http://www.pnas.org/content/105/12/4945.full?sid=f4465cc1-ecc3-4d68-aaae-f2528948471c
CHANDRAN_ICS1-WT-T2_UP	55	2.28112	0	Literature	http://www.plantphysiol.org/cgi/rapidpdf/pp.108.132985v1
BAE_NEP1_30MIN_UP	20	2.27528	0	Literature	http://www.plantphysiol.org/cgi/rapidpdf/pp.106.076869v1
HOEWYK_SE_ROOT_UP	25	2.24913	0	Literature	NA
RESPONSE_TO_CARBOHYDRATE_STIMULUS	30	2.23748	0	GO_BP	GO:0009743
HOST_PROGRAMMED_CELL_DEATH_INDUCED_BY_SYMBIONT	27	2.23292	0	GO_BP	GO:0034050
ALONSO_ETHYLENE_UP	13	2.22659	0	Literature	NA
PLANT-TYPE_HYPERSENSITIVE_RESPONSE	27	2.22185	0	GO_BP	GO:0009626
KASSCHAU_RDR2-DCL3-MUTANT_DIFF	30	2.2217	0	Literature	http://www.plosbiology.org/article/info%3Adoi%2F10.1371%2Fjournal.pbio.0050057
DEFENSE_RESPONSE	79	2.21901	0	GO_BP	GO:0006952
BABU_PPV-INFECTED-LEAF_17D-INOCULATION_DN	21	2.21696	0	Literature	http://www.ncbi.nlm.nih.gov/pmc/articles/PMC2478689/pdf/1471-2164-9-325.pdf
RAFFAELE_EXP.1_2-4H_MYB30OX/WT_UP	15	2.20946	0	Literature	http://www.plantcell.org/cgi/reprint/20/3/752
KAUFMANN_RE-RATIO_CHX/DEX+CHX-TREATMENT_DN	9	2.20353	0	Literature	http://www.sciencemag.org/content/328/5974/85/suppl/DC1
CHANDRAN_LEAF_PM-ALTERED_5DPI_UP	42	2.20255	0	Literature	http://www.pnas.org/content/107/1/460.full.pdf+html
ZHANG_PST-DC3000-GH3.5-1D/WT_UP	41	2.19991	0	Literature	http://www.plantphysiol.org/cgi/reprint/145/2/450
KEMPEMA_SLWF-NYMPH-FEEDING_UP	44	2.19953	0	Literature	http://www.ncbi.nlm.nih.gov/pmc/articles/PMC1803730/pdf/pp1430849.pdf
PESARESI_STN7-1PSAD1-1MUTANT/WS-2_UP	21	2.19795	0	Literature	NA
KAUFMANN_DEX/DEX+CHX-TREATMENT_NOT-CHX_DN	8	2.19295	0	Literature	http://www.sciencemag.org/content/328/5974/85/suppl/DC1
RESPONSE_TO_BIOTIC_STIMULUS	76	2.17902	0	GO_BP	GO:0009607
PROGRAMMED_CELL_DEATH	27	2.17551	0	GO_BP	GO:0012501
PERERA_INSP-5-PTASE/WT_C2_DN	6	2.16281	0	Literature	NA
RAFFAELE_EXP.2_90-105MN_MYB30OX/WT_UP	26	2.15664	0	Literature	http://www.plantcell.org/cgi/reprint/20/3/752
MULTI-ORGANISM_PROCESS	74	2.15485	0	GO_BP	GO:0051704
INNATE_IMMUNE_RESPONSE	53	2.15391	0	GO_BP	GO:0045087
RESPONSE_TO_CHEMICAL_STIMULUS	75	2.14688	0	GO_BP	GO:0042221
IMMUNE_SYSTEM_PROCESS	53	2.14026	0	GO_BP	GO:0002376
IMMUNE_RESPONSE	53	2.13821	0	GO_BP	GO:0006955
RESPONSE_TO_STRESS	91	2.1312	0	GO_BP	GO:0006950
KURIHARA_HYL1-2_UP	91	2.12645	0	Literature	NA
OXYLIPIN_METABOLIC_PROCESS	10	2.11487	0	GO_BP	GO:0031407
RAFFAELE_EXP.2_2-4H_WT/T0-TIMEPOINT_UP	27	2.11227	0	Literature	http://www.plantcell.org/cgi/reprint/20/3/752
DEATH	30	2.10411	0	GO_BP	GO:0016265
OXYLIPIN_BIOSYNTHETIC_PROCESS	10	2.0992	0	GO_BP	GO:0031408
AMINO_ACID_TRANSPORT	25	2.08883	0	GO_BP	GO:0006865
RESPONSE_TO_OTHER_ORGANISM	72	2.08173	0	GO_BP	GO:0051707
RESPONSE_TO_ETHYLENE_STIMULUS	16	2.05261	0	GO_BP	GO:0009723
REGULATION_OF_PROGRAMMED_CELL_DEATH	25	2.05073	0	GO_BP	GO:0043067
RESPONSE_TO_ENDOGENOUS_STIMULUS	38	2.04512	0	GO_BP	GO:0009719
REGULATION_OF_IMMUNE_RESPONSE	27	2.03641	0	GO_BP	GO:0050776
REGULATION_OF_CELLULAR_RESPONSE_TO_STRESS	25	2.01475	0	GO_BP	GO:0080135
PAUWELS_NINJA/WT_UP	6	2.01032	0	Literature	NA
RESPONSE_TO_SALICYLIC_ACID_STIMULUS	23	2.00014	0	GO_BP	GO:0009751
MARCHIVE_3H_PNP-P-WT-P_UP	21	1.9662	0	Literature	http://www.plantphysiol.org/cgi/reprint/151/2/905
JASMONIC_ACID_METABOLIC_PROCESS	9	1.95672	0	GO_BP	GO:0009694
BETHKE_ET-35S-ERF104_UP	6	1.92504	0	Literature	http://www.pnas.org/content/early/2009/04/29/0810206106.full.pdf+html
GREGORY_EIN5/ABH1-MUTATION_UP	47	2.20005	0.0011236	Literature	http://www.sciencedirect.com/science?_ob=MImg&_imagekey=B6WW3-4SJY910-1-3&_cdi=7119&_user=10&_coverDate=06%2F10%2F2008&_sk=%23TOC%237119%232008%23999859993%23691870%23FLA%23display%23Volume_14,_Issue_6,_Pages_811-970_(10_June_2008)%23tagged%23Volume%23first%3D14%23Issue%23first%3D6%23Date%23(10_June_2008)%23&view=c&_gw=y&wchp=dGLbVlb-zSkWA&md5=3a16378ee10f23972941d74810e8fe83&ie=/sdarticle.pdf
SIGNALING	49	2.03118	0.00112994	GO_BP	GO:0023052
CELLULAR_RESPONSE_TO_CHEMICAL_STIMULUS	38	2.13398	0.00113766	GO_BP	GO:0070887
SIGNAL_TRANSDUCTION	35	2.03401	0.00116414	GO_BP	GO:0007165
WAN_FLG22_ELF26_CHITOOCTAOSE_COMMON_DIFF	31	1.99516	0.0011655	Literature	NA
MARCHIVE_1W_WT-P-WT+P_UP	32	2.15226	0.00116822	Literature	http://www.plantphysiol.org/cgi/reprint/151/2/905
SIGNAL_TRANSMISSION	35	2.05735	0.00116822	GO_BP	GO:0023060
KRINKE_UPON-SA-TREATMENT_UP	35	2.1663	0.00117647	Literature	http://www.plantphysiol.org/cgi/reprint/144/3/1347
CELL_DEATH	30	2.12547	0.00117647	GO_BP	GO:0008219
AMINE_TRANSPORT	25	2.04113	0.00118203	GO_BP	GO:0015837
DINNENY_48HRS_FE-DEPRIVATION_UP	30	1.94931	0.00118343	Literature	NA
WILSON_NMF_CLUSTER_2	30	1.89739	0.00119474	Computational	NA
RAFFAELE_EXP.1_2-4H_WT/T0-TIMEPOINT_UP	28	2.04075	0.0011976	Literature	http://www.plantcell.org/cgi/reprint/20/3/752
RESPONSE_TO_HORMONE_STIMULUS	26	2.13864	0.00121507	GO_BP	GO:0009725
CARBOXYLIC_ACID_TRANSPORT	26	1.96296	0.00121951	GO_BP	GO:0046942
HOU_RGA_DURING-FLOWER_UP	10	1.96191	0.00140647	Literature	http://www.pubmedcentral.nih.gov/picrender.fcgi?artid=2442519&blobtype=pdf
KOLBE_DTT_DN	5	1.97163	0.00151286	Literature	http://www.plantphysiol.org/cgi/reprint/141/2/412
KANNO_DMS4/DRD1_UP	59	2.02181	0.00218818	Literature	http://genomebiology.com/content/pdf/gb-2009-10-11-r122.pdf
WAN_WT_CHITOOCTAOSE-TREATED_WATER-TREATED_DIFF	48	2.23403	0.00221484	Literature	NA
CELLULAR_RESPONSE_TO_STRESS	55	1.92367	0.00221976	GO_BP	GO:0033554
RAFFAELE_EXP.1_6H_WT/T0-TIMEPOINT_UP	26	1.99315	0.0023175	Literature	http://www.plantcell.org/cgi/reprint/20/3/752
MHAMDI_GR1_CAT2_CAT2-GR1/COL0_DIFF	33	1.9628	0.00232829	Literature	http://www.plantphysiol.org/cgi/content/full/pp.110.153767/DC1
KNOTH_COL-0_48H-INA-TREATMENT_UP	35	1.96339	0.00233372	Literature	http://www.plantphysiol.org/cgi/reprint/150/1/333
CELLULAR_RESPONSE_TO_ORGANIC_SUBSTANCE	32	2.1131	0.00235018	GO_BP	GO:0071310
REGULATION_OF_IMMUNE_SYSTEM_PROCESS	27	1.99572	0.00236967	GO_BP	GO:0002682
RESPONSE_TO_JASMONIC_ACID_STIMULUS	25	1.92687	0.00241838	GO_BP	GO:0009753
REGULATION_OF_PLANT-TYPE_HYPERSENSITIVE_RESPONSE	25	2.04751	0.00249066	GO_BP	GO:0010363
RAFFAELE_EXP.2_90-105MN_WT/T0-TIMEPOINT_UP	19	2.04514	0.0025413	Literature	http://www.plantcell.org/cgi/reprint/20/3/752
MITSUDA_35S-NST1_UP	15	1.95902	0.00264201	Literature	http://www.plantcell.org/cgi/reprint/17/11/2993
NEMHAUSER_IAA-AUXIN-TREATMEN_UP	7	1.8977	0.00292398	Literature	http://www.pubmedcentral.nih.gov/picrender.fcgi?artid=509407&blobtype=pdf
LEIVAR_SSTF-C4_WT-R1-WT-RC-PIFQ-D/WT-D_DN	7	1.85545	0.00302115	Literature	NA
TIAN_ALBINO-MUTANT_DN	6	1.85497	0.00302572	Literature	http://www.jbc.org/content/282/25/18532.full.pdf+html
DEVOS_M.PERSICAE-FEEDING_SALIVA-INFILTRATION_UP	5	1.85881	0.00312012	Literature	NA
CELLULAR_RESPONSE_TO_STIMULUS	60	1.99066	0.00326087	GO_BP	GO:0051716
DEEKEN_AGROBACTERIUM-TUMEFACIENS_TUMORS_UP	43	1.98206	0.00334076	Literature	http://www.plantcell.org/cgi/reprint/18/12/3617
RESPONSE_TO_FUNGUS	36	1.98832	0.00342857	GO_BP	GO:0009620
REGULATION_OF_INNATE_IMMUNE_RESPONSE	27	1.9996	0.00356295	GO_BP	GO:0045088
PROTEIN_TARGETING_TO_MEMBRANE	25	2.03473	0.00361446	GO_BP	GO:0006612
ORGANIC_ACID_TRANSPORT	26	1.95809	0.00370828	GO_BP	GO:0015849
RAFFAELE_EXP.1_6H_MYB30OX/WT_UP	16	1.89023	0.003861	Literature	http://www.plantcell.org/cgi/reprint/20/3/752
IMMUNE_EFFECTOR_PROCESS	15	1.95762	0.00404858	GO_BP	GO:0002252
JASMONIC_ACID_BIOSYNTHETIC_PROCESS	9	1.97305	0.00421941	GO_BP	GO:0009695
DEEKEN_AGROBACTERIUM_TUMORS/TUMOR-FREE-INFLORESCENCE-STALK_UP	41	1.873	0.00444444	Literature	http://www.plantcell.org/cgi/reprint/18/12/3617
WELLMER_CPPEL_AP3_OLIGONUCLEOTIDE_DN	7	1.8858	0.00452489	Literature	http://www.plantcell.org/cgi/reprint/16/5/1314
RUBIN_WT-FN/WT-N_DN	28	1.92691	0.00476191	Literature	http://www.plantcell.org/cgi/reprint/21/11/3567
REGULATION_OF_CELL_DEATH	26	1.97902	0.00477897	GO_BP	GO:0010941
ALVES-FERREIRA_SPL/NZZ_UP	16	1.93933	0.00514139	Literature	http://www.plantphysiol.org/cgi/reprint/145/3/747
NEGATIVE_REGULATION_OF_CELL_DEATH	16	1.96624	0.00537634	GO_BP	GO:0060548
XIN_ABA-ROP10-1_UP	12	1.89157	0.00550206	Literature	http://www.plantphysiol.org/cgi/reprint/139/3/1350
MERIGOUT_NH4NO3+CO(NH2)2_NH4NO3_SHOOTT_UP	10	1.90046	0.00550964	Literature	http://www.plantphysiol.org/cgi/reprint/147/3/1225
COVINGTON_AUXIN_NOT-RHYTHMIC_UP	7	1.96097	0.00578871	Literature	http://www.plosbiology.org/article/info:doi%2F10.1371%2Fjournal.pbio.0050222;jsessionid=5644D7D63D08C8E4B8265822771D3A43
KANNO_DMS4/DRD1_DN	21	2.02779	0.00626566	Literature	http://genomebiology.com/content/pdf/gb-2009-10-11-r122.pdf
NEGATIVE_REGULATION_OF_PROGRAMMED_CELL_DEATH	16	1.99848	0.00646831	GO_BP	GO:0043069
HU_WT-RC50/WT-D_UP	13	1.92864	0.00667557	Literature	NA
RESPIRATORY_BURST_INVOLVED_IN_DEFENSE_RESPONSE	15	1.91529	0.00667557	GO_BP	GO:0002679
HABU_MOM1_DDM1_DIFF	7	1.73714	0.00725689	Literature	http://www.nature.com/embor/journal/v7/n12/pdf/7400835.pdf
MA_COTYLEDON_WL/D_DN	24	1.89792	0.00732601	Literature	http://www.plantphysiol.org/cgi/reprint/138/1/80
ROMERO_SOM1_DN	10	1.93046	0.00736377	Literature	http://www.plosone.org/article/info%3Adoi%2F10.1371%2Fjournal.pone.0002397
CELLULAR_RESPONSE_TO_JASMONIC_ACID_STIMULUS	20	1.81882	0.0075662	GO_BP	GO:0071395
BLASING_3H-NO3_DN	6	1.76771	0.00761035	Literature	http://www.plantcell.org/cgi/reprint/17/12/3257
RESPONSE_TO_ABSCISIC_ACID_STIMULUS	16	1.84289	0.00767263	GO_BP	GO:0009737
RESPIRATORY_BURST	15	1.9436	0.0078329	GO_BP	GO:0045730
WELLMER_CPPEL_AG_OLIGONUCLEOTIDE_DN	11	1.987	0.00832178	Literature	http://www.plantcell.org/cgi/reprint/16/5/1314
LEE_FLU_WT_UP	8	1.83997	0.00873363	Literature	http://www.pnas.org/content/104/24/10270.full.pdf+html
DINNENY_72HRS_FE-DEPRIVATION_UP	23	1.82995	0.00873908	Literature	NA
SALICYLIC_ACID_MEDIATED_SIGNALING_PATHWAY	21	1.82544	0.00904393	GO_BP	GO:0009863
NEGATIVE_REGULATION_OF_CELLULAR_PROCESS	17	1.83739	0.00918635	GO_BP	GO:0048523
ZHANG_FLOWER/FLORAL_DIFF	6	1.9015	0.00920245	Literature	http://www.jbc.org/content/283/33/22637.full.pdf
DEFENSE_RESPONSE_TO_FUNGUS	30	1.90368	0.00928074	GO_BP	GO:0050832
RUBIN_WT-N/WT-FN_UP	28	1.9349	0.00940071	Literature	http://www.plantcell.org/cgi/reprint/21/11/3567
EHLTING_HORMONE_4H_DBM-FEEDING_UP	5	1.76958	0.00949367	Literature	http://www.biomedcentral.com/content/pdf/1471-2164-9-154.pdf
SUGIO_HEAT-SHOCK_DN	51	1.84954	0.00996678	Literature	NA
FATTY_ACID_BIOSYNTHETIC_PROCESS	14	1.80645	0.0118577	GO_BP	GO:0006633
MERIGOUT_CO(NH2)2_NH4NO3_ROOT_UP	10	1.81737	0.0125	Literature	http://www.plantphysiol.org/cgi/reprint/147/3/1225
JASMONIC_ACID_MEDIATED_SIGNALING_PATHWAY	20	1.79087	0.013382	GO_BP	GO:0009867
WELLMER_CPPEL_PI_OLIGONUCLEOTIDE_DN	8	1.76615	0.0138122	Literature	http://www.plantcell.org/cgi/reprint/16/5/1314
REGULATION_OF_RESPONSE_TO_STRESS	30	1.7329	0.0142012	GO_BP	GO:0080134
KNOTH_6D-INA-TREATMENT_UP	30	1.88276	0.0144058	Literature	http://www.plantphysiol.org/cgi/reprint/150/1/333
SATO_COL-101C_COL-NDR1_101C-NDR1_NDR1-NDR1BLIND_UP	36	1.84679	0.0149942	Literature	http://www3.interscience.wiley.com/cgi-bin/fulltext/118488440/PDFSTART
CHANDRAN_LMD_PM-ALTERED_UP	34	1.76317	0.0153483	Literature	http://www.pnas.org/content/107/1/460.full.pdf+html
MA_HYPOCOTYL_WL/D_UP	45	1.71129	0.0154867	Literature	http://www.plantphysiol.org/cgi/reprint/138/1/80
ENDOPLASMIC_RETICULUM_UNFOLDED_PROTEIN_RESPONSE	10	1.77309	0.0156472	GO_BP	GO:0030968
DIJK_DEHYDRATION-STRESS_DN	24	1.78244	0.0159902	Literature	http://www.biomedcentral.com/content/pdf/1471-2229-10-238.pdf
WILLIGE_GA3-TREATMENT_GA1-ALLELE_DN	5	1.68634	0.0168453	Literature	http://www.plantcell.org/cgi/rapidpdf/tpc.107.051441v1
CELLULAR_RESPONSE_TO_UNFOLDED_PROTEIN	10	1.73634	0.0172414	GO_BP	GO:0034620
EXTERNAL_ENCAPSULATING_STRUCTURE	23	1.75312	0.0173913	GO_CC	GO:0030312
KNOTH_COL-0_48H-DCA-TREATMENT_UP	23	1.73635	0.0173913	Literature	http://www.plantphysiol.org/cgi/reprint/150/1/333
MANDAOKAR_JASMONATE_2H_STAMEN_DIFF	11	1.71718	0.0174966	Literature	http://www3.interscience.wiley.com/cgi-bin/fulltext/118565096/PDFSTART
CELLULAR_RESPONSE_TO_ENDOGENOUS_STIMULUS	25	1.77284	0.0183599	GO_BP	GO:0071495
SOZZANI_SCR_TIME-COURSE_DIFF	67	1.70487	0.0186403	Literature	NA
DITT_48H_INOCULATION-WITH-TUMEFACIENS_UP	11	1.68092	0.0192572	Literature	http://apsjournals.apsnet.org/doi/pdfplus/10.1094/MPMI-19-0665?cookieSet=1
RESPONSE_TO_ENDOPLASMIC_RETICULUM_STRESS	19	1.70618	0.0200753	GO_BP	GO:0034976
TIWARI_6X2_BOTH-PLATFORM_UP	27	1.66948	0.0200946	Literature	http://www.biomedcentral.com/content/pdf/1471-2229-10-72.pdf
BABU_PPV-INFECTED_DN_RNA-VIRUSE_UP	9	1.70032	0.0201439	Literature	http://www.ncbi.nlm.nih.gov/pmc/articles/PMC2478689/pdf/1471-2164-9-325.pdf
BLASING_3H-MANNITOL_UP	16	1.75144	0.0205392	Literature	http://www.plantcell.org/cgi/reprint/17/12/3257
DEVOS_24H_M.PERSICAE-FEEDING_SALIVA-INFILTRATION_UP	6	1.67289	0.0207715	Literature	NA
XIN_ABA-WT_UP	6	1.72186	0.0208333	Literature	http://www.plantphysiol.org/cgi/reprint/139/3/1350
RAFFAELE_EXP.1_90-105MN_WT/T0-TIMEPOINT_UP	17	1.78121	0.021118	Literature	http://www.plantcell.org/cgi/reprint/20/3/752
RESPONSE_TO_UNFOLDED_PROTEIN	10	1.71314	0.0215827	GO_BP	GO:0006986
SUGIO_AZC_UP	9	1.73371	0.0216802	Literature	NA
LALOI_SINGLET-OXYGEN_UP	8	1.69313	0.0221566	Literature	http://www.pnas.org/content/104/2/672.full.pdf+html
CELLULAR_RESPONSE_TO_ABSCISIC_ACID_STIMULUS	9	1.71159	0.0222841	GO_BP	GO:0071215
CELL_WALL	23	1.71636	0.0223602	GO_CC	GO:0005618
NEMHAUSER_BL_IAA-AUXIN-TREATMENT_UP	6	1.63883	0.0224551	Literature	http://www.pubmedcentral.nih.gov/picrender.fcgi?artid=509407&blobtype=pdf
RAFFAELE_EXP.2_2-4H_MYB30OX/WT_UP	18	1.74016	0.0229885	Literature	http://www.plantcell.org/cgi/reprint/20/3/752
CELLULAR_RESPONSE_TO_BIOTIC_STIMULUS	10	1.71928	0.0234483	GO_BP	GO:0071216
DEEKEN_CATEGORIES_AGROBACTERIUM_TUMORS/TUMOR-FREE-INFLORESCENCE-STALK_UP	29	1.68203	0.0235149	Literature	http://www.plantcell.org/cgi/reprint/18/12/3617
REGULATION_OF_RESPONSE_TO_STIMULUS	30	1.70017	0.024362	GO_BP	GO:0048583
HU_WT-RC15/WT-D_UP	10	1.69891	0.0244253	Literature	NA
KRINKE_SA_UP	16	1.73655	0.0246114	Literature	http://www.plantphysiol.org/cgi/reprint/150/1/424
ER-NUCLEUS_SIGNALING_PATHWAY	10	1.69573	0.0248963	GO_BP	GO:0006984
MA_ROOT_LIGHT_DN	16	1.76344	0.0253807	Literature	http://www.plantphysiol.org/cgi/reprint/138/1/80
CELLULAR_RESPONSE_TO_SALICYLIC_ACID_STIMULUS	21	1.84844	0.025894	GO_BP	GO:0071446
RICHTER_GNL-OX/COL-0II_DN	6	1.63661	0.0259146	Literature	NA
ABSCISIC_ACID_MEDIATED_SIGNALING_PATHWAY	9	1.69667	0.025974	GO_BP	GO:0009738
TRANSPORT	83	1.61926	0.0261233	GO_BP	GO:0006810
SYSTEMIC_ACQUIRED_RESISTANCE	27	1.69028	0.027611	GO_BP	GO:0009627
BERGMANN_YDA_UP	10	1.68904	0.0279627	Literature	NA
BERGMANN_N-YDA_DN	10	1.6888	0.0302613	Literature	NA
CELLULAR_RESPONSE_TO_PROTEIN_STIMULUS	10	1.72542	0.0303448	GO_BP	GO:0071445
CHANG_AZA-DC+TSA_UP	6	1.62867	0.0314465	Literature	http://www.jbc.org/content/280/1/796.full.pdf+html
KLEINE_HY5-MUTANT/WT_GROWTH-LIGHT_UP	7	1.57845	0.0327381	Literature	NA
INTRACELLULAR_PROTEIN_KINASE_CASCADE	18	1.66193	0.0329949	GO_BP	GO:0007243
HU_YHB-RC50/WT-D_UP	12	1.63676	0.0333797	Literature	NA
DUVAL_6H_100NM-IXB-TREATMENT_UP	14	1.65496	0.0343915	Literature	NA
WANG_CBP60G-1_24H_INOCULATION-PSM-ES4326_UP	19	1.60363	0.0349127	Literature	http://www.plospathogens.org/article/info%3Adoi%2F10.1371%2Fjournal.ppat.1000301
RESPONSE_TO_WOUNDING	19	1.67371	0.0353535	GO_BP	GO:0009611
WELLMER_CPPEL_AP1_OLIGONUCLEOTIDE_DN	5	1.6077	0.0362538	Literature	http://www.plantcell.org/cgi/reprint/16/5/1314
REGULATION_OF_DEFENSE_RESPONSE	30	1.68399	0.0364078	GO_BP	GO:0031347
DEFENSE_RESPONSE,_INCOMPATIBLE_INTERACTION	34	1.62791	0.0365566	GO_BP	GO:0009814
XIN_ABA-ROP10-1-WT_DN	5	1.59281	0.037037	Literature	http://www.plantphysiol.org/cgi/reprint/139/3/1350
RICHTER_GNC-OX/COL-0II_UP	18	1.63363	0.0373711	Literature	NA
DINNENY_STE-RADIAL_FE-DEPRIVATION_UP	13	1.61745	0.0376344	Literature	NA
ROMERO_TEV_TEV-AT-INFECTED_DN	32	1.65383	0.0387324	Literature	http://www.plosone.org/article/info%3Adoi%2F10.1371%2Fjournal.pone.0002397
LEEA_WS-2_INOCULATION_TUMOR_UP	36	1.66575	0.0388235	Literature	NA
PAUWELS_NINJA/WT-TREATED-CORONATINE_UP	13	1.62622	0.0391892	Literature	NA
PLASMA_MEMBRANE	50	1.59419	0.0392585	GO_CC	GO:0005886
NEGATIVE_REGULATION_OF_DEFENSE_RESPONSE	19	1.61707	0.0394089	GO_BP	GO:0031348
PESARESI_PSAD1-1MUTANT/COL-0_DN	31	1.62141	0.0398593	Literature	NA
RIDER_PKL_DN	5	1.57347	0.04	Literature	http://www.ncbi.nlm.nih.gov/pmc/articles/PMC2515612/pdf/nihms-58419.pdf
AMINO_ACID_IMPORT	7	1.57007	0.0429185	GO_BP	GO:0043090
RESPONSE_TO_CYCLOPENTENONE	12	1.55558	0.0430108	GO_BP	GO:0010583
DITT_AGROBACTERIUM_UP	7	1.58742	0.0444444	Literature	http://apsjournals.apsnet.org/doi/pdfplus/10.1094/MPMI-19-0665?cookieSet=1
RESPONSE_TO_STIMULUS	74	1.5389	0.0449679	GO_BP	GO:0050896
NEGATIVE_REGULATION_OF_RESPONSE_TO_STIMULUS	19	1.62218	0.0455665	GO_BP	GO:0048585
ALVES-FERREIRA_MS1-WHOLE-INFLORESCENCE_DN	11	1.57314	0.0458333	Literature	http://www.plantphysiol.org/cgi/reprint/145/3/747
YOH_DREB2A_DROUGHT_AND_HEAT_STRESS_RESPONSE_UP	17	1.6433	0.0459057	Literature	http://www.pnas.org/content/103/49/18822.full?sid=64b299a8-61a5-453e-8b0c-8b04c5bfb094
INTRACELLULAR_TRANSPORT	41	1.55252	0.0474041	GO_BP	GO:0046907
MAPK_CASCADE	18	1.63221	0.0482846	GO_BP	GO:0000165
MA_ROOT_WL/D_DN	35	1.55253	0.0488941	Literature	http://www.plantphysiol.org/cgi/reprint/138/1/80
CHANG_AZA-DC_UP	16	1.60122	0.0492866	Literature	http://www.jbc.org/content/280/1/796.full.pdf+html
