# Supplementary material for: Short oligogalacturonides induce pathogen resistance-associated gene expression in Arabidopsis thaliana
Source: BMC Plant Biol. 2017 Jan 19;17:19. doi: 10.1186/s12870-016-0959-1 (PMC5248502; doi:10.1186/s12870-016-0959-1)
Supplement: Additional file 5: Table S6. — GSEA result of genes affected in expression by both Trimers (3 h) and long OGs (1 h and 3 h-Denoux et al. 2008). (XLSX 26 kb) [file 12870_2016_959_MOESM5_ESM.xlsx]

## Sheet: gsea_report_for_na_pos_Tri-Long
GSEA result of genes affected in expression by both Trimers (3h) and long OGs (1h and 3h).
NAME	SIZE	ES	NES	NOM p-val	FDR q-val	FWER p-val	DESCRIPTION	IDENTITY
WILSON_NMF_CLUSTER_1	33	0.64542	2.959	0	0	0	Computational	NA
BLASING_4H-CARBON-FIXCATION_DN	12	0.77728	2.6088	0	0	0	Literature	http://www.plantcell.org/cgi/reprint/17/12/3257
MARCHIVE_3H_PNP+P-WT+P_UP	44	0.492657	2.38226	0	0.00496084	0.016	Literature	http://www.plantphysiol.org/cgi/reprint/151/2/905
RAMONELL_CRAB-SHELL-CHITIN-TREATED_CHITO-OCTAMER-TREATED_SEEDLING_UP	58	0.484639	2.37928	0	0.00372063	0.016	Literature	http://www.plantphysiol.org/cgi/reprint/138/2/1027
KAUFMANN_RE-RATIO_CHX/DEX+CHX-TREATMENT_DN	7	0.830551	2.28936	0	0.00763273	0.041	Literature	http://www.sciencemag.org/content/328/5974/85/suppl/DC1
PESARESI_WS-2/COL-O_DN	24	0.542507	2.23046	0	0.0172077	0.105	Literature	NA
ABERCROMBIE_GO_ARSENIC-TREATED_DN	13	0.64382	2.21564	0	0.0176743	0.124	Literature	http://www.biomedcentral.com/content/pdf/1471-2229-8-87.pdf
KAUFMANN_DEX/DEX+CHX-TREATMENT_NOT-CHX_DN	7	0.789472	2.19369	0	0.0205789	0.161	Literature	http://www.sciencemag.org/content/328/5974/85/suppl/DC1
HOEWYK_SE_ROOT_DN	24	0.50025	2.11785	0	0.0413201	0.325	Literature	NA
OXYLIPIN_METABOLIC_PROCESS	9	0.674749	2.10168	0	0.0380943	0.357	GO_BP	GO:0031407
ALONSO_ETHYLENE_UP	9	0.68648	2.09225	0	0.038102	0.38	Literature	NA
PERERA_INSP-5-PTASE/WT_C2_DN	6	0.761539	2.02252	0	0.060831	0.641	Literature	NA
VERT_BRZ-ARF2_DN	31	0.434173	1.94027	0	0.0958434	0.881	Literature	http://www.pnas.org/content/105/28/9829.full.pdf+html
VERT_ARF2-COL_UP	42	0.430478	2.04452	0.00111982	0.0516349	0.554	Literature	http://www.pnas.org/content/105/28/9829.full.pdf+html
RAFFAELE_EXP.1_2-4H_MYB30OX/WT_UP	14	0.553645	1.94719	0.00133333	0.0993646	0.862	Literature	http://www.plantcell.org/cgi/reprint/20/3/752
OXYLIPIN_BIOSYNTHETIC_PROCESS	9	0.674749	2.05208	0.00140252	0.0510198	0.526	GO_BP	GO:0031408
MARCHIVE_1W_WT-P-WT+P_UP	26	0.43896	1.87413	0.00236967	0.126177	0.976	Literature	http://www.plantphysiol.org/cgi/reprint/151/2/905
MA_COTYLEDON_WL/D_DN	16	0.55169	2.08522	0.00255428	0.037544	0.403	Literature	http://www.plantphysiol.org/cgi/reprint/138/1/80
JASMONIC_ACID_BIOSYNTHETIC_PROCESS	8	0.649995	1.89925	0.0027027	0.111989	0.95	GO_BP	GO:0009695
JASMONIC_ACID_METABOLIC_PROCESS	8	0.649995	1.92263	0.0028169	0.0968192	0.916	GO_BP	GO:0009694
RESPONSE_TO_ORGANIC_SUBSTANCE	59	0.419106	2.11074	0.00323276	0.0393134	0.342	GO_BP	GO:0010033
BAE_NEP1_30MIN_UP	20	0.497234	1.94654	0.00375469	0.0950966	0.863	Literature	http://www.plantphysiol.org/cgi/rapidpdf/pp.106.076869v1
CHANDRAN_ICS1-WT-T2_UP	43	0.41516	1.92837	0.00440044	0.0961352	0.902	Literature	http://www.plantphysiol.org/cgi/rapidpdf/pp.108.132985v1
WILSON_NMF_CLUSTER_7	40	0.418842	1.95803	0.00445931	0.0947036	0.832	Computational	NA
RESPONSE_TO_CARBOHYDRATE_STIMULUS	27	0.432788	1.8397	0.00465658	0.148613	0.99	GO_BP	GO:0009743
MHAMDI_GR1_CAT2_CAT2-GR1/COL0_DIFF	26	0.472983	1.99214	0.0046729	0.0754086	0.735	Literature	http://www.plantphysiol.org/cgi/content/full/pp.110.153767/DC1
THOMAS_OBE1I-OBE2I/WT_UP	73	0.390395	1.93983	0.00538213	0.0917005	0.881	Literature	NA
PAUWELS_NINJA/WT_UP	5	0.763359	1.83586	0.00605144	0.147353	0.991	Literature	NA
ZHU_COLD_TOLERANCE_HOS15_UP	17	0.498311	1.85354	0.00636132	0.143651	0.985	Literature	http://www.pnas.org/content/105/12/4945.full?sid=f4465cc1-ecc3-4d68-aaae-f2528948471c
MA_HYPOCOTYL_WL/D_UP	32	0.405022	1.83506	0.00705053	0.143617	0.993	Literature	http://www.plantphysiol.org/cgi/reprint/138/1/80
GREGORY_EIN5/ABH1-MUTATION_UP	41	0.403197	1.8894	0.00782123	0.11667	0.962	Literature	http://www.sciencedirect.com/science?_ob=MImg&_imagekey=B6WW3-4SJY910-1-3&_cdi=7119&_user=10&_coverDate=06%2F10%2F2008&_sk=%23TOC%237119%232008%23999859993%23691870%23FLA%23display%23Volume_14,_Issue_6,_Pages_811-970_(10_June_2008)%23tagged%23Volume%23first%3D14%23Issue%23first%3D6%23Date%23(10_June_2008)%23&view=c&_gw=y&wchp=dGLbVlb-zSkWA&md5=3a16378ee10f23972941d74810e8fe83&ie=/sdarticle.pdf
BETHKE_ET-35S-ERF104_UP	6	0.676923	1.78357	0.00839161	0.193705	0.998	Literature	http://www.pnas.org/content/early/2009/04/29/0810206106.full.pdf+html
MARCHIVE_1W_PNP+P-WT+P_UP	49	0.385409	1.84778	0.00914286	0.145191	0.987	Literature	http://www.plantphysiol.org/cgi/reprint/151/2/905
HOEWYK_SE_ROOT_UP	22	0.452975	1.82328	0.00943396	0.153477	0.994	Literature	NA
HOU_RGA_DURING-FLOWER_UP	10	0.554694	1.74934	0.0106101	0.206914	1	Literature	http://www.pubmedcentral.nih.gov/picrender.fcgi?artid=2442519&blobtype=pdf
CHANDRAN_LEAF_PM-ALTERED_5DPI_UP	34	0.38802	1.77299	0.0112867	0.18346	0.999	Literature	http://www.pnas.org/content/107/1/460.full.pdf+html
KLEINE_HY5-MUTANT/WT_GROWTH-LIGHT_UP	5	0.705419	1.7222	0.0125392	0.227866	1	Literature	NA
KRINKE_UPON-SA-TREATMENT_UP	29	0.387558	1.72371	0.0127758	0.230476	1	Literature	http://www.plantphysiol.org/cgi/reprint/144/3/1347
DIJK_DEHYDRATION-STRESS_UP	9	0.576217	1.71871	0.0136612	0.22801	1	Literature	http://www.biomedcentral.com/content/pdf/1471-2229-10-238.pdf
ZHANG_PST-DC3000-GH3.5-1D/WT_UP	35	0.393237	1.78112	0.0147727	0.192037	0.998	Literature	http://www.plantphysiol.org/cgi/reprint/145/2/450
DIJK_DEHYDRATION-STRESS_DN	19	0.465808	1.77481	0.0148331	0.185633	0.999	Literature	http://www.biomedcentral.com/content/pdf/1471-2229-10-238.pdf
RESPONSE_TO_CHITIN	26	0.422226	1.77947	0.0154762	0.183837	0.998	GO_BP	GO:0010200
WELLMER_CPPEL_AG_OLIGONUCLEOTIDE_DN	11	0.519142	1.6975	0.0157895	0.23213	1	Literature	http://www.plantcell.org/cgi/reprint/16/5/1314
SATTLER_VTE2/WT-3D_UP	18	0.477168	1.8203	0.0161692	0.152114	0.994	Literature	http://www.plantcell.org/cgi/reprint/18/12/3706
CELLULAR_RESPONSE_TO_CHEMICAL_STIMULUS	33	0.398542	1.78096	0.0171233	0.186997	0.998	GO_BP	GO:0070887
NEMHAUSER_IAA-AUXIN-TREATMEN_UP	7	0.617589	1.70888	0.0184136	0.23266	1	Literature	http://www.pubmedcentral.nih.gov/picrender.fcgi?artid=509407&blobtype=pdf
WELLMER_CPPEL_AP3_OLIGONUCLEOTIDE_DN	7	0.601979	1.67373	0.018759	0.266493	1	Literature	http://www.plantcell.org/cgi/reprint/16/5/1314
CELLULAR_RESPONSE_TO_STIMULUS	49	0.355778	1.73938	0.0189521	0.211548	1	GO_BP	GO:0051716
KASSCHAU_RDR2-DCL3-MUTANT_DIFF	26	0.403741	1.70197	0.0190024	0.238959	1	Literature	http://www.plosbiology.org/article/info%3Adoi%2F10.1371%2Fjournal.pbio.0050057
MANDAOKAR_JASMONATE_2H_STAMEN_DIFF	7	0.588107	1.637	0.0193165	0.273847	1	Literature	http://www3.interscience.wiley.com/cgi-bin/fulltext/118565096/PDFSTART
HU_YHB-RC50/WT-D_UP	5	0.667492	1.62409	0.0198777	0.283273	1	Literature	NA
FATTY_ACID_BIOSYNTHETIC_PROCESS	12	0.525739	1.75248	0.0201884	0.206747	1	GO_BP	GO:0006633
HU_WT-RC50/WT-D_UP	6	0.630321	1.65446	0.020649	0.274308	1	Literature	NA
BABU_PPV-INFECTED-LEAF_17D-INOCULATION_DN	21	0.439436	1.74385	0.0206561	0.210366	1	Literature	http://www.ncbi.nlm.nih.gov/pmc/articles/PMC2478689/pdf/1471-2164-9-325.pdf
COVINGTON_AUXIN_NOT-RHYTHMIC_UP	7	0.617589	1.71469	0.0209497	0.228629	1	Literature	http://www.plosbiology.org/article/info:doi%2F10.1371%2Fjournal.pbio.0050222;jsessionid=5644D7D63D08C8E4B8265822771D3A43
NEMHAUSER_BL_IAA-AUXIN-TREATMENT_DN	11	0.51728	1.69864	0.0219355	0.234837	1	Literature	http://www.pubmedcentral.nih.gov/picrender.fcgi?artid=509407&blobtype=pdf
PAUWELS_NINJA/WT-TREATED-CORONATINE_UP	10	0.53228	1.66466	0.0232877	0.266939	1	Literature	NA
INNATE_IMMUNE_RESPONSE	49	0.340968	1.63123	0.0243363	0.274853	1	GO_BP	GO:0045087
IMMUNE_SYSTEM_PROCESS	49	0.340968	1.70114	0.025	0.23553	1	GO_BP	GO:0002376
IMMUNE_RESPONSE	49	0.340968	1.63996	0.0253304	0.277126	1	GO_BP	GO:0006955
RAFFAELE_EXP.2_90-105MN_MYB30OX/WT_UP	24	0.39228	1.63247	0.027512	0.276874	1	Literature	http://www.plantcell.org/cgi/reprint/20/3/752
RAFFAELE_EXP.2_90-105MN_WT/T0-TIMEPOINT_UP	17	0.439109	1.65208	0.0291262	0.27398	1	Literature	http://www.plantcell.org/cgi/reprint/20/3/752
PLANT-TYPE_HYPERSENSITIVE_RESPONSE	26	0.382197	1.60905	0.0295508	0.296404	1	GO_BP	GO:0009626
WAN_WT_CHITOOCTAOSE-TREATED_WATER-TREATED_DIFF	46	0.344393	1.64504	0.0299003	0.281562	1	Literature	NA
CELLULAR_RESPONSE_TO_STRESS	45	0.345378	1.66578	0.0316384	0.270028	1	GO_BP	GO:0033554
RESPONSE_TO_FUNGUS	32	0.368587	1.63919	0.031927	0.274312	1	GO_BP	GO:0009620
RESPONSE_TO_ETHYLENE_STIMULUS	14	0.47389	1.65516	0.0329815	0.277679	1	GO_BP	GO:0009723
PESARESI_STN7-1PSAD1-1MUTANT/WS-2_UP	19	0.409797	1.60232	0.0330882	0.300371	1	Literature	NA
SATO_COL-101C_COL-NDR1_101C-NDR1_NDR1-NDR1BLIND_UP	31	0.372656	1.64329	0.0333717	0.279991	1	Literature	http://www3.interscience.wiley.com/cgi-bin/fulltext/118488440/PDFSTART
MARCHIVE_3H_PNP-P-WT-P_UP	17	0.432237	1.66992	0.033419	0.267806	1	Literature	http://www.plantphysiol.org/cgi/reprint/151/2/905
MITSUDA_35S-NST1_UP	14	0.449037	1.59539	0.0338983	0.300203	1	Literature	http://www.plantcell.org/cgi/reprint/17/11/2993
MA_ROOT_WL/D_UP	15	0.452663	1.64071	0.0357143	0.280134	1	Literature	http://www.plantphysiol.org/cgi/reprint/138/1/80
PROGRAMMED_CELL_DEATH	26	0.382197	1.60977	0.0378698	0.299243	1	GO_BP	GO:0012501
RESPONSE_TO_ORGANIC_CYCLIC_COMPOUND	11	0.490891	1.58665	0.0387183	0.300129	1	GO_BP	GO:0014070
BLASING_4H-LIGHT_UP	7	0.561256	1.55997	0.038961	0.310351	1	Literature	http://www.plantcell.org/cgi/reprint/17/12/3257
RESPONSE_TO_CYCLOPENTENONE	11	0.490891	1.61379	0.0402597	0.296388	1	GO_BP	GO:0010583
ALVES-FERREIRA_SPL/NZZ_UP	9	0.517399	1.58131	0.0403338	0.298553	1	Literature	http://www.plantphysiol.org/cgi/reprint/145/3/747
KEMPEMA_SLWF-NYMPH-FEEDING_UP	34	0.351674	1.58303	0.0404949	0.303045	1	Literature	http://www.ncbi.nlm.nih.gov/pmc/articles/PMC1803730/pdf/pp1430849.pdf
RIDER_PKL_DN	5	0.626516	1.55887	0.041411	0.308791	1	Literature	http://www.ncbi.nlm.nih.gov/pmc/articles/PMC2515612/pdf/nihms-58419.pdf
HOST_PROGRAMMED_CELL_DEATH_INDUCED_BY_SYMBIONT	26	0.382197	1.60291	0.042204	0.303443	1	GO_BP	GO:0034050
CELLULAR_RESPONSE_TO_ABSCISIC_ACID_STIMULUS	9	0.516974	1.54686	0.042641	0.300176	1	GO_BP	GO:0071215
WANG_CBP60G-1_24H_INOCULATION-PSM-ES4326_UP	15	0.427836	1.55652	0.0428016	0.30636	1	Literature	http://www.plospathogens.org/article/info%3Adoi%2F10.1371%2Fjournal.ppat.1000301
KURIHARA_AGO1-25_UP	44	0.330861	1.59475	0.0432852	0.29726	1	Literature	NA
HU_WT-RC15/WT-D_UP	5	0.647896	1.55228	0.0437406	0.303716	1	Literature	NA
WILSON_NMF_CLUSTER_2	24	0.375986	1.57657	0.0443114	0.295877	1	Computational	NA
TOXIN_METABOLIC_PROCESS	12	0.46029	1.56258	0.0447958	0.316229	1	GO_BP	GO:0009404
RESPONSE_TO_CHEMICAL_STIMULUS	60	0.313941	1.56048	0.0456522	0.312921	1	GO_BP	GO:0042221
RAFFAELE_EXP.2_2-4H_WT/T0-TIMEPOINT_UP	25	0.371688	1.55804	0.0461725	0.306942	1	Literature	http://www.plantcell.org/cgi/reprint/20/3/752
CELLULAR_RESPONSE_TO_ORGANIC_SUBSTANCE	29	0.366998	1.59872	0.0469484	0.298059	1	GO_BP	GO:0071310
THOMAS_OBE1-1-OBE2-2/WT_UP	58	0.307692	1.52245	0.0480874	0.307137	1	Literature	NA
WILSON_NMF_CLUSTER_9	8	0.519214	1.53477	0.0483642	0.303679	1	Computational	NA
RAFFAELE_EXP.1_2-4H_WT/T0-TIMEPOINT_UP	25	0.371688	1.56243	0.0484848	0.312939	1	Literature	http://www.plantcell.org/cgi/reprint/20/3/752
RESPONSE_TO_HORMONE_STIMULUS	22	0.388111	1.58912	0.0485207	0.300061	1	GO_BP	GO:0009725
NEMHAUSER_BL_IAA-AUXIN-TREATMENT_UP	5	0.618321	1.50723	0.0499195	0.322323	1	Literature	http://www.pubmedcentral.nih.gov/picrender.fcgi?artid=509407&blobtype=pdf
WILSON_NMF_CLUSTER_4	13	-0.910569	-4.0331	0	0	0	Computational	NA
RNA_METABOLIC_PROCESS	13	-0.631981	-2.77378	0	0.00188089	0.003	GO_BP	GO:0016070
CHLOROPLAST_PART	17	-0.53863	-2.68671	0	0.00207868	0.004	GO_CC	GO:0044434
PIGMENT_BIOSYNTHETIC_PROCESS	6	-0.884615	-2.65838	0	0.00185773	0.005	GO_BP	GO:0046148
NCRNA_METABOLIC_PROCESS	6	-0.869231	-2.65772	0	0.00148618	0.005	GO_BP	GO:0034660
PYRUVATE_METABOLIC_PROCESS	11	-0.648503	-2.65768	0	0.00123849	0.005	GO_BP	GO:0006090
ISOPRENOID_METABOLIC_PROCESS	11	-0.648503	-2.65532	0	0.00106156	0.005	GO_BP	GO:0006720
ISOPENTENYL_DIPHOSPHATE_BIOSYNTHETIC_PROCESS	11	-0.648503	-2.65036	0	0.000929	0.005	GO_BP	GO:0009240
CELLULAR_CARBOHYDRATE_METABOLIC_PROCESS	22	-0.477213	-2.64843	0	0.000826	0.005	GO_BP	GO:0044262
ISOPENTENYL_DIPHOSPHATE_BIOSYNTHETIC_PROCESS,_MEVALONATE-INDEPENDENT_PATHWAY	11	-0.648503	-2.64428	0	0.000743	0.005	GO_BP	GO:0019288
PIGMENT_METABOLIC_PROCESS	6	-0.884615	-2.64075	0	0.00079	0.006	GO_BP	GO:0042440
CELLULAR_GLUCAN_METABOLIC_PROCESS	6	-0.869231	-2.63613	0	0.00076	0.007	GO_BP	GO:0006073
PLASTID	28	-0.444113	-2.63068	0	0.000783	0.008	GO_CC	GO:0009536
ISOPENTENYL_DIPHOSPHATE_METABOLIC_PROCESS	11	-0.648503	-2.61123	0	0.00089	0.01	GO_BP	GO:0046490
CELLULAR_POLYSACCHARIDE_METABOLIC_PROCESS	6	-0.869231	-2.6033	0	0.000835	0.01	GO_BP	GO:0044264
GLUCAN_BIOSYNTHETIC_PROCESS	6	-0.869231	-2.58902	0	0.00102542	0.013	GO_BP	GO:0009250
POLYSACCHARIDE_METABOLIC_PROCESS	6	-0.869231	-2.58728	0	0.000968	0.013	GO_BP	GO:0005976
GLYCERALDEHYDE-3-PHOSPHATE_METABOLIC_PROCESS	11	-0.648503	-2.58275	0	0.000917	0.013	GO_BP	GO:0019682
CHLOROPLAST	27	-0.42206	-2.58194	0	0.000872	0.013	GO_CC	GO:0009507
PHOSPHOLIPID_BIOSYNTHETIC_PROCESS	11	-0.648503	-2.57047	0	0.000994	0.016	GO_BP	GO:0008654
CELLULAR_POLYSACCHARIDE_BIOSYNTHETIC_PROCESS	6	-0.869231	-2.55677	0	0.00100726	0.017	GO_BP	GO:0033692
GLUCAN_METABOLIC_PROCESS	6	-0.869231	-2.53089	0	0.0011229	0.02	GO_BP	GO:0044042
ISOPRENOID_BIOSYNTHETIC_PROCESS	11	-0.648503	-2.52768	0	0.00107611	0.02	GO_BP	GO:0008299
MONOSACCHARIDE_METABOLIC_PROCESS	14	-0.554088	-2.5257	0	0.00103307	0.02	GO_BP	GO:0005996
POLYSACCHARIDE_BIOSYNTHETIC_PROCESS	6	-0.869231	-2.5118	0	0.00127584	0.026	GO_BP	GO:0000271
COFACTOR_METABOLIC_PROCESS	18	-0.474407	-2.4746	0	0.00168933	0.036	GO_BP	GO:0051186
OLIGOSACCHARIDE_METABOLIC_PROCESS	5	-0.862595	-2.45358	0	0.00180488	0.04	GO_BP	GO:0009311
ORGANOPHOSPHATE_METABOLIC_PROCESS	12	-0.592507	-2.44884	0	0.00178364	0.041	GO_BP	GO:0019637
PHOSPHOLIPID_METABOLIC_PROCESS	12	-0.592507	-2.41404	0	0.00250325	0.059	GO_BP	GO:0006644
MALTOSE_METABOLIC_PROCESS	5	-0.862595	-2.38122	0	0.00340995	0.082	GO_BP	GO:0000023
SHOOT_MORPHOGENESIS	7	-0.723778	-2.35994	0	0.0038382	0.094	GO_BP	GO:0010016
DEEKEN_AGROBACTERIUM_TUMORS/TUMOR-FREE-INFLORESCENCE-STALK_DN	24	-0.396848	-2.35908	0	0.00375551	0.094	Literature	http://www.plantcell.org/cgi/reprint/18/12/3617
PLASTID_ORGANIZATION	5	-0.862595	-2.35117	0	0.00418909	0.106	GO_BP	GO:0009657
CARBOHYDRATE_METABOLIC_PROCESS	25	-0.392146	-2.34856	0	0.0040694	0.106	GO_BP	GO:0005975
NUCLEOBASE-CONTAINING_COMPOUND_METABOLIC_PROCESS	15	-0.504251	-2.31841	0	0.00499022	0.138	GO_BP	GO:0006139
STARCH_BIOSYNTHETIC_PROCESS	5	-0.862595	-2.30835	0	0.00523749	0.15	GO_BP	GO:0019252
SHOOT_DEVELOPMENT	7	-0.723778	-2.30734	0	0.00516378	0.152	GO_BP	GO:0048367
DISACCHARIDE_METABOLIC_PROCESS	5	-0.862595	-2.30369	0	0.00515412	0.155	GO_BP	GO:0005984
GENERATION_OF_PRECURSOR_METABOLITES_AND_ENERGY	9	-0.625591	-2.30333	0	0.00502841	0.155	GO_BP	GO:0006091
SHOOT_SYSTEM_DEVELOPMENT	7	-0.723778	-2.27922	0	0.00584865	0.184	GO_BP	GO:0022621
CELLULAR_COMPONENT_BIOGENESIS	7	-0.69094	-2.21855	0	0.00837023	0.266	GO_BP	GO:0044085
ORGANELLE_ORGANIZATION	9	-0.609512	-2.17071	0	0.0105573	0.336	GO_BP	GO:0006996
CELLULAR_ALDEHYDE_METABOLIC_PROCESS	12	-0.529219	-2.15582	0	0.0110894	0.356	GO_BP	GO:0006081
DEEKEN_AGROBACTERIUM-TUMEFACIENS_TUMORS_DN	29	-0.344798	-2.13698	0	0.012056	0.384	Literature	http://www.plantcell.org/cgi/reprint/18/12/3617
RUBIN_WT-N/WTFN_DN	15	-0.464324	-2.12515	0	0.0128269	0.407	Literature	http://www.plantcell.org/cgi/reprint/21/11/3567
RUBIN_WT-FN/WT-N_UP	15	-0.464324	-2.11882	0	0.0128921	0.422	Literature	http://www.plantcell.org/cgi/reprint/21/11/3567
CHLOROPLAST_STROMA	10	-0.573597	-2.08539	0	0.0150284	0.478	GO_CC	GO:0009570
ORGANELLE_PART	23	-0.326849	-1.89774	0	0.0400563	0.867	GO_CC	GO:0044422
STARCH_METABOLIC_PROCESS	5	-0.862595	-2.32135	0.00296736	0.00495554	0.133	GO_BP	GO:0005982
PHOTOSYNTHESIS,_LIGHT_REACTION	6	-0.686992	-2.01019	0.00315457	0.0222015	0.642	GO_BP	GO:0019684
ANATOMICAL_STRUCTURE_MORPHOGENESIS	10	-0.56422	-2.1815	0.00387597	0.0101329	0.316	GO_BP	GO:0009653
CARBOHYDRATE_BIOSYNTHETIC_PROCESS	13	-0.398134	-1.77274	0.00403226	0.0673853	0.977	GO_BP	GO:0016051
COFACTOR_BIOSYNTHETIC_PROCESS	13	-0.485166	-2.14003	0.00413223	0.0121302	0.381	GO_BP	GO:0051188
CELLULAR_MACROMOLECULE_METABOLIC_PROCESS	14	-0.441101	-2.06891	0.00480769	0.0161394	0.506	GO_BP	GO:0044260
ALCOHOL_METABOLIC_PROCESS	16	-0.45257	-2.20904	0.00487805	0.008564	0.277	GO_BP	GO:0006066
LEAF_LAMINA_BASE	20	-0.345631	-1.84966	0.0052356	0.0512117	0.922	PO	PO:0008019
PLASTID_PART	17	-0.53863	-2.6383	0.00534759	0.000724	0.006	GO_CC	GO:0044435
STOMATAL_COMPLEX_MORPHOGENESIS	6	-0.691014	-2.02824	0.00623053	0.0203848	0.604	GO_BP	GO:0010103
STOMATAL_COMPLEX_DEVELOPMENT	6	-0.691014	-2.08638	0.00638978	0.0152598	0.478	GO_BP	GO:0010374
THYLAKOID_PART	6	-0.639975	-1.91829	0.009375	0.0363879	0.833	GO_CC	GO:0044436
PHOTOSYNTHESIS	7	-0.716213	-2.22314	0.010989	0.00833235	0.258	GO_BP	GO:0015979
PLASTID_STROMA	10	-0.573597	-2.11945	0.0114068	0.013048	0.419	GO_CC	GO:0009532
LEIVAR_SSTF-C1_WT-R1-WT-RC-PIFQ-D/WT-D_UP	5	-0.624786	-1.73639	0.0116279	0.0742785	0.992	Literature	NA
DAY_EP_DIFF	14	-0.39418	-1.81263	0.0124481	0.0579148	0.952	Literature	http://www.plantphysiol.org/cgi/reprint/148/4/1964
POST-EMBRYONIC_DEVELOPMENT	16	-0.410067	-1.95915	0.0145631	0.0295197	0.758	GO_BP	GO:0009791
MEMBRANE-BOUNDED_ORGANELLE	17	-0.360061	-1.81868	0.0164835	0.0570218	0.95	GO_CC	GO:0043227
INTRACELLULAR_ORGANELLE_PART	23	-0.326849	-1.73183	0.0189873	0.0752178	0.992	GO_CC	GO:0044446
CELLULAR_CARBOHYDRATE_BIOSYNTHETIC_PROCESS	13	-0.398134	-1.74121	0.019802	0.0748174	0.99	GO_BP	GO:0034637
GENE_EXPRESSION	5	-0.62657	-1.68129	0.0210843	0.0879059	1	GO_BP	GO:0010467
ALCOHOL_CATABOLIC_PROCESS	5	-0.632978	-1.72352	0.0213333	0.0775127	0.993	GO_BP	GO:0046164
CARBOHYDRATE_CATABOLIC_PROCESS	5	-0.632978	-1.74984	0.0234604	0.0745679	0.988	GO_BP	GO:0016052
ORGANELLE	19	-0.327003	-1.70926	0.0239521	0.0822992	0.997	GO_CC	GO:0043226
HEXOSE_METABOLIC_PROCESS	6	-0.584615	-1.74819	0.0252366	0.0741096	0.988	GO_BP	GO:0019318
INTRACELLULAR_MEMBRANE-BOUNDED_ORGANELLE	17	-0.360061	-1.79476	0.0259067	0.0624822	0.968	GO_CC	GO:0043231
GLUCOSE_CATABOLIC_PROCESS	5	-0.632978	-1.73652	0.0262391	0.0752798	0.992	GO_BP	GO:0006007
CELLULAR_CARBOHYDRATE_CATABOLIC_PROCESS	5	-0.632978	-1.70751	0.0264706	0.0797291	0.997	GO_BP	GO:0044275
MACROMOLECULE_METABOLIC_PROCESS	12	-0.419355	-1.74389	0.0284553	0.0748339	0.99	GO_BP	GO:0043170
POST-EMBRYONIC_MORPHOGENESIS	7	-0.56215	-1.84745	0.0284697	0.0507267	0.923	GO_BP	GO:0009886
DEEKEN_CATEGORIES_AGROBACTERIUM_TUMORS/TUMOR-FREE-INFLORESCENCE-STALK_DN	16	-0.343608	-1.66822	0.0291262	0.0904473	1	Literature	http://www.plantcell.org/cgi/reprint/18/12/3617
ORGANELLE_SUBCOMPARTMENT	7	-0.520082	-1.65941	0.0301205	0.0919982	1	GO_CC	GO:0031984
CHLOROPLAST_THYLAKOID_MEMBRANE	5	-0.595016	-1.64911	0.0309598	0.0954066	1	GO_CC	GO:0009535
GLUCOSE_METABOLIC_PROCESS	5	-0.632978	-1.69971	0.0338028	0.0815521	0.997	GO_BP	GO:0006006
GAETA_ALLOPOLYPLOID/PARENT-MIX1200_COMMONVAR_UP	6	-0.538276	-1.62647	0.0353698	0.102307	1	Literature	http://www.plosone.org/article/info%3Adoi%2F10.1371%2Fjournal.pone.0004760
ANATOMICAL_STRUCTURE_DEVELOPMENT	26	-0.273426	-1.63403	0.0359281	0.0997405	1	GO_BP	GO:0048856
INTRACELLULAR_ORGANELLE	19	-0.327003	-1.78892	0.0366492	0.0635181	0.972	GO_CC	GO:0043229
MONOSACCHARIDE_CATABOLIC_PROCESS	5	-0.632978	-1.70885	0.0379009	0.0803087	0.997	GO_BP	GO:0046365
HEXOSE_CATABOLIC_PROCESS	5	-0.632978	-1.70903	0.0392749	0.0812598	0.997	GO_BP	GO:0019320
PLASTID_THYLAKOID	7	-0.520082	-1.66705	0.0394737	0.0899357	1	GO_CC	GO:0031976
KEMPEMA_SLWF-NYMPH-FEEDING_DN	7	-0.491468	-1.6254	0.0408163	0.101666	1	Literature	http://www.ncbi.nlm.nih.gov/pmc/articles/PMC1803730/pdf/pp1430849.pdf
WILSON_NMF_CLUSTER_3	6	-0.533141	-1.63904	0.044586	0.0987903	1	Computational	NA
THYLAKOID_MEMBRANE	5	-0.595016	-1.60855	0.0460123	0.107639	1	GO_CC	GO:0042651
NITROGEN_COMPOUND_METABOLIC_PROCESS	29	-0.2477	-1.51682	0.0491803	0.155013	1	GO_BP	GO:0006807
