# Supplementary material for: Short oligogalacturonides induce pathogen resistance-associated gene expression in Arabidopsis thaliana
Source: BMC Plant Biol. 2017 Jan 19;17:19. doi: 10.1186/s12870-016-0959-1 (PMC5248502; doi:10.1186/s12870-016-0959-1)
Supplement: Additional file 6: Table S7. — GSEA results based on gene expression data from trimer treated plants, disregarding genesets also affected by long OGs at 3 h (Denoux et al. 2008). (XLSX 11 kb) [file 12870_2016_959_MOESM6_ESM.xlsx]

## Sheet: Sheet4
GSEA results based on gene expression data from trimer treated plants, disregarding genesets also affected by long OGs at 3h
NAME	SIZE	ES	NES	NOM p-val	FDR q-val	DESCRIPTION	IDENTITY	Long OGs 3h	Combined tri + long 3h
BJORN_CBF2_UP	9	-0.775687	-2.81256	0	2.92893e-05	Literature	NA	#N/A	#N/A
JUVENILE_VASCULAR_LEAF	11	-0.669086	-2.65152	0	7.46379e-05	PO	PO:0006339	#N/A	#N/A
BLASING_3H-NO3_UP	18	-0.522523	-2.65254	0	7.56674e-05	Literature	http://www.plantcell.org/cgi/reprint/17/12/3257	#N/A	#N/A
SYSTEM_DEVELOPMENT	89	-0.256221	-2.60963	0	0.000139295	GO_BP	GO:0048731	#N/A	#N/A
GYNOECIUM_DEVELOPMENT	12	-0.617908	-2.5116	0	0.00028468	GO_BP	GO:0048467	#N/A	#N/A
BLASING_4H-CARBON-FIXCATION_UP	13	-0.575666	-2.46989	0	0.000357445	Literature	http://www.plantcell.org/cgi/reprint/17/12/3257	#N/A	#N/A
ONE-CARBON_METABOLIC_PROCESS	7	-0.76912	-2.46583	0	0.0003746	GO_BP	GO:0006730	#N/A	#N/A
MACROMOLECULE_METHYLATION	7	-0.76912	-2.44964	0	0.000448785	GO_BP	GO:0043414	#N/A	#N/A
CELL_CYCLE	6	-0.834294	-2.44486	0	0.000453484	GO_BP	GO:0007049	#N/A	#N/A
CELL_CYCLE_PROCESS	6	-0.834294	-2.43763	0	0.000457938	GO_BP	GO:0022402	#N/A	#N/A
METHYLATION	7	-0.76912	-2.43257	0	0.00049227	GO_BP	GO:0032259	#N/A	#N/A
EHLTING_HORMONE_8H_DBM-FEEDING_UP	8	0.804751	2.30693	0	0.000760044	Literature	http://www.biomedcentral.com/content/pdf/1471-2164-9-154.pdf	#N/A	#N/A
EHLTING_HORMONE_1H_DBM-FEEDING_UP	8	0.804751	2.29935	0	0.000839549	Literature	http://www.biomedcentral.com/content/pdf/1471-2164-9-154.pdf	#N/A	#N/A
CARPEL_DEVELOPMENT	11	-0.590373	-2.35284	0	0.000910414	GO_BP	GO:0048440	#N/A	#N/A
BABU_PPV-INFECTED-PROTOPLAST_RNA-VIRUSE_UP	17	-0.480151	-2.33977	0	0.000972174	Literature	http://www.ncbi.nlm.nih.gov/pmc/articles/PMC2478689/pdf/1471-2164-9-325.pdf	#N/A	#N/A
CYTOSOLIC_RIBOSOME	11	-0.591158	-2.31541	0	0.00110094	GO_CC	GO:0022626	#N/A	#N/A
CELLULAR_DEVELOPMENTAL_PROCESS	30	-0.376791	-2.29725	0	0.00124681	GO_BP	GO:0048869	#N/A	#N/A
KEGG_RIBOSOME	6	-0.776657	-2.27037	0	0.00143473	KEGG	http://www.kegg.jp/dbget-bin/www_bget?pathway+ATH03010	#N/A	#N/A
CELL_DIVISION	6	-0.766571	-2.19112	0	0.0026882	GO_BP	GO:0051301	#N/A	#N/A
CYTOKINESIS	5	-0.831655	-2.19203	0	0.00270054	GO_BP	GO:0000910	#N/A	#N/A
REGULATION_OF_LOCALIZATION	16	-0.465677	-2.17642	0	0.00296546	GO_BP	GO:0032879	#N/A	#N/A
HELICASE_ACTIVITY	5	-0.804316	-2.17532	0.00292398	0.00297439	GO_MF	GO:0004386	#N/A	#N/A
PURINE_NTP-DEPENDENT_HELICASE_ACTIVITY	5	-0.804316	-2.17098	0	0.00308094	GO_MF	GO:0070035	#N/A	#N/A
MULTICELLULAR_ORGANISMAL_PROCESS	118	-0.208483	-2.17009	0	0.00310688	GO_BP	GO:0032501	#N/A	#N/A
NEMHAUSER_BL_IAA-AUXIN-TREATMENT_DN	42	0.455778	2.13594	0.00110011	0.00388002	Literature	http://www.pubmedcentral.nih.gov/picrender.fcgi?artid=509407&blobtype=pdf	#N/A	#N/A
SENA_AUXIN_24HRS_UP	11	0.664128	2.11787	0	0.00467036	Literature	http://www.ncbi.nlm.nih.gov/pmc/articles/PMC2649681/pdf/nihms76577.pdf	#N/A	#N/A
ATP-DEPENDENT_HELICASE_ACTIVITY	5	-0.804316	-2.11289	0.00621118	0.00477813	GO_MF	GO:0008026	#N/A	#N/A
PESARESI_S7-1_PSA1-1_P1-3_LEAVES_UP	5	-0.766906	-2.09268	0	0.00547787	Literature	NA	#N/A	#N/A
ROOT_DEVELOPMENT	27	-0.331776	-2.04724	0	0.00725656	GO_BP	GO:0048364	#N/A	#N/A
PYRIMIDINE_NUCLEOTIDE_BIOSYNTHETIC_PROCESS	5	-0.752518	-2.04518	0.0028169	0.00735893	GO_BP	GO:0006221	#N/A	#N/A
PYRIMIDINE_NUCLEOTIDE_METABOLIC_PROCESS	5	-0.752518	-2.03645	0.00310559	0.00775203	GO_BP	GO:0006220	#N/A	#N/A
CYTOSOLIC_PART	5	-0.748201	-2.01722	0.00906344	0.0088018	GO_CC	GO:0044445	#N/A	#N/A
PESARESI_WS-2/COL-O_UP	44	-0.273128	-2.01286	0	0.00903526	Literature	NA	#N/A	#N/A
NUCLEOTIDYLTRANSFERASE_ACTIVITY	5	-0.751079	-2.01181	0.00288184	0.00907758	GO_MF	GO:0016779	#N/A	#N/A
