# Supplementary material for: Short oligogalacturonides induce pathogen resistance-associated gene expression in Arabidopsis thaliana
Source: BMC Plant Biol. 2017 Jan 19;17:19. doi: 10.1186/s12870-016-0959-1 (PMC5248502; doi:10.1186/s12870-016-0959-1)
Supplement: Additional file 7: Table S8. — GSEA results based on gene expression data of long OGs at 3 h (Denoux et al. 2008) disregarding genesets also affected by trimers. (XLSX 41 kb) [file 12870_2016_959_MOESM7_ESM.xlsx]

## Sheet: Sheet1
GSEA results based on gene expression data only long OGs at 3 hours disregarding those also affected by trimers
NAME	SIZE	ES	NES	NOM p-val	FDR q-val	DESCRIPTION	IDENTITY
WILSON_NMF_CLUSTER_7	103	0.807326	3.32314	0	0	Computational	NA
BLASING_3H-MANNITOL_UP	54	0.85153	3.25818	0	0	Literature	http://www.plantcell.org/cgi/reprint/17/12/3257
SATTLER_VTE2/WT-3D_UP	59	0.847503	3.21331	0	0	Literature	http://www.plantcell.org/cgi/reprint/18/12/3706
VERT_ARF2-COL_UP	147	0.778164	3.18908	0	0	Literature	http://www.pnas.org/content/105/28/9829.full.pdf+html
RAMONELL_CRAB-SHELL-CHITIN-TREATED_CHITO-OCTAMER-TREATED_SEEDLING_UP	145	0.754484	3.10863	0	0	Literature	http://www.plantphysiol.org/cgi/reprint/138/2/1027
VERT_BRZ-ARF2_DN	124	0.765063	3.08324	0	0	Literature	http://www.pnas.org/content/105/28/9829.full.pdf+html
THOMAS_OBE1-1-OBE2-2/WT_UP	279	0.718258	3.04542	0	0	Literature	NA
MARCHIVE_1W_PNP+P-WT+P_UP	163	0.732985	2.99166	0	0	Literature	http://www.plantphysiol.org/cgi/reprint/151/2/905
RAFFAELE_EXP.2_90-105MN_MYB30OX/WT_UP	80	0.749464	2.97266	0	0	Literature	http://www.plantcell.org/cgi/reprint/20/3/752
KURIHARA_AGO1-25_UP	169	0.722452	2.97022	0	0	Literature	NA
THOMAS_OBE1I-OBE2I/WT_UP	290	0.705259	2.96742	0	0	Literature	NA
CHANDRAN_LEAF_PM-ALTERED_5DPI_UP	219	0.697537	2.92871	0	0	Literature	http://www.pnas.org/content/107/1/460.full.pdf+html
BAE_NEP1_30MIN_UP	48	0.787004	2.90485	0	0	Literature	http://www.plantphysiol.org/cgi/rapidpdf/pp.106.076869v1
WAN_FLG22_ELF26_CHITOOCTAOSE_COMMON_DIFF	67	0.740321	2.90359	0	0	Literature	NA
RAFFAELE_EXP.2_2-4H_MYB30OX/WT_UP	50	0.759042	2.88627	0	0	Literature	http://www.plantcell.org/cgi/reprint/20/3/752
ZHANG_PST-DC3000-GH3.5-1D/WT_UP	118	0.700352	2.84799	0	0	Literature	http://www.plantphysiol.org/cgi/reprint/145/2/450
RESPONSE_TO_CHITIN	74	0.718552	2.84087	0	0	GO_BP	GO:0010200
WANG_CBP60G-1_24H_INOCULATION-PSM-ES4326_UP	81	0.720262	2.81035	0	0	Literature	http://www.plospathogens.org/article/info%3Adoi%2F10.1371%2Fjournal.ppat.1000301
SATO_COL-101C_COL-NDR1_101C-NDR1_NDR1-NDR1BLIND_UP	142	0.682168	2.79502	0	0	Literature	http://www3.interscience.wiley.com/cgi-bin/fulltext/118488440/PDFSTART
MARCHIVE_1W_PNP-P-WT-P_UP	30	0.845066	2.78361	0	0	Literature	http://www.plantphysiol.org/cgi/reprint/151/2/905
HOEWYK_SE_ROOT_UP	58	0.740134	2.77816	0	0	Literature	NA
INNATE_IMMUNE_RESPONSE	219	0.66399	2.77059	0	0	GO_BP	GO:0045087
WILSON_NMF_CLUSTER_10	38	0.762722	2.74157	0	0	Computational	NA
KNOTH_COL-0_48H-INA-TREATMENT_UP	123	0.670742	2.72887	0	0	Literature	http://www.plantphysiol.org/cgi/reprint/150/1/333
IMMUNE_SYSTEM_PROCESS	227	0.651103	2.71737	0	0	GO_BP	GO:0002376
NISHIMURA_AHG2-1_SID2-OR-ABI1-MUTATION_DN	26	0.840466	2.6991	0	0	Literature	NA
RESPIRATORY_BURST_INVOLVED_IN_DEFENSE_RESPONSE	33	0.763987	2.69654	0	0	GO_BP	GO:0002679
IMMUNE_RESPONSE	227	0.651103	2.6934	0	0	GO_BP	GO:0006955
INDOLE-CONTAINING_COMPOUND_BIOSYNTHETIC_PROCESS	54	0.711856	2.68548	0	0	GO_BP	GO:0042435
YOH_DREB2A_DROUGHT_AND_HEAT_STRESS_RESPONSE_UP	84	0.664371	2.63752	0	1.51612e-05	Literature	http://www.pnas.org/content/103/49/18822.full?sid=64b299a8-61a5-453e-8b0c-8b04c5bfb094
DINNENY_72HRS_FE-DEPRIVATION_UP	112	0.670444	2.65343	0	1.54585e-05	Literature	NA
RESPIRATORY_BURST	33	0.763987	2.65473	0	1.57676e-05	GO_BP	GO:0045730
DEFENSE_RESPONSE_TO_FUNGUS	82	0.682843	2.6631	0	1.60894e-05	GO_BP	GO:0050832
DEFENSE_RESPONSE	306	0.634119	2.66502	0	1.64246e-05	GO_BP	GO:0006952
KURIHARA_HYL1-2_UP	381	0.623856	2.66565	0	1.67741e-05	Literature	NA
RESPONSE_TO_FUNGUS	103	0.661466	2.67569	0	1.71387e-05	GO_BP	GO:0009620
NISHIMURA_AHG2-1_DN	34	0.747106	2.67703	0	1.75196e-05	Literature	NA
WAN_WT_CHITOOCTAOSE-TREATED_WATER-TREATED_DIFF	132	0.64293	2.61658	0	7.25298e-05	Literature	NA
RICHTER_GNC-OX/COL-0II_UP	74	0.672079	2.60747	0	8.24866e-05	Literature	NA
RESPONSE_TO_BACTERIUM	127	0.631009	2.6086	0	8.39595e-05	GO_BP	GO:0009617
CHANDRAN_ICS1-WT-T2_UP	231	0.616981	2.6092	0	8.54861e-05	Literature	http://www.plantphysiol.org/cgi/rapidpdf/pp.108.132985v1
MARCHIVE_1W_PNP-P-PNP+P_UP	39	0.732176	2.57873	0	9.74974e-05	Literature	http://www.plantphysiol.org/cgi/reprint/151/2/905
DINNENY_48HRS_FE-DEPRIVATION_UP	163	0.62663	2.58685	0	9.9045e-05	Literature	NA
DUVAL_6H_100NM-IXB-TREATMENT_UP	51	0.695116	2.58962	0	0.000102292	Literature	NA
KNOTH_6D-INA-TREATMENT_UP	101	0.653689	2.59652	0	0.00010576	Literature	http://www.plantphysiol.org/cgi/reprint/150/1/333
BEZHANI_BRM-101_UP	28	0.758394	2.57369	0	0.000108126	Literature	http://www.plantcell.org/cgi/reprint/19/2/403
RESPONSE_TO_OTHER_ORGANISM	288	0.610095	2.56743	0	0.000118378	GO_BP	GO:0051707
INDOLE-CONTAINING_COMPOUND_CATABOLIC_PROCESS	40	0.693905	2.5555	0	0.000135664	GO_BP	GO:0042436
INDOLALKYLAMINE_METABOLIC_PROCESS	42	0.711157	2.55617	0	0.000137659	GO_BP	GO:0006586
SYSTEMIC_ACQUIRED_RESISTANCE	136	0.616338	2.54593	0	0.000138794	GO_BP	GO:0009627
INDOLE-CONTAINING_COMPOUND_METABOLIC_PROCESS	56	0.709069	2.56163	0	0.000139713	GO_BP	GO:0042430
ZHU_COLD_TOLERANCE_HOS15_UP	32	0.756323	2.54825	0	0.000142704	Literature	http://www.pnas.org/content/105/12/4945.full?sid=f4465cc1-ecc3-4d68-aaae-f2528948471c
TRYPTOPHAN_METABOLIC_PROCESS	42	0.711157	2.54996	0	0.000144743	GO_BP	GO:0006568
BAENA-GONZALEZ_KIN10_DN	64	0.666456	2.54203	0	0.000157893	Literature	http://www.nature.com/nature/journal/v448/n7156/full/nature06069.html
ELECTRON_CARRIER_ACTIVITY	65	0.655002	2.52287	0	0.000263179	GO_MF	GO:0009055
MULTI-ORGANISM_PROCESS	303	0.600555	2.51635	0	0.000319636	GO_BP	GO:0051704
RESPONSE_TO_ENDOPLASMIC_RETICULUM_STRESS	134	0.62351	2.51496	0	0.000325523	GO_BP	GO:0034976
INDOLALKYLAMINE_CATABOLIC_PROCESS	39	0.704402	2.51402	0	0.000331278	GO_BP	GO:0046218
DEFENSE_RESPONSE_TO_BACTERIUM	99	0.63013	2.50942	0	0.000336792	GO_BP	GO:0042742
AUXIN_METABOLIC_PROCESS	52	0.662747	2.5046	0	0.000389659	GO_BP	GO:0009850
BERGMANN_YDA_UP	21	0.786987	2.50021	0.0012285	0.000422223	Literature	NA
TRYPTOPHAN_CATABOLIC_PROCESS	39	0.704402	2.49708	0	0.000448897	GO_BP	GO:0006569
RICHTER_PIF1345/COL-0II_UP	27	0.750974	2.49739	0	0.000454241	Literature	NA
DEFENSE_RESPONSE,_INCOMPATIBLE_INTERACTION	156	0.606278	2.49628	0	0.000461932	GO_BP	GO:0009814
MARCHIVE_3H_PNP-P-WT-P_UP	71	0.637867	2.48827	0	0.000525238	Literature	http://www.plantphysiol.org/cgi/reprint/151/2/905
INDOLEACETIC_ACID_BIOSYNTHETIC_PROCESS	48	0.683116	2.48955	0	0.000531207	GO_BP	GO:0009684
LEEA_WS-2_BOTH-STRAIN-AT-3HPI_UP	17	0.821612	2.49054	0	0.000537313	Literature	NA
OXIDOREDUCTASE_ACTIVITY,_ACTING_ON_PAIRED_DONORS,_WITH_INCORPORATION_OR_REDUCTION_OF_MOLECULAR_OXYGEN	36	0.688965	2.48694	0	0.00055373	GO_MF	GO:0016705
AROMATIC_AMINO_ACID_FAMILY_CATABOLIC_PROCESS	42	0.69426	2.48009	0	0.000667453	GO_BP	GO:0009074
HOST_PROGRAMMED_CELL_DEATH_INDUCED_BY_SYMBIONT	91	0.619439	2.47721	0	0.000685629	GO_BP	GO:0034050
INDOLEACETIC_ACID_METABOLIC_PROCESS	48	0.683116	2.4759	0	0.000712024	GO_BP	GO:0009683
PAUWELS_NINJA/WT-TREATED-CORONATINE_UP	30	0.73161	2.47392	0	0.000720987	Literature	NA
CELLULAR_HORMONE_METABOLIC_PROCESS	49	0.674945	2.46802	0	0.00078743	GO_BP	GO:0034754
REGULATION_OF_CELLULAR_RESPONSE_TO_STRESS	86	0.612362	2.46517	0	0.000803262	GO_BP	GO:0080135
BERGMANN_N-YDA_DN	21	0.786987	2.46607	0	0.000803567	Literature	NA
ZHANG_FLOWER/FLORAL_DIFF	18	0.807103	2.45956	0	0.000890287	Literature	http://www.jbc.org/content/283/33/22637.full.pdf
RESPONSE_TO_BIOTIC_STIMULUS	329	0.580571	2.45865	0	0.000904887	GO_BP	GO:0009607
CHANDRAN_WT-T2_UP	357	0.579623	2.45392	0	0.000954743	Literature	http://www.plantphysiol.org/cgi/rapidpdf/pp.108.132985v1
CHANG_AZA-DC_UP	33	0.702321	2.45403	0	0.000964195	Literature	http://www.jbc.org/content/280/1/796.full.pdf+html
WILSON_NMF_CLUSTER_2	103	0.603123	2.45208	0	0.000973962	Computational	NA
CELLULAR_BIOGENIC_AMINE_CATABOLIC_PROCESS	53	0.648852	2.45287	0	0.000983418	GO_BP	GO:0042402
CHANDRAN_LASER-MICRODISSECTED/LEAF_10FC_UP	17	0.806389	2.44863	0	0.000994551	Literature	http://www.pnas.org/content/107/1/460.full.pdf+html
CELLULAR_RESPONSE_TO_STRESS	274	0.582506	2.44561	0	0.00106612	GO_BP	GO:0033554
AUXIN_BIOSYNTHETIC_PROCESS	50	0.676701	2.44345	0	0.00107806	GO_BP	GO:0009851
REGULATION_OF_PLANT-TYPE_HYPERSENSITIVE_RESPONSE	86	0.612362	2.43804	0	0.00111924	GO_BP	GO:0010363
REGULATION_OF_IMMUNE_RESPONSE	96	0.609141	2.43854	0	0.00112951	GO_BP	GO:0050776
SUGIO_CPR_UP	13	0.864669	2.437	0	0.0011304	Literature	NA
BRAYBROOK_RNAS-718-LEC2_UP	27	0.73937	2.43542	0	0.00113096	Literature	http://www.pnas.org/content/103/9/3468.full.pdf+html
PLANT-TYPE_HYPERSENSITIVE_RESPONSE	91	0.619439	2.43876	0	0.00113273	GO_BP	GO:0009626
CELLULAR_RESPONSE_TO_JASMONIC_ACID_STIMULUS	49	0.661434	2.43579	0	0.00113403	GO_BP	GO:0071395
SALICYLIC_ACID_MEDIATED_SIGNALING_PATHWAY	66	0.626306	2.43162	0	0.00116916	GO_BP	GO:0009863
CELLULAR_BIOGENIC_AMINE_METABOLIC_PROCESS	61	0.64067	2.42913	0	0.00116922	GO_BP	GO:0006576
RESPONSE_TO_CARBOHYDRATE_STIMULUS	127	0.598184	2.42974	0	0.00117262	GO_BP	GO:0009743
JASMONIC_ACID_MEDIATED_SIGNALING_PATHWAY	49	0.661434	2.42628	0	0.00120601	GO_BP	GO:0009867
KNOTH_COL-0_48H-DCA-TREATMENT_UP	81	0.630148	2.42175	0	0.00128424	Literature	http://www.plantphysiol.org/cgi/reprint/150/1/333
REGULATION_OF_CELL_DEATH	91	0.602854	2.42193	0	0.00129512	GO_BP	GO:0010941
RAFFAELE_EXP.1_6H_MYB30OX/WT_UP	50	0.663385	2.41955	0	0.00131258	Literature	http://www.plantcell.org/cgi/reprint/20/3/752
PROGRAMMED_CELL_DEATH	98	0.598353	2.40702	0	0.00149463	GO_BP	GO:0012501
CELL_DEATH	104	0.58819	2.40607	0	0.00149521	GO_BP	GO:0008219
REGULATION_OF_IMMUNE_SYSTEM_PROCESS	96	0.609141	2.40474	0	0.00149613	GO_BP	GO:0002682
CELLULAR_RESPONSE_TO_SALICYLIC_ACID_STIMULUS	67	0.629572	2.4074	0	0.00150698	GO_BP	GO:0071446
FLAVIN_ADENINE_DINUCLEOTIDE_BINDING	24	0.746287	2.40167	0	0.00156466	GO_MF	GO:0050660
MAPK_CASCADE	46	0.644269	2.39768	0.00111483	0.00162477	GO_BP	GO:0000165
SALICYLIC_ACID_METABOLIC_PROCESS	56	0.629269	2.39811	0	0.00162515	GO_BP	GO:0009696
RESPONSE_TO_JASMONIC_ACID_STIMULUS	65	0.623008	2.39862	0	0.00162558	GO_BP	GO:0009753
KEMPEMA_SLWF-NYMPH-FEEDING_UP	195	0.573207	2.39864	0	0.00163838	Literature	http://www.ncbi.nlm.nih.gov/pmc/articles/PMC1803730/pdf/pp1430849.pdf
ZENTELLA_DEX_VECTOR_UP	55	0.620483	2.39649	0	0.00164219	Literature	http://www.plantcell.org/cgi/reprint/19/10/3037
DEATH	104	0.58819	2.39198	0	0.00173016	GO_BP	GO:0016265
LEGNAIOLI_TOC1-2_UP	16	0.822415	2.38964	0	0.00173102	Literature	NA
REGULATION_OF_INNATE_IMMUNE_RESPONSE	95	0.612707	2.39029	0	0.00173223	GO_BP	GO:0045088
SALICYLIC_ACID_BIOSYNTHETIC_PROCESS	53	0.629935	2.39032	0	0.00174516	GO_BP	GO:0009697
CHANDRAN_PM_LMD_DIFF	15	0.839654	2.38781	0	0.00176259	Literature	http://www.pnas.org/content/107/1/460.full.pdf+html
BRANCO-MRNA-ABUNDANCE_SEEDLINGS_UP	12	0.859454	2.38346	0	0.00178813	Literature	http://aob.oxfordjournals.org/cgi/reprint/96/4/647
HEME_BINDING	40	0.657011	2.38587	0.0011325	0.00179461	GO_MF	GO:0020037
RESPONSE_TO_HEAT	64	0.616982	2.38384	0	0.00180072	GO_BP	GO:0009408
HABU_MOM1_DDM1_DIFF	16	0.808583	2.38386	0	0.00181349	Literature	http://www.nature.com/embor/journal/v7/n12/pdf/7400835.pdf
SOZZANI_SCR_TIME-COURSE_DIFF	258	0.569188	2.38424	0	0.0018209	Literature	NA
REGULATION_OF_DEFENSE_RESPONSE	116	0.586959	2.38173	0	0.00183008	GO_BP	GO:0031347
BETHKE_ET-35S-ERF104_UP	11	0.873738	2.37669	0.00142653	0.00190442	Literature	http://www.pnas.org/content/early/2009/04/29/0810206106.full.pdf+html
REGULATION_OF_PROGRAMMED_CELL_DEATH	89	0.605563	2.3754	0	0.00191809	GO_BP	GO:0043067
BRENNER_CKX1-BV0/COL-0-BA0_DN	58	0.625428	2.37274	0	0.00194176	Literature	http://www3.interscience.wiley.com/cgi-bin/fulltext/118705554/PDFSTART
OXYGEN_BINDING	17	0.796655	2.36589	0.00266667	0.00213137	GO_MF	GO:0019825
KNOTH_ACID-CLUSTER_UP	35	0.673527	2.3651	0.00117371	0.00214847	Literature	http://www.plantphysiol.org/cgi/reprint/150/1/333
REGULATION_OF_RESPONSE_TO_STRESS	117	0.583765	2.35724	0	0.00233982	GO_BP	GO:0080134
KEMPEMA_EC_UP	14	0.795003	2.35162	0.00134409	0.0025693	Literature	http://www.ncbi.nlm.nih.gov/pmc/articles/PMC1803730/pdf/pp1430849.pdf
PROTEIN_TARGETING_TO_MEMBRANE	91	0.591501	2.35068	0	0.00259817	GO_BP	GO:0006612
REGULATION_OF_MULTI-ORGANISM_PROCESS	28	0.700979	2.34927	0.00122249	0.00262174	GO_BP	GO:0043900
TETRAPYRROLE_BINDING	42	0.644722	2.34235	0.00224467	0.00291574	GO_MF	GO:0046906
AROMATIC_COMPOUND_CATABOLIC_PROCESS	44	0.662644	2.33771	0	0.0030761	GO_BP	GO:0019439
WELLMER_CPPEL_AP1_OLIGONUCLEOTIDE_UP	17	0.763608	2.33583	0.00131752	0.00316035	Literature	http://www.plantcell.org/cgi/reprint/16/5/1314
CELLULAR_RESPONSE_TO_STIMULUS	336	0.549051	2.32721	0	0.00354479	GO_BP	GO:0051716
SYSTEMIC_ACQUIRED_RESISTANCE,_SALICYLIC_ACID_MEDIATED_SIGNALING_PATHWAY	48	0.632014	2.3226	0.00111111	0.00372398	GO_BP	GO:0009862
OKAMOTO_ONLY-ABA2-MUTANT_DRY-SEED_DN	8	0.921901	2.32326	0	0.00374606	Literature	http://onlinelibrary.wiley.com/doi/10.1111/j.1365-313X.2010.04135.x/full
CELLULAR_MODIFIED_AMINO_ACID_CATABOLIC_PROCESS	55	0.622069	2.32269	0	0.00374697	GO_BP	GO:0042219
NEUTRAL_AMINO_ACID_TRANSPORT	17	0.767069	2.31909	0.00257069	0.00390097	GO_BP	GO:0015804
CALLOSE_DEPOSITION_IN_CELL_WALL	13	0.824106	2.31869	0	0.00390564	GO_BP	GO:0052543
RESPONSE_TO_MOLECULE_OF_BACTERIAL_ORIGIN	24	0.713032	2.31636	0.00250313	0.00391474	GO_BP	GO:0002237
GOERES_5FC_TDT-1MUTANT_UP	11	0.859605	2.31759	0.00140056	0.00392436	Literature	http://www.plantcell.org/cgi/reprint/19/5/1549
INTRACELLULAR_PROTEIN_KINASE_CASCADE	46	0.644269	2.31384	0	0.00399749	GO_BP	GO:0007243
SKIRYCZ_OSMOTIC-STRESS_DIFF	12	0.841788	2.31397	0	0.00402114	Literature	NA
CELL_WALL_THICKENING	13	0.824106	2.31262	0	0.00402348	GO_BP	GO:0052386
CELL_WALL_MACROMOLECULE_CATABOLIC_PROCESS	11	0.864512	2.31304	0	0.00403331	GO_BP	GO:0016998
GLYCOSIDE_HYDROLASE_GENE_FAMILIES_GLYCOSIDE_HYDROLASE_FAMILY_19	8	0.920036	2.30797	0	0.00426145	TAIR Gene Family	http://www.cazy.org/fam/acc_GH.html
WANG_DURING-PG&PTG_UP	12	0.840434	2.30437	0	0.00441162	Literature	http://www.plantphysiol.org/cgi/reprint/148/3/1201?ck=nck
WANG_CBP60G-1_24H_INOCULATION-PSM-ES4326_DN	61	0.598954	2.30218	0.00107296	0.00448489	Literature	http://www.plospathogens.org/article/info%3Adoi%2F10.1371%2Fjournal.ppat.1000301
REGULATION_OF_HYDROGEN_PEROXIDE_METABOLIC_PROCESS	37	0.645059	2.30143	0.00229095	0.0045081	GO_BP	GO:0010310
REGULATION_OF_RESPONSE_TO_STIMULUS	124	0.562517	2.29539	0	0.0048441	GO_BP	GO:0048583
RUBIN_LBD38OX-N/WT-N_DN	24	0.703394	2.28939	0.00363196	0.00516315	Literature	http://www.plantcell.org/cgi/reprint/21/11/3567
POLYSACCHARIDE_LOCALIZATION	16	0.774789	2.28203	0	0.00562315	GO_BP	GO:0033037
RESPONSE_TO_SALICYLIC_ACID_STIMULUS	78	0.582626	2.27634	0	0.00586705	GO_BP	GO:0009751
RESPONSE_TO_HIGH_LIGHT_INTENSITY	55	0.606585	2.27644	0	0.00588213	GO_BP	GO:0009644
UDP-N-ACETYLMURAMATE_DEHYDROGENASE_ACTIVITY	10	0.877037	2.2745	0	0.00589809	GO_MF	GO:0008762
MANDAOKAR_JASMONATE_2H_STAMEN_DIFF	30	0.67432	2.27746	0.00115075	0.00589967	Literature	http://www3.interscience.wiley.com/cgi-bin/fulltext/118565096/PDFSTART
CALLOSE_LOCALIZATION	16	0.774789	2.27661	0	0.00590603	GO_BP	GO:0052545
PROLINE_TRANSPORT	17	0.767069	2.27461	0.00393185	0.00592151	GO_BP	GO:0015824
NEGATIVE_REGULATION_OF_CELL_DEATH	50	0.598901	2.27075	0.00216216	0.00612542	GO_BP	GO:0060548
MA_ROOT_LIGHT_DN	57	0.601538	2.26502	0.00107875	0.0065188	Literature	http://www.plantphysiol.org/cgi/reprint/138/1/80
DEFENSE_RESPONSE_BY_CALLOSE_DEPOSITION	13	0.812909	2.26519	0	0.00654931	GO_BP	GO:0052542
NEGATIVE_REGULATION_OF_DEFENSE_RESPONSE	62	0.605848	2.26138	0	0.00680071	GO_BP	GO:0031348
DEFENSE_RESPONSE_BY_CELL_WALL_THICKENING	10	0.867102	2.25906	0.00140252	0.00696124	GO_BP	GO:0052482
DEFENSE_RESPONSE_BY_CALLOSE_DEPOSITION_IN_CELL_WALL	10	0.867102	2.25236	0	0.0073888	GO_BP	GO:0052544
GLUCOSINOLATE_BIOSYNTHESIS_FROM_TRYPTOPHAN	9	0.874858	2.25351	0	0.00739257	AraCyc	http://www.plantcyc.org/
REGULATION_OF_OXYGEN_AND_REACTIVE_OXYGEN_SPECIES_METABOLIC_PROCESS	37	0.645059	2.25266	0.0023015	0.00741087	GO_BP	GO:0080010
RESPONSE_TO_STRESS	486	0.528843	2.25062	0	0.00750287	GO_BP	GO:0006950
DETECTION_OF_STIMULUS	30	0.659118	2.25037	0.00477327	0.00750428	GO_BP	GO:0051606
MALITSKY_MYB34_UP	33	0.643537	2.24738	0.00348837	0.00770794	Literature	NA
CHITINASE_ACTIVITY	9	0.891011	2.24002	0	0.00836622	GO_MF	GO:0004568
BETHKE_35S-ERF104-35S-ERF1_UP	13	0.803632	2.23841	0.00410959	0.00850439	Literature	http://www.pnas.org/content/early/2009/04/29/0810206106.full.pdf+html
SATTLER_VTE2/WT_UP	8	0.930521	2.23707	0	0.00863757	Literature	http://www.plantcell.org/cgi/reprint/18/12/3706
WELLMER_CPPEL_AG_OLIGONUCLEOTIDE_DN	33	0.640715	2.23532	0.002331	0.00873015	Literature	http://www.plantcell.org/cgi/reprint/16/5/1314
NEGATIVE_REGULATION_OF_PROGRAMMED_CELL_DEATH	49	0.596187	2.23456	0.00440529	0.00876042	GO_BP	GO:0043069
WANG_DURING-PG_UP	26	0.683517	2.22734	0.00486027	0.00935218	Literature	http://www.plantphysiol.org/cgi/reprint/148/3/1201?ck=nck
DETECTION_OF_BIOTIC_STIMULUS	28	0.678211	2.2274	0.00473934	0.00939057	GO_BP	GO:0009595
NEGATIVE_REGULATION_OF_RESPONSE_TO_STIMULUS	66	0.578598	2.22434	0	0.00966062	GO_BP	GO:0048585
LEE_FLU_WT_UP	36	0.645541	2.22153	0.0045819	0.00998103	Literature	http://www.pnas.org/content/104/24/10270.full.pdf+html
THOMAS_OBE1-1-OBE2-2/WT_DN	94	-0.679105	-5.99022	0	0	Literature	NA
CHANDRAN_LEAF_PM-ALTERED_5DPI_DN	132	-0.492549	-5.55289	0	0	Literature	http://www.pnas.org/content/107/1/460.full.pdf+html
WILSON_NMF_CLUSTER_3	113	-0.487144	-4.73987	0	0	Computational	NA
JENSEN_NONE/BGH-COL_DN	90	-0.545701	-4.72977	0	0	Literature	NA
WILSON_NMF_CLUSTER_8	40	-0.681648	-4.64683	0	0	Computational	NA
POLYSACCHARIDE_METABOLIC_PROCESS	139	-0.44553	-4.50326	0	0	GO_BP	GO:0005976
CHANDRAN_LMD_PM-ALTERED_DN	122	-0.513173	-4.44555	0	0	Literature	http://www.pnas.org/content/107/1/460.full.pdf+html
GLUCAN_METABOLIC_PROCESS	112	-0.470556	-4.40154	0	0	GO_BP	GO:0044042
KEMPEMA_SLWF-NYMPH-FEEDING_DN	122	-0.459436	-4.37455	0	0	Literature	http://www.ncbi.nlm.nih.gov/pmc/articles/PMC1803730/pdf/pp1430849.pdf
STARCH_BIOSYNTHETIC_PROCESS	65	-0.544773	-4.29012	0	0	GO_BP	GO:0019252
PLASTID_THYLAKOID	123	-0.478875	-4.25536	0	0	GO_CC	GO:0031976
STARCH_METABOLIC_PROCESS	74	-0.552541	-4.23837	0	0	GO_BP	GO:0005982
HU_YHB-D/WT-D_DN	282	-0.350926	-4.19698	0	0	Literature	NA
MALTOSE_METABOLIC_PROCESS	57	-0.569505	-4.14686	0	0	GO_BP	GO:0000023
THYLAKOID_PART	114	-0.445445	-4.10457	0	0	GO_CC	GO:0044436
DISACCHARIDE_METABOLIC_PROCESS	64	-0.529954	-4.09446	0	0	GO_BP	GO:0005984
THYLAKOID	153	-0.426485	-4.0578	0	0	GO_CC	GO:0009579
CELLULAR_ALDEHYDE_METABOLIC_PROCESS	143	-0.440426	-3.87993	0	0	GO_BP	GO:0006081
POLYSACCHARIDE_BIOSYNTHETIC_PROCESS	117	-0.449055	-3.872	0	0	GO_BP	GO:0000271
LEIVAR_SSTF-C4_WT-R1-WT-RC-PIFQ-D/WT-D_UP	97	-0.454541	-3.87046	0	0	Literature	NA
MARCHIVE_1W_PNP+P-WT+P_DN	34	-0.652978	-3.84955	0	0	Literature	http://www.plantphysiol.org/cgi/reprint/151/2/905
KURIHARA_HYL1-2_DN	107	-0.474798	-3.84396	0	0	Literature	NA
KURIHARA_AGO1-25_DN	41	-0.592397	-3.80368	0	0	Literature	NA
CAROTENOID_BIOSYNTHETIC_PROCESS	39	-0.562696	-3.72822	0	0	GO_BP	GO:0016117
OLIGOSACCHARIDE_METABOLIC_PROCESS	66	-0.497659	-3.71594	0	0	GO_BP	GO:0009311
POSITIVE_REGULATION_OF_CATALYTIC_ACTIVITY	41	-0.544129	-3.69767	0	0	GO_BP	GO:0043085
CELLULAR_POLYSACCHARIDE_BIOSYNTHETIC_PROCESS	97	-0.43239	-3.69294	0	0	GO_BP	GO:0033692
TETRATERPENOID_METABOLIC_PROCESS	39	-0.562696	-3.68605	0	0	GO_BP	GO:0016108
PORPHYRIN-CONTAINING_COMPOUND_METABOLIC_PROCESS	65	-0.481113	-3.64827	0	0	GO_BP	GO:0006778
PIGMENT_METABOLIC_PROCESS	83	-0.469388	-3.63129	0	0	GO_BP	GO:0042440
WILSON_NMF_CLUSTER_6	74	-0.466084	-3.60642	0	0	Computational	NA
GLUCAN_BIOSYNTHETIC_PROCESS	84	-0.450751	-3.6029	0	0	GO_BP	GO:0009250
ATIAS_0.3NETWORK_CLUSTER_2	47	-0.539352	-3.60223	0	0	Computational	http://www.ncbi.nlm.nih.gov/pmc/articles/PMC2944327/
CAROTENOID_METABOLIC_PROCESS	39	-0.562696	-3.5635	0	0	GO_BP	GO:0016116
GLYCEROPHOSPHOLIPID_BIOSYNTHETIC_PROCESS	34	-0.579229	-3.54085	0	0	GO_BP	GO:0046474
SHOOT_MORPHOGENESIS	82	-0.437771	-3.5279	0	0	GO_BP	GO:0010016
CHLOROPHYLL_METABOLIC_PROCESS	58	-0.503006	-3.52037	0	0	GO_BP	GO:0015994
ORGAN_DEVELOPMENT	219	-0.219869	-3.51683	0	0	GO_BP	GO:0048513
TETRAPYRROLE_METABOLIC_PROCESS	65	-0.481113	-3.48402	0	0	GO_BP	GO:0033013
MRNA_MODIFICATION	26	-0.641251	-3.48087	0	0	GO_BP	GO:0016556
SHOOT_SYSTEM_DEVELOPMENT	91	-0.407273	-3.46057	0	0	GO_BP	GO:0022621
POSITIVE_REGULATION_OF_MOLECULAR_FUNCTION	41	-0.544129	-3.45737	0	0	GO_BP	GO:0044093
PHOSPHATIDYLGLYCEROL_METABOLIC_PROCESS	30	-0.601146	-3.44118	0	0	GO_BP	GO:0046471
PHOSPHATIDYLGLYCEROL_BIOSYNTHETIC_PROCESS	30	-0.601146	-3.42601	0	0	GO_BP	GO:0006655
BLASING_3H-MANNITOL_DN	55	-0.510236	-3.41526	0	0	Literature	http://www.plantcell.org/cgi/reprint/17/12/3257
GLYCEROPHOSPHOLIPID_METABOLIC_PROCESS	36	-0.54589	-3.41415	0	0	GO_BP	GO:0006650
POSITIVE_REGULATION_OF_GENE_EXPRESSION	62	-0.444991	-3.40794	0	0	GO_BP	GO:0010628
PESARESI_PSAD1-1MUTANT/COL-0_UP	163	-0.266484	-3.40238	0	0	Literature	NA
POSITIVE_REGULATION_OF_NITROGEN_COMPOUND_METABOLIC_PROCESS	62	-0.444991	-3.37059	0	0	GO_BP	GO:0051173
POSITIVE_REGULATION_OF_RNA_METABOLIC_PROCESS	62	-0.444991	-3.36933	0	0	GO_BP	GO:0051254
POSITIVE_REGULATION_OF_TRANSCRIPTION,_DNA-DEPENDENT	62	-0.444991	-3.3572	0	0	GO_BP	GO:0045893
MARCHIVE_3H_PNP+P-WT+P_DN	61	-0.456203	-3.27806	0	0	Literature	http://www.plantphysiol.org/cgi/reprint/151/2/905
ZHANG_PST-DC3000-GH3.5-1D/WT_DN	69	-0.423525	-3.26287	0	0	Literature	http://www.plantphysiol.org/cgi/reprint/145/2/450
VERT_BRZ-ARF2_UP	51	-0.480561	-3.25384	0	0	Literature	http://www.pnas.org/content/105/28/9829.full.pdf+html
SHOOT_DEVELOPMENT	91	-0.407273	-3.24937	0	0	GO_BP	GO:0048367
DELESSERT_C24WP_DN	50	-0.481117	-3.20773	0	0	Literature	http://www3.interscience.wiley.com/cgi-bin/fulltext/118705507/PDFSTART
STOMATAL_COMPLEX_MORPHOGENESIS	44	-0.510134	-3.19892	0	0	GO_BP	GO:0010103
POSITIVE_REGULATION_OF_NUCLEOBASE-CONTAINING_COMPOUND_METABOLIC_PROCESS	62	-0.444991	-3.19044	0	0	GO_BP	GO:0045935
ATIAS_0.3NETWORK_CLUSTER_13	31	-0.544725	-3.18974	0	0	Computational	http://www.ncbi.nlm.nih.gov/pmc/articles/PMC2944327/
MARCHIVE_1W_WT-P-WT+P_DN	16	-0.708053	-3.07477	0	0	Literature	http://www.plantphysiol.org/cgi/reprint/151/2/905
POSITIVE_REGULATION_OF_MACROMOLECULE_BIOSYNTHETIC_PROCESS	64	-0.413714	-3.061	0	0	GO_BP	GO:0010557
HU_WT-RC50/WT-D_DN	231	-0.247509	-3.0516	0	0	Literature	NA
POSITIVE_REGULATION_OF_MACROMOLECULE_METABOLIC_PROCESS	65	-0.398437	-3.02024	0	0	GO_BP	GO:0010604
PESARESI_PSAE1-3MUTANT/WS-2_UP	14	-0.725285	-3.00686	0	0	Literature	NA
KNOTH_COL-0_48H-INA-TREATMENT_DN	28	-0.527188	-2.82622	0	1.06609e-05	Literature	http://www.plantphysiol.org/cgi/reprint/150/1/333
VERT_ARF2-COL_DN	45	-0.427213	-2.83321	0	1.07243e-05	Literature	http://www.pnas.org/content/105/28/9829.full.pdf+html
ORGANELLE_ENVELOPE	160	-0.280824	-2.85407	0	1.08535e-05	GO_CC	GO:0031967
ENVELOPE	160	-0.280824	-2.86583	0	1.09193e-05	GO_CC	GO:0031975
NICOTINAMIDE_METABOLIC_PROCESS	93	-0.339884	-2.86692	0	1.09859e-05	GO_BP	GO:0006769
NICOTINAMIDE_NUCLEOTIDE_METABOLIC_PROCESS	93	-0.339884	-2.87745	0	1.10533e-05	GO_BP	GO:0046496
REGULATION_OF_MERISTEM_GROWTH	31	-0.49025	-2.88024	0	1.11215e-05	GO_BP	GO:0010075
REGULATION_OF_MOLECULAR_FUNCTION	53	-0.410976	-2.91053	0	1.11906e-05	GO_BP	GO:0065009
MA_HYPOCOTYL_WL/D_DN	137	-0.296327	-2.91863	0	1.12605e-05	Literature	http://www.plantphysiol.org/cgi/reprint/138/1/80
ZIMMERLI_BABA/WT-TREATED_DN	28	-0.537493	-2.935	0	1.13314e-05	Literature	http://www3.interscience.wiley.com/cgi-bin/fulltext/119410699/PDFSTART
LORRAIN_PIF4PIF5_UP	34	-0.505723	-2.93522	0	1.14031e-05	Literature	NA
REGULATION_OF_MERISTEM_DEVELOPMENT	32	-0.495834	-2.93588	0	1.14757e-05	GO_BP	GO:0048509
PENTOSE-PHOSPHATE_SHUNT	92	-0.347542	-2.93885	0	1.15493e-05	GO_BP	GO:0006098
MICROTUBULE-BASED_PROCESS	35	-0.482598	-2.95082	0	1.16238e-05	GO_BP	GO:0007017
STOMATAL_COMPLEX_DEVELOPMENT	47	-0.46318	-2.95219	0	1.16993e-05	GO_BP	GO:0010374
PYRIDINE_NUCLEOTIDE_METABOLIC_PROCESS	93	-0.339884	-2.96657	0	1.17757e-05	GO_BP	GO:0019362
MICROTUBULE_CYTOSKELETON_ORGANIZATION	27	-0.539768	-2.99166	0	1.18532e-05	GO_BP	GO:0000226
BRASSINOSTEROID_METABOLIC_PROCESS	26	-0.490465	-2.71976	0	1.99201e-05	GO_BP	GO:0016131
PHYTOSTEROID_METABOLIC_PROCESS	26	-0.490465	-2.72427	0	2.00261e-05	GO_BP	GO:0016128
THYLAKOID_LUMEN	28	-0.490903	-2.72664	0	2.01332e-05	GO_CC	GO:0031977
TERPENOID_METABOLIC_PROCESS	47	-0.401028	-2.72686	0	2.02414e-05	GO_BP	GO:0006721
ZIMMERLI_SAM_HOST/UNTREATED-24HPI_DN	19	-0.53246	-2.73005	0	2.03508e-05	Literature	http://www3.interscience.wiley.com/cgi-bin/fulltext/118794089/PDFSTART
MA_HYPOCOTYL_LIGHT_DN	68	-0.376653	-2.73691	0	2.06863e-05	Literature	http://www.plantphysiol.org/cgi/reprint/138/1/80
CHLOROPLAST_THYLAKOID_LUMEN	25	-0.511385	-2.74625	0	2.08006e-05	GO_CC	GO:0009543
HU_YHB-RC50/WT-D_UP	149	-0.282184	-2.74981	0	2.09161e-05	Literature	NA
XYLOGLUCAN:XYLOGLUCOSYL_TRANSFERASE_ACTIVITY	10	-0.751989	-2.75906	0	2.11512e-05	GO_MF	GO:0016762
MU_ACID-SYNTHETIC-GENE_LEC1-OXI_DN	78	-0.349983	-2.78379	0	2.12707e-05	Literature	http://www.plantphysiol.org/cgi/reprint/148/2/1042
SCHWAGER_VFB/WT_DN	28	-0.47599	-2.7861	0	2.13915e-05	Literature	http://www.ncbi.nlm.nih.gov/pmc/articles/PMC1913746/pdf/tpc1901163.pdf
MERIGOUT_CO(NH2)2_NH4NO3_SHOOTT_DN	43	-0.4381	-2.79908	0	2.15138e-05	Literature	http://www.plantphysiol.org/cgi/reprint/147/3/1225
PROTEIN_TARGETING_TO_CHLOROPLAST	28	-0.507137	-2.80042	0	2.16374e-05	GO_BP	GO:0045036
CELLULAR_AMIDE_METABOLIC_PROCESS	94	-0.342481	-2.8127	0	2.2017e-05	GO_BP	GO:0043603
BRASSINOSTEROID_BIOSYNTHETIC_PROCESS	26	-0.490465	-2.68641	0	2.85858e-05	GO_BP	GO:0016132
HISTONE_MODIFICATION	10	-0.774915	-2.68824	0	2.87331e-05	GO_BP	GO:0016570
TERPENOID_BIOSYNTHETIC_PROCESS	47	-0.401028	-2.68965	0	2.8882e-05	GO_BP	GO:0016114
HU_WT-RC15/WT-D_DN	163	-0.30796	-2.70286	0	2.91844e-05	Literature	NA
TRNA_METABOLIC_PROCESS	22	-0.498293	-2.6373	0	3.71386e-05	GO_BP	GO:0006399
MARCHIVE_3H_PNP-P-WT-P_DN	14	-0.621735	-2.64625	0	3.73234e-05	Literature	http://www.plantphysiol.org/cgi/reprint/151/2/905
MERISTEM_DEVELOPMENT	41	-0.409136	-2.65189	0	3.751e-05	GO_BP	GO:0048507
PHOTOSYNTHETIC_ELECTRON_TRANSPORT_CHAIN	27	-0.502092	-2.6584	0	3.78889e-05	GO_BP	GO:0009767
PLASTID_THYLAKOID_LUMEN	25	-0.511385	-2.65961	0	3.80812e-05	GO_CC	GO:0031978
DENG_ATPRMT5-MUTANT_DIFF	45	-0.377206	-2.61317	0	4.50909e-05	Literature	http://www.pnas.org/content/107/44/19114.full.pdf+html
KRINKE_UPON-SA-TREATMENT_DN	54	-0.352102	-2.61816	0	4.53088e-05	Literature	http://www.plantphysiol.org/cgi/reprint/144/3/1347
ATIAS_0.3NETWORK_CLUSTER_10	23	-0.50493	-2.62048	0	4.55287e-05	Computational	http://www.ncbi.nlm.nih.gov/pmc/articles/PMC2944327/
PHYTOSTEROID_BIOSYNTHETIC_PROCESS	26	-0.490465	-2.62214	0	4.57508e-05	GO_BP	GO:0016129
MUELLER_PPA1-TREATMENT_DN	10	-0.716961	-2.59495	0	6.21495e-05	Literature	http://www.plantcell.org/cgi/reprint/20/3/768
COVALENT_CHROMATIN_MODIFICATION	12	-0.670576	-2.57466	0	7.12903e-05	GO_BP	GO:0016569
KNOTH_COL-0_48H-DCA-TREATMENT_DN	8	-0.791737	-2.56598	0	8.748e-05	Literature	http://www.plantphysiol.org/cgi/reprint/150/1/333
ANATOMICAL_STRUCTURE_MORPHOGENESIS	176	-0.268563	-2.56956	0	8.78907e-05	GO_BP	GO:0009653
METALLO-SULFUR_CLUSTER_ASSEMBLY	41	-0.382298	-2.55392	0	0.000113295	GO_BP	GO:0031163
CHROMATIN_MODIFICATION	12	-0.670576	-2.55462	0	0.000113822	GO_BP	GO:0016568
PLANT-TYPE_CELL_WALL_BIOGENESIS	25	-0.454078	-2.54172	0	0.000121163	GO_BP	GO:0009832
CELL_WALL_POLYSACCHARIDE_METABOLIC_PROCESS	14	-0.635394	-2.54507	0	0.000122275	GO_BP	GO:0010383
ZIMMERLI_SAM_NONHOST/UNTREATED-24HPI_DN	19	-0.53246	-2.54616	0	0.000122838	Literature	http://www3.interscience.wiley.com/cgi-bin/fulltext/118794089/PDFSTART
RESPONSE_TO_BLUE_LIGHT	23	-0.489475	-2.52703	0	0.000163484	GO_BP	GO:0009637
MERISTEM_GROWTH	33	-0.439392	-2.51765	0	0.000178073	GO_BP	GO:0035266
HE_BR-EARLY3H_UP	47	-0.358861	-2.51873	0	0.000178875	Literature	NA
CELLULAR_CELL_WALL_ORGANIZATION_OR_BIOGENESIS	38	-0.400634	-2.50265	0	0.000200286	GO_BP	GO:0070882
SCHWAGER_VFB-CSN4/WT_DN	16	-0.566496	-2.50733	0	0.000201172	Literature	http://www.ncbi.nlm.nih.gov/pmc/articles/PMC1913746/pdf/tpc1901163.pdf
TISSUE_DEVELOPMENT	88	-0.32438	-2.51048	0	0.000202066	GO_BP	GO:0009888
SEHR_INTERNODE_UP	12	-0.666055	-2.51261	0	0.000202968	Literature	http://onlinelibrary.wiley.com/doi/10.1111/j.1365-313X.2010.04283.x/pdf
RODRIGUEZ_35S-MIR396B-PLANT/WT_DN	9	-0.753681	-2.48892	0	0.000204854	Literature	http://dev.biologists.org/content/137/1/103/suppl/DC1
GLYCOSIDE_HYDROLASE_GENE_FAMILIES_GLYCOSIDE_HYDROLASE_FAMILY_16	9	-0.745828	-2.49029	0	0.000205745	TAIR Gene Family	http://www.cazy.org/fam/acc_GH.html
ZIMMERLI_SAM_HOST/UNTREATED-18HPI_DN	18	-0.532157	-2.48723	0	0.000212318	Literature	http://www3.interscience.wiley.com/cgi-bin/fulltext/118794089/PDFSTART
OKAMOTO_ONLY-ABA2-MUTANT_DRY-SEED_UP	55	-0.324314	-2.4796	0	0.000219152	Literature	http://onlinelibrary.wiley.com/doi/10.1111/j.1365-313X.2010.04135.x/full
CELLULAR_CELL_WALL_MACROMOLECULE_METABOLIC_PROCESS	7	-0.806658	-2.47206	0	0.000233516	GO_BP	GO:0010382
LEIVAR_SSTF-C2_WT-R1-WT-RC-PIFQ-D/WT-D_UP	16	-0.566709	-2.4736	0	0.00023451	Literature	NA
MICROTUBULE_NUCLEATION	15	-0.586364	-2.47089	0	0.000240556	GO_BP	GO:0007020
CELL_WALL_BIOGENESIS	36	-0.4052	-2.46849	0	0.000255768	GO_BP	GO:0042546
ZIMMERLI_SAM_NONHOST/UNTREATED-18HPI_DN	18	-0.532157	-2.45926	0	0.000277197	Literature	http://www3.interscience.wiley.com/cgi-bin/fulltext/118794089/PDFSTART
MERISTEM_MAINTENANCE	35	-0.43285	-2.45928	0	0.000278357	GO_BP	GO:0010073
CHANG_AZA-DC+TSA_DN	36	-0.407992	-2.45324	0	0.000290565	Literature	http://www.jbc.org/content/280/1/796.full.pdf+html
LEGNAIOLI_TOC1-OX/WT_DN	17	-0.537091	-2.45785	0	0.00029177	Literature	NA
LIPID_BIOSYNTHETIC_PROCESS	230	-0.263613	-2.42594	0	0.000366727	GO_BP	GO:0008610
ATIAS_PATHOGEN_NETWORK_CLUSTER_10	8	-0.757749	-2.42424	0	0.000372711	Computational	http://www.ncbi.nlm.nih.gov/pmc/articles/PMC2944327/
DINNENY_48HRS_FE-DEPRIVATION_DN	23	-0.469605	-2.41817	0	0.000402719	Literature	NA
CHEKANOVA_RRP41-EST-MUTATION_DN	23	-0.470519	-2.41337	0	0.00040785	Literature	http://signal.salk.edu/publications/Chekanova_Gregory.pdf
HISTONE_PHOSPHORYLATION	6	-0.837761	-2.41511	0	0.000409501	GO_BP	GO:0016572
HEMICELLULOSE_METABOLIC_PROCESS	6	-0.874924	-2.39885	0	0.000428845	GO_BP	GO:0010410
OXIDOREDUCTION_COENZYME_METABOLIC_PROCESS	109	-0.267931	-2.38631	0	0.000441515	GO_BP	GO:0006733
COFACTOR_METABOLIC_PROCESS	235	-0.263214	-2.38275	0	0.000454858	GO_BP	GO:0051186
PHYLLOME_DEVELOPMENT	49	-0.342318	-2.37176	0	0.000527966	GO_BP	GO:0048827
ATIAS_0.3NETWORK_CLUSTER_7	7	-0.78224	-2.36356	0	0.000549228	Computational	http://www.ncbi.nlm.nih.gov/pmc/articles/PMC2944327/
CHROMATIN_ORGANIZATION	14	-0.579556	-2.36226	0	0.000569805	GO_BP	GO:0006325
IRON-SULFUR_CLUSTER_ASSEMBLY	41	-0.382298	-2.345	0	0.000691675	GO_BP	GO:0016226
WILSON_NMF_CLUSTER_12	13	-0.59013	-2.33976	0	0.00072608	Computational	NA
FAUTEUX_SILICON_INFECTED-ERYSIPHE-CICHORACEARUM_UP	21	-0.462126	-2.33077	0	0.000801107	Literature	http://www.pnas.org/content/103/46/17554.full.pdf+html
TRICHOBLAST_MATURATION	47	-0.325649	-2.31118	0	0.000937472	GO_BP	GO:0048764
QIN_SIV-PT/DRY-POLLEN_DN	18	-0.488342	-2.29342	0	0.00115638	Literature	http://www.plosgenetics.org/article/info%3Adoi%2F10.1371%2Fjournal.pgen.1000621;jsessionid=0156DCBD58797B8B319CFC6B60C695FA
LEAF_DEVELOPMENT	45	-0.356069	-2.2845	0	0.0012412	GO_BP	GO:0048366
NUCLEOID	9	-0.678935	-2.27074	0	0.00141547	GO_CC	GO:0009295
PIGMENT_ACCUMULATION_IN_TISSUES_IN_RESPONSE_TO_UV_LIGHT	23	-0.425052	-2.26866	0	0.00144002	GO_BP	GO:0043479
NEMHAUSER_IAA-AUXIN-TREATMEN_DN	7	-0.76682	-2.26787	0	0.00144113	Literature	http://www.pubmedcentral.nih.gov/picrender.fcgi?artid=509407&blobtype=pdf
ROOT_EPIDERMAL_CELL_DIFFERENTIATION	51	-0.325447	-2.26695	0	0.00144423	GO_BP	GO:0010053
SUGIO_AZC_DN	37	-0.357881	-2.2693	0	0.00144545	Literature	NA
ELECTRON_TRANSPORT_CHAIN	33	-0.363448	-2.26716	0	0.00144962	GO_BP	GO:0022900
MULTIDIMENSIONAL_CELL_GROWTH	24	-0.430733	-2.26183	0	0.00153161	GO_BP	GO:0009825
PLANT-TYPE_CELL_WALL_ORGANIZATION_OR_BIOGENESIS	45	-0.317791	-2.25496	0	0.00164488	GO_BP	GO:0071669
TRICHOBLAST_DIFFERENTIATION	50	-0.324414	-2.25172	0	0.0016862	GO_BP	GO:0010054
ANCHORED_TO_MEMBRANE	31	-0.380433	-2.25092	0	0.00171499	GO_CC	GO:0031225
RESPONSE_TO_FAR_RED_LIGHT	16	-0.531552	-2.2441	0.00873363	0.00182025	GO_BP	GO:0010218
XYLAN_METABOLIC_PROCESS	5	-0.853289	-2.23788	0	0.00192335	GO_BP	GO:0045491
DEVELOPMENTAL_MATURATION	49	-0.325113	-2.23514	0	0.00194371	GO_BP	GO:0021700
GENE_EXPRESSION	188	-0.217695	-2.23325	0	0.00195658	GO_BP	GO:0010467
KRAM_NECTARY_MLN/ILN_DN	39	-0.361341	-2.22819	0	0.00202402	Literature	http://www.biomedcentral.com/content/pdf/1471-2229-9-92.pdf
JAMET_CWGS_5OR11D_UP	10	-0.631998	-2.2273	0	0.00204486	Literature	http://www.biomedcentral.com/content/pdf/1471-2164-10-505.pdf
STEROID_BIOSYNTHETIC_PROCESS	44	-0.335352	-2.22559	0	0.0020782	GO_BP	GO:0006694
PIGMENT_ACCUMULATION	23	-0.425052	-2.22538	0.0140845	0.00208435	GO_BP	GO:0043476
PIGMENT_ACCUMULATION_IN_RESPONSE_TO_UV_LIGHT	23	-0.425052	-2.22101	0.0052356	0.0021701	GO_BP	GO:0043478
ANTHOCYANIN_ACCUMULATION_IN_TISSUES_IN_RESPONSE_TO_UV_LIGHT	23	-0.425052	-2.22129	0	0.00217111	GO_BP	GO:0043481
ROOT_HAIR_CELL_DIFFERENTIATION	47	-0.325649	-2.21445	0	0.00227452	GO_BP	GO:0048765
CELL_MATURATION	47	-0.325649	-2.2079	0	0.00239242	GO_BP	GO:0048469
XYLAN_BIOSYNTHETIC_PROCESS	5	-0.853289	-2.2024	0	0.00247061	GO_BP	GO:0045492
ECTODERM_DEVELOPMENT	57	-0.281724	-2.18997	0	0.00264	GO_BP	GO:0007398
GLUCURONOXYLAN_METABOLIC_PROCESS	5	-0.853289	-2.18732	0	0.00269697	GO_BP	GO:0010413
OVULE_DEVELOPMENT	24	-0.4244	-2.18625	0.00540541	0.00270739	GO_BP	GO:0048481
WILSON_NMF_CLUSTER_11	24	-0.414686	-2.18281	0	0.00281662	Computational	NA
PIGMENT_ACCUMULATION_IN_TISSUES	23	-0.425052	-2.1758	0	0.00295432	GO_BP	GO:0043480
CELL_WALL_MACROMOLECULE_BIOSYNTHETIC_PROCESS	6	-0.767167	-2.1671	0	0.00317173	GO_BP	GO:0044038
RICHTER_GNC-OX/COL-0II_DN	37	-0.340852	-2.16179	0	0.00326505	Literature	NA
CELLULAR_COMPONENT_MACROMOLECULE_BIOSYNTHETIC_PROCESS	6	-0.767167	-2.15846	0	0.00332515	GO_BP	GO:0070589
MOON_WT/PIF1-MUTANT-SEEDLINGS_DIFF	12	-0.553602	-2.15819	0	0.00333334	Literature	http://www.pnas.org/content/105/27/9433.full.pdf+html
TIAN_ALBINO-MUTANT_UP	6	-0.762384	-2.15626	0	0.00337872	Literature	http://www.jbc.org/content/282/25/18532.full.pdf+html
CHROMOSOME_ORGANIZATION	17	-0.467084	-2.1469	0	0.00364079	GO_BP	GO:0051276
MA_COTYLEDON_LIGHT_DN	61	-0.289417	-2.1396	0	0.00381832	Literature	http://www.plantphysiol.org/cgi/reprint/138/1/80
CELL_DIFFERENTIATION	101	-0.273247	-2.13792	0	0.00387473	GO_BP	GO:0030154
PIGMENTATION	23	-0.425052	-2.13595	0	0.00396496	GO_BP	GO:0043473
STEROID_METABOLIC_PROCESS	46	-0.305347	-2.12673	0	0.00422251	GO_BP	GO:0008202
MOON_TETRAPYRROLE_DIFF	12	-0.553602	-2.11774	0.00338983	0.00450366	Literature	http://www.pnas.org/content/105/27/9433.full.pdf+html
REGULATION_OF_MULTICELLULAR_ORGANISMAL_PROCESS	50	-0.312542	-2.11743	0	0.00450749	GO_BP	GO:0051239
ATIAS_PATHOGEN_NETWORK_CLUSTER_6	26	-0.400923	-2.1134	0	0.00462151	Computational	http://www.ncbi.nlm.nih.gov/pmc/articles/PMC2944327/
VERT_BRZ-COL_UP	59	-0.283816	-2.11064	0	0.00471157	Literature	http://www.pnas.org/content/105/28/9829.full.pdf+html
STEROL_METABOLIC_PROCESS	39	-0.325157	-2.10031	0	0.00511591	GO_BP	GO:0016125
CELL_WALL_POLYSACCHARIDE_BIOSYNTHETIC_PROCESS	6	-0.767167	-2.09889	0	0.0051605	GO_BP	GO:0070592
NUCLEOTIDE_METABOLIC_PROCESS	143	-0.21647	-2.08507	0	0.00563338	GO_BP	GO:0009117
DEEKEN_BL_UP	7	-0.699661	-2.08519	0.00288184	0.00564523	Literature	http://www3.interscience.wiley.com/cgi-bin/fulltext/120119036/PDFSTART
KRINKE_SA-TREATMENT_DN	8	-0.665535	-2.08298	0.00290698	0.0057243	Literature	http://www.plantphysiol.org/cgi/reprint/144/3/1347
NUCLEOSIDE_PHOSPHATE_METABOLIC_PROCESS	144	-0.220485	-2.08064	0	0.00578984	GO_BP	GO:0006753
POSTTRANSCRIPTIONAL_GENE_SILENCING_BY_RNA	10	-0.572016	-2.08005	0.0031348	0.00580097	GO_BP	GO:0035194
PATTERN_SPECIFICATION_PROCESS	21	-0.431739	-2.07578	0	0.00597976	GO_BP	GO:0007389
STEROL_BIOSYNTHETIC_PROCESS	39	-0.325157	-2.07428	0	0.00602719	GO_BP	GO:0016126
NAD(P)H_DEHYDROGENASE_COMPLEX_(PLASTOQUINONE)	9	-0.614949	-2.07265	0.00327869	0.00608548	GO_CC	GO:0010598
EPIDERMAL_CELL_DIFFERENTIATION	57	-0.281724	-2.07097	0	0.00613219	GO_BP	GO:0009913
PLANT_OVULE	17	-0.450276	-2.06086	0	0.00652798	PO	PO:0020003
PLASTID_NUCLEOID	7	-0.678167	-2.05974	0.00564972	0.00656786	GO_CC	GO:0042646
RONEMUS_AGO1-9_21D_1.5X_DN	34	-0.351452	-2.05814	0.00653595	0.00663521	Literature	http://www.plantcell.org/cgi/reprint/18/7/1559
JAMET_SPGS_5-11-DAY-HYPOCOTYL_HIGH_DN	64	-0.278389	-2.05421	0	0.00680725	Literature	http://www.biomedcentral.com/content/pdf/1471-2164-10-505.pdf
REGULATION_OF_GENE_EXPRESSION,_EPIGENETIC	13	-0.533398	-2.04937	0	0.00700379	GO_BP	GO:0040029
VEGETATIVE_TO_REPRODUCTIVE_PHASE_TRANSITION_OF_MERISTEM	29	-0.375567	-2.04577	0.0060241	0.00713548	GO_BP	GO:0010228
ZHANG_CHLOROPLAST-THYLAKOID_THYLAKOID-LUMEN_DIFF	13	-0.524857	-2.04649	0	0.00713918	Literature	http://genomebiology.com/content/pdf/gb-2008-9-11-r165.pdf
NOZUE_DARK-PERIODS-NONGROWTH_DIFF	6	-0.727424	-2.04147	0.00609756	0.00738874	Literature	NA
BOUCHABKE-COUSSA_ESK1-5/WT(RATIO<25)_UP_WT_DN	5	-0.789243	-2.03676	0.00498753	0.00760104	Literature	http://www.biomedcentral.com/content/pdf/1471-2229-8-125.pdf
STRUCTURAL_CONSTITUENT_OF_RIBOSOME	31	-0.344117	-2.01949	0.00740741	0.00859799	GO_MF	GO:0003735
CELL_TIP_GROWTH	30	-0.353527	-2.01265	0	0.00894179	GO_BP	GO:0009932
REGULATION_OF_DEVELOPMENTAL_GROWTH	41	-0.313386	-2.0038	0	0.00944047	GO_BP	GO:0048638
EPIDERMIS_DEVELOPMENT	57	-0.281724	-2.00244	0.0144928	0.00946335	GO_BP	GO:0008544
DEVELOPMENTAL_GROWTH	98	-0.220804	-2.00133	0	0.00947534	GO_BP	GO:0048589
HYDROGEN_TRANSPORT	25	-0.371275	-1.9975	0.00549451	0.00971473	GO_BP	GO:0006818
