# Supplementary material for: Short oligogalacturonides induce pathogen resistance-associated gene expression in Arabidopsis thaliana
Source: BMC Plant Biol. 2017 Jan 19;17:19. doi: 10.1186/s12870-016-0959-1 (PMC5248502; doi:10.1186/s12870-016-0959-1)
Supplement: Additional file 13: Table S1. — The qRT-PCR primers (nucleotide sequences) used in this study, their target gene ID, gene name and applicable references. (XLSX 11 kb) [file 12870_2016_959_MOESM13_ESM.xlsx]

## Sheet: Sheet1
qRT-PCR primers
gene ID	name	Forward primer (5'-3')	Reverse primer (5'-3')	Reference
AT3G13920	EIF4A	ACTGACCTCTTAGCTCG	CAGATCGGCCACGTTC	Gutierrez et al. 2008
AT4G05320	UBQ10	GGCCTTGTATAATCCCTGATGAATAAG	AAAGAGATAACAGGAACGGAAACATAGT	Dong et al. 2011
AT5G09810	ACT7	GGTGTCATGGTTGGTATGGGTC	CCTCTGTGAGTAGAACTGGGTGC	Cao et al. 2008
AT5G12250	TUB6	GAAGTCMGCGTCTGTG	ACTCGCCTTCGTCATC	Gutierrez et al. 2008
AT5G60390	EF1A	TCCAGCTAAGGGTGCC	GGTGGGTACTCGGAGA	Gutierrez et al. 2008
AT1G14540	PER4	GGAACCGGAGCTTCTACAGATAG	TTAATTAACGGCACTGCAGATTC	This study
AT1G21250	WAK1	AATGAAAGTTTCAGTATCAC	GCAGTTAACTTGTTGTTGGC	Zhu et al. 2009
AT1G80840	WRKY40	GATCCACCGACAAGTGCTTT	AGGGCTGATTTGATCCCTCT	Denoux et al. 2008
AT3G26830	PAD3	ACGAGCATCTTAAGCCTGGA	TCGGTCATTCCCCATAGTGT	Denoux et al. 2008
AT3G50770	CML41	CCGACGAAGATCACCAAAAT	TGTCTGAGCTCAAAGGCTGA	Denoux et al. 2008
AT4G12490	PI-LTP	CTGGTTCATCCGGAAACTGT	CCTTCTGTTGCAAACGTTGA	Denoux et al. 2008
AT4G23550	WRKY29	ATCCAACGGATCAAGAGCTG	GCGTCCGACAACAGATTCTC	Denoux et al. 2008
AT4G38850	SAUR-AC1	TATTGTTAAGCCGCCCATTG	AAGGGAATCATCGTCGACAC	Varaud et al. 2011
AT5G06860	AtPGIP1	GACGAATCTGACAGGTCCAA	ATAGGCGAAGGTCAGGGACT	Denoux et al. 2008
AT5G24770	VSP2	GGACTTGCCCTAAAGAACGACACC	GTCGGTCTTCTCTGTTCCGTATCC	Brotman et al. 2011
AT5G44420	PDF1.2	CTTGTTCTCTTTGCTGCTTTCGAC	TTGGCTCCTTCAAGGTTAATGCAC	Brotman et al. 2011
AT5G57050	ABI2	TTACTCGCCGCACTGAAGTCAC	CTCGCAATGTCAAGATCCATTGGC	Brotman et al. 2013
AT5G57220	CYP81F2	GTGAAAGCACTAGGCGAAGC	ATCCGTTCCAGCTAGCATCA	Denoux et al. 2008
AT5G66210	CPK28	GCGTGGGTTAGAGAAGGCGGG	AGTGTGCTAGCAAGCGCCCT	Matschi et al. 2013
AT5G66400	RAB18	TCGGTCGTTGTATTGTGCTTTTT	CCAGATGCTCATTACACACTCATG	Vesueles et al. 2007
